# Supplementary material for: Genome-Wide Identification and Characterization of Circular RNAs during Skeletal Muscle Development in Meat Rabbits
Source: Animals (Basel). 2022 Aug 27;12(17):2208. doi: 10.3390/ani12172208 (PMC9454498; doi:10.3390/ani12172208)
Supplement: Supplementary file 1 [file animals-12-02208-s001.zip]

Archive with 8 entries (8 files):
- Table S1.pdf
- Table S2.xlsx
- Table S3.xlsx
- Table S4.xlsx
- Table S5.xlsx
- Table S6.xlsx
- Table S7.xlsx
- Table S8.xlsx
