# Supplementary material for: Genome-Wide Identification and Characterization of Circular RNAs during Skeletal Muscle Development in Meat Rabbits
Source: Animals (Basel). 2022 Aug 27;12(17):2208. doi: 10.3390/ani12172208 (PMC9454498; doi:10.3390/ani12172208)
Supplement: Supplementary file 1 [file animals-12-02208-s001.zip › Table S2.xlsx]

## Sheet: Table S2
Table S2 Differential analysis of mRNAs in D35 vs. D0
Gene_id|gene_name	baseMean	log2FoldChange	lfcSE	stat	pvalue	padj
ENSOCUG00000008226|FBN2	10615.1	5.51894	0.134569	41.0121	0	0
ENSOCUG00000009100|ANKRD23	80332.1	-4.56993	0.135383	-33.7554	8.90096e-250	8.45057e-246
ENSOCUG00000022888	3169.33	5.52205	0.170382	32.4099	1.99394e-230	1.26203e-226
ENSOCUG00000025995|ASB2	9600.5	-5.89495	0.203224	-29.0072	5.34295e-185	2.5363e-181
ENSOCUG00000017424|ATF3	3144.96	-4.91727	0.174957	-28.1056	8.37753e-174	3.18145e-170
ENSOCUG00000008651|ITM2A	32070.8	3.4111	0.126524	26.9601	4.34187e-160	1.37406e-156
ENSOCUG00000006752|MEST	4803.94	4.0649	0.15594	26.067	8.63795e-150	2.3431e-146
ENSOCUG00000031207	1371.86	6.3293	0.24727	25.5967	1.66009e-144	3.94022e-141
ENSOCUG00000005540|CAPN6	10808.3	3.94933	0.158263	24.9543	1.92017e-137	4.05114e-134
ENSOCUG00000010229|MYH8	1.41722e+06	5.27445	0.211499	24.9384	2.85393e-137	5.41905e-134
ENSOCUG00000010502|SCN3B	1529.52	4.91798	0.200948	24.4739	2.80276e-132	4.83807e-129
ENSOCUG00000009505|PLAGL1	2794.05	3.98077	0.162748	24.4598	3.95975e-132	6.26565e-129
ENSOCUG00000006310|PPM1J	2991.73	-4.38927	0.17967	-24.4297	8.27901e-132	1.20925e-128
ENSOCUG00000004456|MAGED2	22134.4	2.90601	0.122162	23.7882	4.41972e-125	5.9944e-122
ENSOCUG00000009421	1070.4	4.65023	0.198985	23.3698	8.67796e-121	1.09851e-117
ENSOCUG00000024271|PHKA1	46214.4	-4.78773	0.207867	-23.0327	2.19376e-117	2.60344e-114
ENSOCUG00000002173|PYGM	435174	-3.57018	0.157372	-22.6862	6.12642e-114	6.84285e-111
ENSOCUG00000027416	17017	-8.63744	0.380879	-22.6777	7.44101e-114	7.84944e-111
ENSOCUG00000027535|PEG10	17578.5	5.31147	0.236102	22.4965	4.49021e-112	4.48737e-109
ENSOCUG00000022150	800.47	6.51915	0.305593	21.3328	5.62934e-101	5.34449e-98
ENSOCUG00000008710|FAT4	14792.9	2.74611	0.13105	20.9546	1.70253e-97	1.53941e-94
ENSOCUG00000017328|MYLK2	17195.4	-3.36104	0.160603	-20.9277	2.99866e-97	2.58812e-94
ENSOCUG00000035422	7539.47	-4.4847	0.216689	-20.6965	3.72429e-95	3.07464e-92
ENSOCUG00000023317|ACTN3	326661	-4.21497	0.204099	-20.6516	9.45005e-95	7.47656e-92
ENSOCUG00000017445|PFKM	151315	-2.87728	0.140806	-20.4344	8.26685e-93	6.27884e-90
ENSOCUG00000027082	2055.13	4.09471	0.200532	20.4192	1.12931e-92	8.24745e-90
ENSOCUG00000005057|IGF2BP2	1764.86	3.17795	0.156985	20.2437	4.04025e-91	2.84134e-88
ENSOCUG00000008066|DHRS7C	34660	-3.38542	0.170133	-19.8987	4.17722e-88	2.83275e-85
ENSOCUG00000026994|TUBA4A	11523	-3.14881	0.158792	-19.8297	1.64878e-87	1.07955e-84
ENSOCUG00000006329	993176	-3.15704	0.160818	-19.6311	8.38475e-86	5.30699e-83
ENSOCUG00000009133|PWWP3B	1505.36	3.35511	0.171324	19.5834	2.14361e-85	1.313e-82
ENSOCUG00000001479|MAGED1	5388.28	2.79851	0.146038	19.1629	7.54753e-82	4.47852e-79
ENSOCUG00000036919	1745.1	-2.84464	0.148876	-19.1075	2.18871e-81	1.25937e-78
ENSOCUG00000001993|KLHL13	3255.69	3.68557	0.192913	19.1048	2.30158e-81	1.28536e-78
ENSOCUG00000016511|PARK7	17107.3	-2.34699	0.123066	-19.071	4.39813e-81	2.38605e-78
ENSOCUG00000013251|STAC3	18202.4	-2.68974	0.141406	-19.0214	1.13321e-80	5.97706e-78
ENSOCUG00000008137|MLLT3	2820.42	2.63274	0.139087	18.9288	6.60788e-80	3.39109e-77
ENSOCUG00000013062|ACSL6	3767.06	-5.29591	0.281792	-18.7936	8.51259e-79	4.25361e-76
ENSOCUG00000027062|SLC48A1	1214.36	-3.81267	0.20303	-18.7789	1.12392e-78	5.47203e-76
ENSOCUG00000022110|TCEAL7	6786.33	4.02905	0.215911	18.6607	1.03342e-77	4.90564e-75
ENSOCUG00000014603|FKBP4	7244.99	-2.35846	0.126614	-18.6271	1.93777e-77	8.97423e-75
ENSOCUG00000024221|INMT	283.485	-6.18766	0.332309	-18.6202	2.20343e-77	9.96158e-75
ENSOCUG00000002108|ENO3	427043	-3.25725	0.176271	-18.4786	3.06814e-76	1.35483e-73
ENSOCUG00000024316	2900.62	-4.39243	0.238663	-18.4043	1.21383e-75	5.23825e-73
ENSOCUG00000001711|TRO	3258.31	2.70153	0.146877	18.3932	1.48983e-75	6.28641e-73
ENSOCUG00000017017|CARNMT1	12212.3	-3.60553	0.196059	-18.3901	1.57826e-75	6.51479e-73
ENSOCUG00000017754|ASB11	4758.68	-4.35157	0.236846	-18.373	2.16213e-75	8.73499e-73
ENSOCUG00000023342|RTN2	19111.8	-2.68198	0.147078	-18.235	2.72104e-74	1.0764e-71
ENSOCUG00000022621|KLHL33	5108.32	-3.24765	0.179308	-18.1121	2.55939e-73	9.9179e-71
ENSOCUG00000006119|PKM	108999	-3.07521	0.171113	-17.9718	3.24007e-72	1.23045e-69
ENSOCUG00000004347|SCN4A	6900.99	-2.17546	0.121983	-17.8342	3.8382e-71	1.42902e-68
ENSOCUG00000025046	478.446	5.14616	0.289731	17.7618	1.39565e-70	5.09626e-68
ENSOCUG00000015301|SCN1B	5307.16	-4.06579	0.229049	-17.7508	1.7003e-70	6.09156e-68
ENSOCUG00000008785|IGF2R	11771.2	2.61649	0.14792	17.6885	5.14084e-70	1.80767e-67
ENSOCUG00000011746|NR4A1	3251.8	-5.51469	0.31378	-17.575	3.82745e-69	1.32137e-66
ENSOCUG00000002624|NRK	24070.8	4.78079	0.27325	17.496	1.53719e-68	5.21216e-66
ENSOCUG00000003341	5977.11	-3.39201	0.195454	-17.3545	1.82457e-67	6.07806e-65
ENSOCUG00000039248|ARMCX4	2235.49	2.25862	0.131183	17.2173	1.96854e-66	6.44458e-64
ENSOCUG00000002688|ATP2A1	365999	-3.15481	0.185966	-16.9644	1.50616e-64	4.84728e-62
ENSOCUG00000003619|CACNA1S	43862	-2.55022	0.150452	-16.9504	1.91218e-64	6.01223e-62
ENSOCUG00000011505	16163.2	-2.54237	0.149994	-16.9498	1.93146e-64	6.01223e-62
ENSOCUG00000003071|LPIN1	6609.68	-3.65988	0.217321	-16.8409	1.22411e-63	3.74894e-61
ENSOCUG00000012809|SLC25A24	4513.3	2.8516	0.169569	16.8168	1.83918e-63	5.54324e-61
ENSOCUG00000011454|PLAAT1	3819.44	-2.27426	0.135659	-16.7645	4.43868e-63	1.3169e-60
ENSOCUG00000004298|NT5C1A	1203.97	-2.2658	0.135672	-16.7006	1.29804e-62	3.79189e-60
ENSOCUG00000012363|AGTR2	793.553	8.29779	0.501095	16.5593	1.37181e-61	3.94666e-59
ENSOCUG00000015005|GPC4	3054.74	2.94546	0.177973	16.55	1.59972e-61	4.53364e-59
ENSOCUG00000012339|PEG3	23428.9	4.5805	0.278298	16.459	7.23331e-61	2.01979e-58
ENSOCUG00000012444|FBXO40	12900.8	-4.1401	0.253493	-16.3322	5.827e-60	1.60352e-57
ENSOCUG00000006570|ABRA	22958.1	-3.80211	0.233006	-16.3176	7.39567e-60	2.00613e-57
ENSOCUG00000003384|PRKAG3	3589.06	-5.07716	0.311212	-16.3142	7.82874e-60	2.09369e-57
ENSOCUG00000000894|LSMEM1	3553.48	-2.43254	0.14943	-16.2788	1.39611e-59	3.68185e-57
ENSOCUG00000002562|PODN	1342.89	-3.09674	0.191218	-16.1948	5.48772e-59	1.42741e-56
ENSOCUG00000008266	2452.38	-2.4129	0.149313	-16.16	9.65523e-59	2.47748e-56
ENSOCUG00000031397	17490.5	-3.22551	0.199949	-16.1316	1.52958e-58	3.87248e-56
ENSOCUG00000013237|AASS	1095.48	-3.00321	0.186241	-16.1254	1.69237e-58	4.22824e-56
ENSOCUG00000007907|OCIAD2	2730.72	-2.39763	0.149189	-16.0712	4.06418e-58	1.00222e-55
ENSOCUG00000024073	3043.93	-3.08417	0.192756	-16.0004	1.26933e-57	3.09e-55
ENSOCUG00000016954	1442.61	3.22682	0.202221	15.9569	2.55095e-57	6.13132e-55
ENSOCUG00000013346|MYOZ3	2393.66	-4.30473	0.271333	-15.8651	1.10522e-56	2.62324e-54
ENSOCUG00000001448|DCUN1D2	1523.53	-3.02776	0.192024	-15.7676	5.20071e-56	1.21915e-53
ENSOCUG00000001455|GPI	83089.9	-3.16546	0.201282	-15.7265	9.96097e-56	2.30657e-53
ENSOCUG00000009465|AGL	159040	-2.45606	0.156909	-15.6527	3.18268e-55	7.28104e-53
ENSOCUG00000022132|KCNA7	4566.91	-3.2159	0.205543	-15.6458	3.54714e-55	8.01822e-53
ENSOCUG00000015957|MYOC	5038.07	-5.03411	0.322084	-15.6298	4.56107e-55	1.01889e-52
ENSOCUG00000011659|CALM1	10671.3	-2.82533	0.181265	-15.5868	8.95503e-55	1.97719e-52
ENSOCUG00000025341	6564.31	-2.82521	0.181535	-15.5629	1.29994e-54	2.83716e-52
ENSOCUG00000034216	943.586	-5.10303	0.329596	-15.4827	4.54128e-54	9.79885e-52
ENSOCUG00000025476	1523.68	-3.20077	0.207101	-15.4552	6.96464e-54	1.48589e-51
ENSOCUG00000034154	653.015	-2.68294	0.173659	-15.4495	7.60601e-54	1.6047e-51
ENSOCUG00000037960	15225.6	-2.9486	0.190902	-15.4456	8.07641e-54	1.68522e-51
ENSOCUG00000027774	495.251	6.77055	0.440486	15.3706	2.5761e-53	5.31685e-51
ENSOCUG00000015882|EPDR1	408.841	-3.76832	0.24689	-15.2631	1.34607e-52	2.7483e-50
ENSOCUG00000013111|PCOLCE2	1215.17	-4.28801	0.281185	-15.2498	1.65203e-52	3.33711e-50
ENSOCUG00000038711|PGM1	101159	-2.86206	0.187741	-15.2447	1.78624e-52	3.57022e-50
ENSOCUG00000026212|MAGIX	794.451	-5.28892	0.347533	-15.2184	2.6678e-52	5.27669e-50
ENSOCUG00000027154|CKM	516997	-3.0011	0.197319	-15.2094	3.06483e-52	5.99948e-50
ENSOCUG00000013555	7850.01	-3.3857	0.222673	-15.2048	3.28553e-52	6.36588e-50
ENSOCUG00000001757|TNNT3	242164	-2.18506	0.144017	-15.1722	5.40584e-52	1.03106e-49
ENSOCUG00000004422|BTG2	4039.84	-3.26807	0.215403	-15.1719	5.43008e-52	1.03106e-49
ENSOCUG00000010814|ME1	396.481	-4.27912	0.283963	-15.0693	2.57849e-51	4.84757e-49
ENSOCUG00000001816|PLCE1	4750.9	2.92074	0.194782	14.9949	7.92422e-51	1.47515e-48
ENSOCUG00000029364|IP6K3	842.1	-2.92913	0.195419	-14.9889	8.6723e-51	1.59661e-48
ENSOCUG00000011386|MAPT	929.29	-3.94479	0.263189	-14.9884	8.74485e-51	1.59661e-48
ENSOCUG00000022477|ALOX15	503.74	7.49976	0.50103	14.9687	1.17595e-50	2.12656e-48
ENSOCUG00000016964|MGP	41499.6	-2.56248	0.172126	-14.8872	3.9916e-50	7.15024e-48
ENSOCUG00000005991|ALPK3	19933.2	-2.21366	0.149278	-14.8291	9.50474e-50	1.68669e-47
ENSOCUG00000009072	4092.3	-3.09707	0.209719	-14.7677	2.36752e-49	4.16245e-47
ENSOCUG00000008403|USP11	2998.66	2.09963	0.142552	14.7289	4.20477e-49	7.32479e-47
ENSOCUG00000024436	656.259	5.13908	0.353051	14.5562	5.33446e-48	9.20825e-46
ENSOCUG00000026636|MYH1	1.26799e+06	-4.71596	0.32423	-14.5451	6.27281e-48	1.07305e-45
ENSOCUG00000007892|FBXL4	2446.42	-2.66139	0.183295	-14.5197	9.09259e-48	1.54152e-45
ENSOCUG00000002391|MLST8	4129.32	-2.31285	0.159838	-14.47	1.8757e-47	3.15184e-45
ENSOCUG00000017336|CLCN5	1849.53	3.14783	0.217674	14.4612	2.12969e-47	3.54724e-45
ENSOCUG00000009764|GPD2	12722	-2.70188	0.187638	-14.3994	5.21637e-47	8.61291e-45
ENSOCUG00000009325|PRKAB2	3893.09	-2.20731	0.153651	-14.3658	8.48766e-47	1.38934e-44
ENSOCUG00000034485|COX14	14075.4	-3.20681	0.223955	-14.319	1.66507e-46	2.70226e-44
ENSOCUG00000021293	1187.45	4.57173	0.320812	14.2505	4.44916e-46	7.15938e-44
ENSOCUG00000000847|PTPRD	4760.67	2.15087	0.151023	14.242	5.02863e-46	8.02383e-44
ENSOCUG00000011482|POSTN	70216.6	3.23583	0.227269	14.2379	5.32893e-46	8.43214e-44
ENSOCUG00000016424|AMPD1	30983.8	-3.20924	0.22549	-14.2323	5.77336e-46	9.05988e-44
ENSOCUG00000015939	235172	-2.34195	0.164616	-14.2267	6.25273e-46	9.73171e-44
ENSOCUG00000012560|MYOZ1	155738	-2.15158	0.151415	-14.2098	7.96928e-46	1.23025e-43
ENSOCUG00000024541|CHRNG	940.06	2.99051	0.210859	14.1825	1.17529e-45	1.79971e-43
ENSOCUG00000008561	5526.99	2.84279	0.200703	14.1642	1.52674e-45	2.31918e-43
ENSOCUG00000015800|PHKB	40106.7	-2.66852	0.188616	-14.1479	1.92446e-45	2.90013e-43
ENSOCUG00000014861|MAPRE3	780.79	-2.47316	0.175157	-14.1197	2.87266e-45	4.29496e-43
ENSOCUG00000005294|RRAGD	8063.52	-2.10598	0.14931	-14.1048	3.55019e-45	5.26649e-43
ENSOCUG00000014726	89932.3	-2.9829	0.211922	-14.0754	5.37697e-45	7.91456e-43
ENSOCUG00000016283|RPL3L	4573.25	-2.0296	0.145477	-13.9513	3.08999e-44	4.51329e-42
ENSOCUG00000033690	1889.74	-2.0392	0.146429	-13.9262	4.39301e-44	6.36752e-42
ENSOCUG00000006386|ATP10A	563.167	2.43285	0.174886	13.9111	5.42327e-44	7.80128e-42
ENSOCUG00000022657	86417.7	-2.01268	0.144759	-13.9036	6.0234e-44	8.59942e-42
ENSOCUG00000007980|VWA7	533.493	-3.13459	0.225634	-13.8924	7.04491e-44	9.98274e-42
ENSOCUG00000007130|SLC25A25	2644.01	-4.26082	0.308063	-13.831	1.6569e-43	2.33046e-41
ENSOCUG00000014795|IGF1R	2344.13	1.88902	0.136588	13.8301	1.67816e-43	2.34301e-41
ENSOCUG00000000944|PLPP7	1691.04	-2.89133	0.209165	-13.8232	1.8468e-43	2.55964e-41
ENSOCUG00000024010|GPCPD1	5820.18	-2.06512	0.149938	-13.7732	3.69426e-43	5.08309e-41
ENSOCUG00000002304|CLIP1	11979.9	-2.06444	0.150108	-13.7531	4.88132e-43	6.6681e-41
ENSOCUG00000020919|TMOD4	22854.4	-2.69536	0.196549	-13.7135	8.43206e-43	1.14363e-40
ENSOCUG00000001913|LDHD	238.83	-3.19466	0.234005	-13.6521	1.9606e-42	2.64027e-40
ENSOCUG00000006737	1537.44	-4.88608	0.358902	-13.614	3.30756e-42	4.42281e-40
ENSOCUG00000021647	169678	-2.10326	0.15452	-13.6115	3.42075e-42	4.54218e-40
ENSOCUG00000013619|WDR44	2273.49	1.84567	0.136082	13.5629	6.64223e-42	8.75851e-40
ENSOCUG00000029652|MYH4	1.94543e+06	-7.76676	0.572907	-13.5568	7.22468e-42	9.46085e-40
ENSOCUG00000017019|CDH11	2544.23	2.47601	0.182739	13.5494	7.98933e-42	1.03905e-39
ENSOCUG00000022911|CBX7	777.871	-3.36654	0.248487	-13.5482	8.12142e-42	1.04904e-39
ENSOCUG00000003905|CCN1	3850.47	-2.60788	0.192669	-13.5355	9.65059e-42	1.23814e-39
ENSOCUG00000025100	10614.7	-3.01398	0.222822	-13.5264	1.09265e-41	1.39243e-39
ENSOCUG00000027853|PGAM2	288234	-2.96537	0.219319	-13.5208	1.17868e-41	1.49205e-39
ENSOCUG00000006190|NCAM1	3617.53	2.65689	0.196837	13.4979	1.60891e-41	2.02318e-39
ENSOCUG00000029760	978.128	-4.05703	0.300865	-13.4846	1.9282e-41	2.40873e-39
ENSOCUG00000007470|ZBTB16	11978.7	-2.77228	0.206019	-13.4564	2.8225e-41	3.50285e-39
ENSOCUG00000007358|STK26	483.357	3.10241	0.230792	13.4425	3.40873e-41	4.20291e-39
ENSOCUG00000012189	11971.9	-2.0894	0.155616	-13.4267	4.2193e-41	5.16878e-39
ENSOCUG00000001889|YBX3	31022.3	-2.23785	0.166812	-13.4153	4.91612e-41	5.9838e-39
ENSOCUG00000012425	541.656	-5.05555	0.376989	-13.4103	5.26078e-41	6.36252e-39
ENSOCUG00000005275|NPRL2	481.471	-2.29498	0.171396	-13.3899	6.92513e-41	8.32243e-39
ENSOCUG00000026497	1901.11	-1.72858	0.129108	-13.3887	7.04356e-41	8.41151e-39
ENSOCUG00000008601|ASB16	3391.34	-3.17954	0.237848	-13.3679	9.30958e-41	1.10481e-38
ENSOCUG00000023717|CNKSR1	261.094	-3.59338	0.26921	-13.3479	1.21876e-40	1.43738e-38
ENSOCUG00000029785	350.595	3.02152	0.227626	13.274	3.27443e-40	3.83795e-38
ENSOCUG00000023774|FITM1	12703.2	-1.69422	0.127994	-13.2367	5.38757e-40	6.27602e-38
ENSOCUG00000023448|GSTM2	16263.5	-2.552	0.193069	-13.2181	6.90045e-40	7.98937e-38
ENSOCUG00000023692	147247	-1.55889	0.118085	-13.2014	8.60627e-40	9.90399e-38
ENSOCUG00000021400	190.683	-5.50737	0.417761	-13.1831	1.0981e-39	1.25607e-37
ENSOCUG00000027773|TMEM233	451.884	-3.05491	0.23199	-13.1683	1.33658e-39	1.5197e-37
ENSOCUG00000005371|THBS2	3291.48	2.73888	0.208156	13.1579	1.53363e-39	1.73337e-37
ENSOCUG00000015622|METTL7A	1747.25	-4.32592	0.328875	-13.1537	1.62022e-39	1.82039e-37
ENSOCUG00000026936|DLK1	7061.34	4.51054	0.343072	13.1475	1.75877e-39	1.96444e-37
ENSOCUG00000001752|GPC3	1836.6	5.1592	0.393382	13.115	2.70247e-39	3.00084e-37
ENSOCUG00000024667|CEBPB	2580.88	-2.69196	0.205277	-13.1138	2.74551e-39	3.03092e-37
ENSOCUG00000025649|TPI1	175854	-2.2079	0.168675	-13.0896	3.77451e-39	4.12155e-37
ENSOCUG00000014665|REPS2	431.662	2.55752	0.195386	13.0896	3.77686e-39	4.12155e-37
ENSOCUG00000017258|GLO1	5412.73	-1.9607	0.149917	-13.0785	4.36817e-39	4.73959e-37
ENSOCUG00000001435|KEAP1	3110.55	-1.70192	0.130172	-13.0744	4.60932e-39	4.97283e-37
ENSOCUG00000001985|PTER	856.485	-2.72013	0.208292	-13.0592	5.63023e-39	6.03993e-37
ENSOCUG00000011610|VEGFA	4902.94	-2.22484	0.170604	-13.041	7.15323e-39	7.63065e-37
ENSOCUG00000001522	5952.76	-2.85531	0.219327	-13.0185	9.59983e-39	1.01322e-36
ENSOCUG00000038609	1163.16	-4.55687	0.350031	-13.0185	9.60502e-39	1.01322e-36
ENSOCUG00000025068|KIF1C	19467.3	-1.69137	0.130151	-12.9954	1.2988e-38	1.36252e-36
ENSOCUG00000021986|SLC66A2	3227.16	-1.91892	0.147935	-12.9713	1.77887e-38	1.85588e-36
ENSOCUG00000033384	1113.79	-2.96533	0.228784	-12.9613	2.02769e-38	2.10392e-36
ENSOCUG00000015408	2255.09	-2.7924	0.216389	-12.9045	4.24565e-38	4.38133e-36
ENSOCUG00000001578|CUL7	3065.09	1.58995	0.123414	12.8831	5.6061e-38	5.75398e-36
ENSOCUG00000037591	5280.67	-2.88045	0.225093	-12.7967	1.71024e-37	1.74591e-35
ENSOCUG00000013618|PHKG1	14324.9	-2.39117	0.187216	-12.7722	2.34315e-37	2.37924e-35
ENSOCUG00000006667|MOCS1	332.613	-3.04438	0.238524	-12.7635	2.62313e-37	2.64936e-35
ENSOCUG00000017644	2312.05	-1.58834	0.124552	-12.7524	3.02186e-37	3.03593e-35
ENSOCUG00000022929|DBNDD2	2034.5	-2.68804	0.211458	-12.7119	5.07606e-37	5.07285e-35
ENSOCUG00000021234	745.476	5.03454	0.397116	12.6777	7.85574e-37	7.80967e-35
ENSOCUG00000013152|ATP8A1	2953.19	-1.99165	0.157307	-12.6609	9.73961e-37	9.63207e-35
ENSOCUG00000016390|CCN4	279.55	3.0121	0.238009	12.6554	1.04442e-36	1.02754e-34
ENSOCUG00000006096|ANKRD50	4159.99	1.97286	0.155956	12.6501	1.11771e-36	1.09397e-34
ENSOCUG00000012001|GCDH	2427.93	-1.66216	0.131549	-12.6352	1.34984e-36	1.3144e-34
ENSOCUG00000001436|MAOB	748.38	-3.54294	0.280474	-12.632	1.40722e-36	1.36328e-34
ENSOCUG00000015658	1702.51	-2.34243	0.185507	-12.6272	1.49447e-36	1.44046e-34
ENSOCUG00000002686|FAM162A	1881	-1.76139	0.140073	-12.5749	2.90285e-36	2.78381e-34
ENSOCUG00000008481|RABEFLA2	252745	1.68523	0.134047	12.572	3.0114e-36	2.87339e-34
ENSOCUG00000023485	1140.06	-2.90609	0.231191	-12.5701	3.08396e-36	2.92791e-34
ENSOCUG00000027846|DNAJB5	1951.74	-2.81094	0.223813	-12.5593	3.53388e-36	3.33837e-34
ENSOCUG00000016062	635.948	-2.08367	0.166029	-12.55	3.97324e-36	3.73485e-34
ENSOCUG00000025833	9621.01	-2.22345	0.177406	-12.5331	4.91946e-36	4.60152e-34
ENSOCUG00000003323|ARHGAP28	625.058	2.57295	0.205353	12.5294	5.15505e-36	4.79824e-34
ENSOCUG00000001197|SLC16A2	517.336	2.71768	0.217395	12.5011	7.36194e-36	6.81895e-34
ENSOCUG00000000077|RILP	971.93	-2.9703	0.238566	-12.4507	1.38683e-35	1.27831e-33
ENSOCUG00000017267|SLC37A4	2171.97	-2.01921	0.162482	-12.4273	1.85764e-35	1.70016e-33
ENSOCUG00000009653|SLITRK4	242.63	5.08373	0.409083	12.4271	1.86241e-35	1.70016e-33
ENSOCUG00000013209|PTPRZ1	283.971	3.30146	0.267887	12.3241	6.72066e-35	6.10583e-33
ENSOCUG00000031605	902.624	-2.24131	0.182247	-12.2982	9.26417e-35	8.37657e-33
ENSOCUG00000000145|NFIL3	573.161	-2.5828	0.210154	-12.29	1.02492e-34	9.22331e-33
ENSOCUG00000001081|WWP1	8986.18	-2.52095	0.205428	-12.2717	1.285e-34	1.15092e-32
ENSOCUG00000008325	8045.31	-3.14749	0.256796	-12.2568	1.54542e-34	1.37768e-32
ENSOCUG00000017322|ERBB3	1565.99	2.8204	0.230275	12.248	1.72276e-34	1.52859e-32
ENSOCUG00000015056|PRR32	2066.59	2.57017	0.21009	12.2337	2.05423e-34	1.81422e-32
ENSOCUG00000030778	16115.3	-2.58995	0.212095	-12.2113	2.70593e-34	2.37871e-32
ENSOCUG00000014122|TPM1	801434	-2.51181	0.206023	-12.1919	3.43362e-34	3.00449e-32
ENSOCUG00000036161	1744.48	-2.61102	0.214709	-12.1607	5.03212e-34	4.38303e-32
ENSOCUG00000003254|CDKL2	382.845	-4.14942	0.341239	-12.1599	5.08451e-34	4.40843e-32
ENSOCUG00000011742|CA2	2322.56	-3.33572	0.274468	-12.1534	5.5037e-34	4.75019e-32
ENSOCUG00000005137|ABCA3	612.201	-2.16995	0.178688	-12.1438	6.1886e-34	5.31715e-32
ENSOCUG00000034973	435.5	3.47343	0.286318	12.1314	7.20476e-34	6.16234e-32
ENSOCUG00000025317|PTP4A3	12523.8	-1.72494	0.14288	-12.0726	1.47368e-33	1.25481e-31
ENSOCUG00000010244	2887.31	2.71741	0.225614	12.0445	2.07376e-33	1.75788e-31
ENSOCUG00000004419|NDUFC1	5512.53	-2.07291	0.172163	-12.0404	2.17875e-33	1.83867e-31
ENSOCUG00000007516|PFKFB3	20080.4	-4.00649	0.332789	-12.0391	2.2132e-33	1.85948e-31
ENSOCUG00000015851|DYM	3036.29	-1.80633	0.150183	-12.0276	2.54589e-33	2.12957e-31
ENSOCUG00000010466|KIF2A	1702.52	1.91702	0.159444	12.0231	2.68549e-33	2.23649e-31
ENSOCUG00000014417	3900.68	-1.77016	0.147375	-12.0113	3.10011e-33	2.57052e-31
ENSOCUG00000000416|ARMCX2	4168.84	1.61118	0.134269	11.9997	3.56695e-33	2.94475e-31
ENSOCUG00000008655	757.051	-3.04788	0.25451	-11.9755	4.77644e-33	3.92619e-31
ENSOCUG00000009183|ANKRD44	1339.38	2.2973	0.191847	11.9746	4.82487e-33	3.94891e-31
ENSOCUG00000011685	572.991	-2.79821	0.233853	-11.9657	5.37646e-33	4.38147e-31
ENSOCUG00000006768|FAM78A	2993.06	-2.14885	0.179886	-11.9456	6.84574e-33	5.555e-31
ENSOCUG00000015715|SMARCD1	4720.21	-2.63178	0.22072	-11.9236	8.91527e-33	7.20354e-31
ENSOCUG00000000290|PCDH7	802.225	2.56606	0.215409	11.9125	1.01873e-32	8.19645e-31
ENSOCUG00000001212|JUN	2677.3	-2.14181	0.179864	-11.908	1.07551e-32	8.61677e-31
ENSOCUG00000007597|NAV2	1210.76	2.52595	0.212274	11.8995	1.19033e-32	9.49662e-31
ENSOCUG00000029891	332007	-2.30001	0.193479	-11.8877	1.37211e-32	1.09011e-30
ENSOCUG00000017913|YIPF7	1975.05	-2.37395	0.199738	-11.8853	1.41105e-32	1.11638e-30
ENSOCUG00000034125	1292.13	-2.24729	0.189168	-11.8799	1.50609e-32	1.18662e-30
ENSOCUG00000000988|SEC31B	1225.26	-2.13589	0.180212	-11.8521	2.09962e-32	1.64742e-30
ENSOCUG00000026208|ST6GALNAC6	1987.7	-2.70927	0.228712	-11.8458	2.26269e-32	1.76807e-30
ENSOCUG00000027883|KIAA0408	1984.7	-2.05269	0.173335	-11.8423	2.35791e-32	1.83492e-30
ENSOCUG00000009667|GABRE	235.891	3.75179	0.317286	11.8246	2.9119e-32	2.25678e-30
ENSOCUG00000003354|CUEDC1	1885.44	-1.98004	0.167793	-11.8005	3.8791e-32	2.99416e-30
ENSOCUG00000022080|CSRNP1	684.477	-3.74975	0.31863	-11.7684	5.68037e-32	4.36675e-30
ENSOCUG00000016001|PPA1	996.178	-1.60965	0.136818	-11.7649	5.92061e-32	4.53309e-30
ENSOCUG00000000796|CACNG6	3125.92	-1.99225	0.169357	-11.7636	6.00825e-32	4.58171e-30
ENSOCUG00000005885|IGSF10	3665.61	2.21788	0.188625	11.7581	6.41371e-32	4.87134e-30
ENSOCUG00000002740|RPS6KA2	2330.81	-2.02561	0.172777	-11.7238	9.62397e-32	7.28047e-30
ENSOCUG00000005128|PPP1R9A	2316.95	1.94298	0.165982	11.706	1.18772e-31	8.92848e-30
ENSOCUG00000009017|OGN	21126	1.76814	0.151047	11.7058	1.18965e-31	8.92848e-30
ENSOCUG00000017764|VEGFD	399.191	-3.0968	0.26478	-11.6958	1.33992e-31	1.00167e-29
ENSOCUG00000000303|PPP1R3A	57661.1	-2.04303	0.174717	-11.6933	1.37877e-31	1.02667e-29
ENSOCUG00000027792|TMEM52	2404.2	-2.04468	0.174943	-11.6877	1.47337e-31	1.09282e-29
ENSOCUG00000004581	6352.65	-1.38137	0.118197	-11.687	1.48582e-31	1.09777e-29
ENSOCUG00000010669|DSEL	4965.07	1.7225	0.147606	11.6695	1.82386e-31	1.34231e-29
ENSOCUG00000029295|FBP1	19671.2	-1.78474	0.153016	-11.6637	1.95298e-31	1.43178e-29
ENSOCUG00000004268|ECPAS	36127.2	-1.90517	0.164787	-11.5614	6.46607e-31	4.72222e-29
ENSOCUG00000013069|ELOVL6	336.518	2.53212	0.219972	11.5111	1.15978e-30	8.43747e-29
ENSOCUG00000037200	2700.95	-2.92861	0.254864	-11.4909	1.46586e-30	1.06236e-28
ENSOCUG00000000201|COL25A1	229.137	3.63268	0.316167	11.4897	1.4855e-30	1.0725e-28
ENSOCUG00000002203|PTN	1124.24	5.20632	0.453144	11.4893	1.49269e-30	1.0736e-28
ENSOCUG00000039353	5260.02	-1.95818	0.170683	-11.4727	1.8101e-30	1.29699e-28
ENSOCUG00000025778|ANAPC15	1109.61	-1.55239	0.135403	-11.465	1.97839e-30	1.41224e-28
ENSOCUG00000017867|FRAS1	2848.83	2.36735	0.206509	11.4637	2.00797e-30	1.42799e-28
ENSOCUG00000015708|TMEM109	8304.83	-2.1945	0.192958	-11.373	5.70118e-30	4.03933e-28
ENSOCUG00000023272|ABHD16A	2794.52	-1.51872	0.133664	-11.3622	6.45238e-30	4.55456e-28
ENSOCUG00000009436|CNGA2	301.071	2.5421	0.223873	11.3551	6.99815e-30	4.92151e-28
ENSOCUG00000012700|CORO6	4163.17	-1.94006	0.170953	-11.3485	7.5454e-30	5.28679e-28
ENSOCUG00000026992	14220.7	1.77375	0.156309	11.3477	7.61168e-30	5.31363e-28
ENSOCUG00000013792|KNTC1	1347.09	2.57597	0.227322	11.3318	9.13329e-30	6.35249e-28
ENSOCUG00000003142|AR	493.476	-3.03644	0.268707	-11.3002	1.30979e-29	9.07674e-28
ENSOCUG00000017755	3186.99	-2.07932	0.184655	-11.2606	2.05445e-29	1.41854e-27
ENSOCUG00000016184|ATL2	7170.95	-1.86152	0.165377	-11.2562	2.15838e-29	1.4849e-27
ENSOCUG00000001833|CAP2	7288.34	-1.75424	0.15589	-11.2531	2.23666e-29	1.5332e-27
ENSOCUG00000005986	504.196	2.84097	0.252493	11.2517	2.27271e-29	1.55231e-27
ENSOCUG00000003148|CUTC	1894.68	-2.06597	0.183952	-11.231	2.87104e-29	1.95395e-27
ENSOCUG00000016330|NOA1	2045.5	-1.8357	0.163635	-11.2183	3.31676e-29	2.24924e-27
ENSOCUG00000023898|CCDC8	875.99	2.57205	0.229534	11.2056	3.82949e-29	2.5877e-27
ENSOCUG00000011848|PSMB6	6826.37	-1.43748	0.128405	-11.1949	4.31682e-29	2.90666e-27
ENSOCUG00000011176	1387.57	-2.1129	0.188749	-11.1942	4.3517e-29	2.91153e-27
ENSOCUG00000017410|POLR3D	2038.86	-1.82368	0.162914	-11.1942	4.35472e-29	2.91153e-27
ENSOCUG00000007901|SEMA6D	1025.7	2.2331	0.199755	11.1792	5.15543e-29	3.42938e-27
ENSOCUG00000015087|RPLP1	117128	-1.53188	0.137031	-11.179	5.16538e-29	3.42938e-27
ENSOCUG00000026916|GTF2IRD1	257.366	2.78719	0.249834	11.1562	6.68032e-29	4.41972e-27
ENSOCUG00000024797|ATG101	1081.49	-1.81373	0.162601	-11.1545	6.81117e-29	4.49064e-27
ENSOCUG00000000715|CD44	1841.3	2.42518	0.217625	11.1439	7.67008e-29	5.03943e-27
ENSOCUG00000008976|IGF2BP3	536.303	2.2913	0.205636	11.1425	7.78953e-29	5.10026e-27
ENSOCUG00000022519|LMAN2	17550.6	-2.21725	0.199465	-11.116	1.04903e-28	6.84504e-27
ENSOCUG00000006598	6350.64	-1.85268	0.167034	-11.0916	1.37819e-28	8.96204e-27
ENSOCUG00000002163|DHX16	1403.86	-1.60079	0.144394	-11.0863	1.46287e-28	9.48022e-27
ENSOCUG00000021926	1519.93	-2.17806	0.19679	-11.0679	1.79515e-28	1.1594e-26
ENSOCUG00000005709|PGM2L1	2750.22	-3.33326	0.301424	-11.0584	1.99697e-28	1.28537e-26
ENSOCUG00000003144|BPGM	4488.57	-1.81006	0.163827	-11.0486	2.22603e-28	1.42797e-26
ENSOCUG00000001439|FAT1	20014.2	2.18962	0.1982	11.0475	2.25337e-28	1.44064e-26
ENSOCUG00000000878|TRAPPC5	1608.77	-1.87027	0.169316	-11.046	2.29161e-28	1.46017e-26
ENSOCUG00000016158|PMVK	372.334	-2.6064	0.235996	-11.0443	2.33599e-28	1.48347e-26
ENSOCUG00000034965	11767.7	-2.35277	0.213077	-11.0419	2.3997e-28	1.51885e-26
ENSOCUG00000013777|MAN2A2	8717.48	-2.20467	0.199711	-11.0393	2.46871e-28	1.55734e-26
ENSOCUG00000005007|KCNE5	415.744	8.79799	0.797026	11.0385	2.49106e-28	1.56623e-26
ENSOCUG00000029662	262.794	7.81805	0.70966	11.0166	3.17774e-28	1.99138e-26
ENSOCUG00000000588	1951.55	-1.47432	0.133983	-11.0037	3.66599e-28	2.28979e-26
ENSOCUG00000011089|ITIH4	248.799	-5.49692	0.499622	-11.0022	3.73027e-28	2.32231e-26
ENSOCUG00000016494|KBTBD12	3306.43	-2.33283	0.212046	-11.0015	3.75897e-28	2.33253e-26
ENSOCUG00000005143|PSMD4	5957.66	-1.51352	0.137787	-10.9845	4.53935e-28	2.80555e-26
ENSOCUG00000030714|SELENOK	2448.94	-1.51571	0.13799	-10.9842	4.55081e-28	2.80555e-26
ENSOCUG00000017911|TRIM36	203.663	3.48949	0.318209	10.966	5.56565e-28	3.42008e-26
ENSOCUG00000000466|MIOS	6222	-1.86589	0.170417	-10.949	6.72105e-28	4.11675e-26
ENSOCUG00000017812|TCF12	4536.33	1.77195	0.162105	10.9309	8.20231e-28	5.00789e-26
ENSOCUG00000003437	178.295	3.63087	0.33235	10.9249	8.76795e-28	5.33608e-26
ENSOCUG00000026934|SELENOO	1498.82	-1.83326	0.167972	-10.9141	9.87041e-28	5.98784e-26
ENSOCUG00000014777|PADI2	4155.66	-2.60847	0.23901	-10.9136	9.91952e-28	5.99847e-26
ENSOCUG00000005171	75659.5	-2.9012	0.265847	-10.913	9.98692e-28	6.02005e-26
ENSOCUG00000015320|COL12A1	26627.5	2.74464	0.251681	10.9052	1.08814e-27	6.53845e-26
ENSOCUG00000004237|NDUFA2	4252.94	-1.4248	0.130656	-10.9049	1.09182e-27	6.53989e-26
ENSOCUG00000023143	3123.06	-1.39368	0.128008	-10.8874	1.3232e-27	7.90094e-26
ENSOCUG00000004829|ESR1	454.959	-3.1913	0.293237	-10.883	1.38914e-27	8.26866e-26
ENSOCUG00000005002|RNF207	171.233	3.41462	0.31383	10.8805	1.42811e-27	8.47403e-26
ENSOCUG00000016014|NPFFR1	181.203	-2.98045	0.274082	-10.8743	1.52808e-27	9.03902e-26
ENSOCUG00000030034	2480.21	-1.85877	0.171209	-10.8567	1.85307e-27	1.09274e-25
ENSOCUG00000008801|SNUPN	1315.66	-2.14332	0.197467	-10.8541	1.90725e-27	1.1212e-25
ENSOCUG00000030725	1489.46	1.97974	0.182416	10.8529	1.93246e-27	1.13252e-25
ENSOCUG00000002892|SRF	2820.17	-1.61193	0.148654	-10.8435	2.14053e-27	1.2506e-25
ENSOCUG00000023462|MYLPF	133140	-1.6306	0.150933	-10.8034	3.31581e-27	1.93131e-25
ENSOCUG00000010327|BDH1	659.699	-4.38583	0.406157	-10.7984	3.50441e-27	2.03492e-25
ENSOCUG00000004114|SLC25A37	536.7	-2.06353	0.191143	-10.7958	3.60491e-27	2.08689e-25
ENSOCUG00000000229|SIPA1L1	1802.14	1.96598	0.182356	10.781	4.23409e-27	2.44367e-25
ENSOCUG00000032311	189.704	-3.26937	0.303271	-10.7804	4.26173e-27	2.45217e-25
ENSOCUG00000025689|RTL3	277.212	3.95025	0.366858	10.7678	4.88465e-27	2.80211e-25
ENSOCUG00000012337|COL21A1	5237.86	2.33473	0.217011	10.7585	5.40191e-27	3.0895e-25
ENSOCUG00000001968	500.472	3.53475	0.328753	10.752	5.79804e-27	3.3061e-25
ENSOCUG00000026189|DUPD1	778.212	-2.32276	0.216081	-10.7495	5.9574e-27	3.3868e-25
ENSOCUG00000031747	3610.35	-1.89195	0.17607	-10.7455	6.22432e-27	3.52798e-25
ENSOCUG00000014141|TRIM39	1329.01	-1.56901	0.14616	-10.7348	6.98341e-27	3.94646e-25
ENSOCUG00000013564|TRIM63	21307.6	-2.84117	0.264751	-10.7315	7.24138e-27	4.0801e-25
ENSOCUG00000000015|GYS1	6040.89	-2.16798	0.202168	-10.7237	7.88145e-27	4.4276e-25
ENSOCUG00000000074	3230.34	2.02983	0.189393	10.7176	8.41775e-27	4.71493e-25
ENSOCUG00000028053|ASPN	8686.96	1.86592	0.174189	10.7121	8.93507e-27	4.98997e-25
ENSOCUG00000011756|ZNF358	5274.31	-1.95367	0.182884	-10.6826	1.22796e-26	6.8377e-25
ENSOCUG00000021196|EPB41L3	2226.03	2.0745	0.194235	10.6804	1.25795e-26	6.9842e-25
ENSOCUG00000006020|PHEX	169.827	5.04541	0.47324	10.6614	1.54252e-26	8.53918e-25
ENSOCUG00000000677|MACF1	22126	1.41478	0.132721	10.6599	1.5685e-26	8.65774e-25
ENSOCUG00000015910|DNASE1L1	3309.59	-1.67352	0.157367	-10.6345	2.05964e-26	1.13358e-24
ENSOCUG00000002271	7306.85	2.17955	0.205449	10.6087	2.7152e-26	1.49007e-24
ENSOCUG00000003897	977.625	3.04307	0.287052	10.6011	2.94508e-26	1.61156e-24
ENSOCUG00000024481|CAPN3	19174.8	-1.52668	0.144048	-10.5984	3.03009e-26	1.65331e-24
ENSOCUG00000009592|COL19A1	413.436	2.25327	0.212636	10.5969	3.08185e-26	1.67674e-24
ENSOCUG00000025026|CD320	848.537	-3.06534	0.289617	-10.5841	3.53085e-26	1.91554e-24
ENSOCUG00000017242|PDGFC	1488.99	2.58483	0.244474	10.573	3.97393e-26	2.14977e-24
ENSOCUG00000036082	1179.11	-2.70686	0.256186	-10.566	4.28479e-26	2.31135e-24
ENSOCUG00000007200|NABP2	1553.94	-1.46411	0.138799	-10.5484	5.16795e-26	2.77986e-24
ENSOCUG00000017568|P2RY6	412.789	-2.93712	0.278663	-10.5401	5.64654e-26	3.02872e-24
ENSOCUG00000014011|GRIP1	325.852	2.89952	0.275412	10.5279	6.4238e-26	3.42745e-24
ENSOCUG00000001497|FABP7	329.572	2.9637	0.28151	10.5279	6.42602e-26	3.42745e-24
ENSOCUG00000005161	949.261	2.34307	0.222731	10.5197	7.00919e-26	3.72803e-24
ENSOCUG00000015888|FBXO31	975.484	-2.11302	0.201063	-10.5093	7.83128e-26	4.15364e-24
ENSOCUG00000004768|MYORG	1768.8	-2.5926	0.246795	-10.5051	8.18554e-26	4.32944e-24
ENSOCUG00000012064|POLR2F	2024.91	-1.33711	0.127774	-10.4646	1.25571e-25	6.62319e-24
ENSOCUG00000011147|CLCN1	6645.99	-2.22902	0.21347	-10.4418	1.59701e-25	8.40001e-24
ENSOCUG00000015299|ARHGAP36	10675.3	10.9292	1.04673	10.4413	1.60563e-25	8.42202e-24
ENSOCUG00000006315	381.473	-2.55421	0.245461	-10.4058	2.33399e-25	1.22088e-23
ENSOCUG00000002128|ANKRD35	561.11	-2.74612	0.264343	-10.3885	2.79811e-25	1.45963e-23
ENSOCUG00000001254|CLTCL1	6535.83	-1.40975	0.135781	-10.3825	2.97839e-25	1.54942e-23
ENSOCUG00000016763|CIB2	762.141	-2.09727	0.202009	-10.382	2.99284e-25	1.55268e-23
ENSOCUG00000027198|SLC38A4	937.885	-2.52425	0.243421	-10.3699	3.39927e-25	1.75873e-23
ENSOCUG00000015445|SQSTM1	10355.9	-1.73618	0.167478	-10.3666	3.51679e-25	1.81459e-23
ENSOCUG00000038094	1115.41	-2.05795	0.198963	-10.3434	4.48508e-25	2.30793e-23
ENSOCUG00000011023|NRAP	87357.5	-1.5774	0.152669	-10.3322	5.04123e-25	2.5871e-23
ENSOCUG00000032204	170.378	3.24926	0.314524	10.3307	5.11696e-25	2.61889e-23
ENSOCUG00000015431|DOCK10	1015.01	2.04287	0.19786	10.3248	5.44207e-25	2.7778e-23
ENSOCUG00000010987|TMEM26	135.274	4.09401	0.396636	10.3218	5.61411e-25	2.85793e-23
ENSOCUG00000006734|MYO18B	22378.6	-1.909	0.185204	-10.3075	6.51557e-25	3.30796e-23
ENSOCUG00000024108	2499.23	2.32671	0.225905	10.2995	7.08111e-25	3.5855e-23
ENSOCUG00000013131|MYOM2	128056	-1.45514	0.141404	-10.2907	7.76212e-25	3.91987e-23
ENSOCUG00000032372	33525.6	-1.59429	0.155116	-10.2781	8.84892e-25	4.45685e-23
ENSOCUG00000031865	2562.38	-1.61811	0.157503	-10.2735	9.27797e-25	4.66059e-23
ENSOCUG00000024862	1352.35	-1.69002	0.164515	-10.2727	9.35046e-25	4.68461e-23
ENSOCUG00000008004|PDHX	2459.4	-2.41828	0.235414	-10.2725	9.37895e-25	4.68652e-23
ENSOCUG00000011549|SPATS2L	1419.76	1.78117	0.173419	10.2709	9.53452e-25	4.75174e-23
ENSOCUG00000015051|PPP1R3C	14486.9	-2.00631	0.195572	-10.2587	1.08195e-24	5.37803e-23
ENSOCUG00000017921|BCAP31	3808.83	-1.36285	0.132885	-10.2558	1.11395e-24	5.52262e-23
ENSOCUG00000002707|MID1IP1	424.177	-3.87383	0.377763	-10.2547	1.1277e-24	5.57624e-23
ENSOCUG00000013296|GADD45G	1193.12	-2.90681	0.283722	-10.2453	1.24248e-24	6.12784e-23
ENSOCUG00000009441|DZIP1	894.497	1.67953	0.164066	10.2369	1.3546e-24	6.66351e-23
ENSOCUG00000001875|TSPAN12	1308.81	1.9263	0.188424	10.2232	1.56113e-24	7.65961e-23
ENSOCUG00000002231|VLDLR	5787.65	-2.48231	0.24291	-10.2191	1.62896e-24	7.97181e-23
ENSOCUG00000039243	242367	-2.0359	0.199483	-10.2059	1.86568e-24	9.10683e-23
ENSOCUG00000012633|MORC4	3288.74	1.6508	0.161778	10.2041	1.90133e-24	9.25704e-23
ENSOCUG00000015163|NYNRIN	719.233	1.93938	0.190117	10.201	1.96295e-24	9.53259e-23
ENSOCUG00000010013|NOL3	844.958	-2.57778	0.252805	-10.1967	2.05109e-24	9.93522e-23
ENSOCUG00000006522|PREB	1744.06	-1.46734	0.14391	-10.1962	2.06152e-24	9.96033e-23
ENSOCUG00000013166	7763.45	-1.79351	0.176133	-10.1827	2.36809e-24	1.14125e-22
ENSOCUG00000035408	737.549	1.71837	0.168902	10.1738	2.59633e-24	1.24808e-22
ENSOCUG00000006962|ALDH1L2	1880.68	2.3734	0.233586	10.1607	2.96919e-24	1.42371e-22
ENSOCUG00000016956	1680.21	-1.43415	0.141216	-10.1557	3.12645e-24	1.49534e-22
ENSOCUG00000016021|LRRC20	833.429	-2.26377	0.222939	-10.1542	3.17322e-24	1.5139e-22
ENSOCUG00000023161|RYR1	105085	-1.97993	0.195159	-10.1452	3.47899e-24	1.65562e-22
ENSOCUG00000002936|RABGGTA	1324.54	-2.23463	0.220275	-10.1447	3.49731e-24	1.66017e-22
ENSOCUG00000017770|PIR	321.85	-2.81317	0.277458	-10.1391	3.70578e-24	1.75475e-22
ENSOCUG00000023444	2299.15	1.38144	0.136305	10.135	3.86552e-24	1.82583e-22
ENSOCUG00000012530|NPNT	672.574	2.2086	0.21797	10.1326	3.95987e-24	1.86576e-22
ENSOCUG00000001216|ADAM8	1658	-2.47602	0.244477	-10.1278	4.15808e-24	1.9543e-22
ENSOCUG00000017546	1049.67	-2.9646	0.292759	-10.1264	4.21798e-24	1.97755e-22
ENSOCUG00000000942|RBBP4	4531.05	1.37162	0.13547	10.1249	4.28561e-24	2.00432e-22
ENSOCUG00000001551|MAP7D1	7945.45	-1.4801	0.146229	-10.1218	4.42286e-24	2.06342e-22
ENSOCUG00000013230|MTCL1	1128.16	2.10186	0.207723	10.1186	4.56935e-24	2.12654e-22
ENSOCUG00000015360|ATXN1	800.876	-1.9303	0.191142	-10.0988	5.59488e-24	2.59745e-22
ENSOCUG00000026260	891.376	-2.33667	0.231585	-10.0899	6.1238e-24	2.83606e-22
ENSOCUG00000032263	3876.75	-1.35057	0.133861	-10.0893	6.15899e-24	2.84542e-22
ENSOCUG00000007162|ELL2	679.375	-2.55601	0.253642	-10.0772	6.96573e-24	3.21032e-22
ENSOCUG00000001050|ZFAND6	3996.92	-1.77156	0.176075	-10.0614	8.18574e-24	3.76346e-22
ENSOCUG00000008850	6261.53	-1.90946	0.190175	-10.0406	1.01092e-23	4.63656e-22
ENSOCUG00000024280|RXYLT1	1423.83	-1.67536	0.166929	-10.0364	1.05464e-23	4.82541e-22
ENSOCUG00000037425|CRELD1	1055.24	-2.09088	0.208413	-10.0324	1.09801e-23	5.01179e-22
ENSOCUG00000016565|NOTCH2	7161.79	1.4019	0.139757	10.031	1.11352e-23	5.07039e-22
ENSOCUG00000035524	762.066	-2.98307	0.297534	-10.026	1.1717e-23	5.32253e-22
ENSOCUG00000024657	884.009	-1.80758	0.180592	-10.0092	1.38871e-23	6.29329e-22
ENSOCUG00000011608|WNK3	176.307	3.11417	0.311272	10.0047	1.45353e-23	6.57134e-22
ENSOCUG00000024295|TRIB1	813.888	-2.73476	0.273582	-9.99611	1.58497e-23	7.14855e-22
ENSOCUG00000030256|TET1	1489.49	2.22926	0.223025	9.99556	1.59386e-23	7.17162e-22
ENSOCUG00000010922|GAPDHS	3352.36	-1.75652	0.176378	-9.95885	2.3072e-23	1.03568e-21
ENSOCUG00000000324|PSTPIP2	2448.62	-1.45267	0.146013	-9.9489	2.54981e-23	1.14188e-21
ENSOCUG00000001555|ACE	2031.97	-1.79195	0.180168	-9.946	2.6252e-23	1.17288e-21
ENSOCUG00000022945|ASNS	412.58	3.0841	0.310182	9.94285	2.70972e-23	1.2078e-21
ENSOCUG00000024619|5_8S_rRNA	641.574	2.69874	0.271643	9.93487	2.93563e-23	1.30543e-21
ENSOCUG00000022531|CLIC5	3062.26	-2.14385	0.215844	-9.93242	3.0087e-23	1.3348e-21
ENSOCUG00000000649|SLC36A4	544.445	1.74676	0.176351	9.90501	3.95925e-23	1.75241e-21
ENSOCUG00000016774|ECHDC2	333.875	-3.97843	0.402651	-9.88059	5.05334e-23	2.23146e-21
ENSOCUG00000001220|TUBGCP2	4285.39	-1.45649	0.147585	-9.86881	5.68369e-23	2.50399e-21
ENSOCUG00000032486	1698.46	1.43866	0.145864	9.86305	6.01898e-23	2.64557e-21
ENSOCUG00000011396|XIRP1	6952.64	-1.92666	0.195386	-9.8608	6.15541e-23	2.69928e-21
ENSOCUG00000000624|SLC26A6	360.801	-2.15885	0.219007	-9.85747	6.36326e-23	2.784e-21
ENSOCUG00000007566|ACTA1	998468	-1.57574	0.159927	-9.85289	6.65978e-23	2.90703e-21
ENSOCUG00000007406|PCDHB1	133.879	3.52567	0.357872	9.85177	6.73502e-23	2.93313e-21
ENSOCUG00000016088|ADRB2	722.018	-2.37643	0.241285	-9.84905	6.91949e-23	2.9986e-21
ENSOCUG00000004249|NFIB	2936.98	1.54047	0.156411	9.84889	6.93026e-23	2.9986e-21
ENSOCUG00000012680|TLK1	1361.53	1.78087	0.18082	9.84886	6.93272e-23	2.9986e-21
ENSOCUG00000016949|SMYD1	10053.7	-1.55527	0.158116	-9.83627	7.85718e-23	3.39073e-21
ENSOCUG00000008077|POLQ	318.456	2.67341	0.272316	9.8173	9.48521e-23	4.08402e-21
ENSOCUG00000017358|TIMM8B	4694.51	-1.58274	0.161298	-9.81249	9.94819e-23	4.27367e-21
ENSOCUG00000014610|ABCC4	392.669	-1.84307	0.188069	-9.79997	1.12618e-22	4.82707e-21
ENSOCUG00000016677|AEBP2	1558.2	1.6332	0.166871	9.78718	1.27807e-22	5.46577e-21
ENSOCUG00000010594|CASQ2	29352	3.54258	0.362076	9.78408	1.31786e-22	5.62325e-21
ENSOCUG00000014044|OARD1	1411.35	-1.46317	0.149629	-9.77869	1.38994e-22	5.91754e-21
ENSOCUG00000006750|HEXIM2	327.623	-2.81126	0.287546	-9.77672	1.41729e-22	6.02046e-21
ENSOCUG00000007460	302.609	-2.96707	0.303776	-9.76729	1.55554e-22	6.59298e-21
ENSOCUG00000005897|B4GALT2	933.282	1.89808	0.194344	9.7666	1.5662e-22	6.62337e-21
ENSOCUG00000002486|COL6A6	11280.4	2.40617	0.246463	9.76278	1.6263e-22	6.86227e-21
ENSOCUG00000039201|DHPS	2752.51	-1.67918	0.172022	-9.76146	1.64764e-22	6.93688e-21
ENSOCUG00000037784	699.637	-2.30794	0.236444	-9.76106	1.65418e-22	6.94901e-21
ENSOCUG00000011387|ITGA2	1022.08	1.92571	0.197487	9.75106	1.82547e-22	7.65168e-21
ENSOCUG00000008763|MON1A	782.87	-2.22105	0.227875	-9.74675	1.90464e-22	7.96591e-21
ENSOCUG00000017956|ABCC1	2036.44	-1.60274	0.164571	-9.73891	2.05741e-22	8.57465e-21
ENSOCUG00000003888|NPLOC4	3923.59	-1.39327	0.143064	-9.73882	2.05922e-22	8.57465e-21
ENSOCUG00000008371|NDUFB11	6627.72	-1.176	0.120795	-9.73548	2.12807e-22	8.84199e-21
ENSOCUG00000009867	1670.47	-1.44995	0.149201	-9.71807	2.5251e-22	1.04687e-20
ENSOCUG00000017653	1359.45	2.92223	0.300773	9.71573	2.58387e-22	1.0689e-20
ENSOCUG00000002614|IL1RAPL2	93.7606	4.70989	0.484898	9.71315	2.65006e-22	1.0939e-20
ENSOCUG00000002874|PTK7	1859.84	1.94095	0.19995	9.7072	2.80941e-22	1.15716e-20
ENSOCUG00000011700|VWA2	436.25	-2.19755	0.22645	-9.70433	2.88955e-22	1.18759e-20
ENSOCUG00000005112|FBXO32	9478.77	-3.46739	0.357377	-9.70234	2.94654e-22	1.2084e-20
ENSOCUG00000004391|ECSIT	2367.08	-1.72428	0.177792	-9.69832	3.06498e-22	1.25427e-20
ENSOCUG00000007432|ACACB	10106.3	-1.55272	0.160154	-9.69513	3.1624e-22	1.29135e-20
ENSOCUG00000008813|ITGBL1	914.821	-2.73383	0.282114	-9.69051	3.30873e-22	1.3482e-20
ENSOCUG00000007489|SHISA4	1495.36	-2.10809	0.217647	-9.68581	3.46443e-22	1.40862e-20
ENSOCUG00000010828|P2RY1	847.519	-1.87527	0.193719	-9.68037	3.65399e-22	1.48252e-20
ENSOCUG00000017492	3782.8	2.39262	0.247211	9.67845	3.72308e-22	1.50733e-20
ENSOCUG00000022083	4449.07	-1.28361	0.132717	-9.67177	3.97438e-22	1.60565e-20
ENSOCUG00000010114	8554.13	-1.82172	0.188399	-9.66948	4.06443e-22	1.63854e-20
ENSOCUG00000030762	163.851	-3.44587	0.357188	-9.64719	5.05191e-22	2.03232e-20
ENSOCUG00000003743	3704.52	-2.89275	0.300268	-9.63387	5.75197e-22	2.30906e-20
ENSOCUG00000007599|NR6A1	196.403	-3.08183	0.320284	-9.62216	6.44629e-22	2.58232e-20
ENSOCUG00000039017|METTL27	519.758	-2.33424	0.242744	-9.61603	6.84178e-22	2.73486e-20
ENSOCUG00000002929|CATSPER4	71.3181	-4.18882	0.435617	-9.61582	6.85587e-22	2.73486e-20
ENSOCUG00000000435|DAPK2	698.39	-2.82005	0.293622	-9.60434	7.66487e-22	3.05116e-20
ENSOCUG00000023007|SEC14L5	230.062	2.3505	0.244745	9.60387	7.69943e-22	3.05851e-20
ENSOCUG00000025658|AAMDC	1521.69	-1.25925	0.131237	-9.59527	8.37014e-22	3.318e-20
ENSOCUG00000015352|ENHO	311.889	-2.18821	0.228306	-9.58454	9.2869e-22	3.67374e-20
ENSOCUG00000011490|COPS5	3189.99	-1.36616	0.142554	-9.58347	9.38419e-22	3.70451e-20
ENSOCUG00000017035	6825.34	-2.02141	0.211035	-9.57856	9.84062e-22	3.87663e-20
ENSOCUG00000017072	2802.84	1.20463	0.125915	9.56698	1.10078e-21	4.32747e-20
ENSOCUG00000022123	715.245	-2.04385	0.213704	-9.56391	1.13393e-21	4.44855e-20
ENSOCUG00000028147|5_8S_rRNA	321.786	2.35088	0.246334	9.54346	1.38146e-21	5.40848e-20
ENSOCUG00000016932|APBB2	2644.37	-1.7351	0.181833	-9.54225	1.39762e-21	5.46048e-20
ENSOCUG00000022463|VARS1	1785.33	-1.68384	0.176531	-9.5385	1.4492e-21	5.65039e-20
ENSOCUG00000014866|HEPH	167.036	5.62706	0.590158	9.53484	1.50121e-21	5.84119e-20
ENSOCUG00000008071	6795.77	-1.83532	0.192494	-9.53444	1.50695e-21	5.85153e-20
ENSOCUG00000034453	345.281	2.59177	0.271999	9.5286	1.59412e-21	6.17737e-20
ENSOCUG00000010185|ALDH7A1	2824.35	-1.46023	0.153351	-9.52215	1.69637e-21	6.56021e-20
ENSOCUG00000000699|CENPE	1229.35	1.78206	0.187265	9.51623	1.79568e-21	6.93017e-20
ENSOCUG00000022568	1839.29	1.29893	0.13656	9.51179	1.8741e-21	7.21813e-20
ENSOCUG00000002814|TOP2A	2831.1	2.4067	0.25319	9.50551	1.99063e-21	7.65143e-20
ENSOCUG00000000174|EXOC6	1969.68	2.29209	0.241329	9.49781	2.14351e-21	8.22242e-20
ENSOCUG00000016276|GPR180	401.61	1.83748	0.194164	9.46355	2.97663e-21	1.13952e-19
ENSOCUG00000006686|HNRNPR	5728.46	1.13917	0.120424	9.4597	3.08813e-21	1.17983e-19
ENSOCUG00000020971|BTBD6	4431.78	-2.16196	0.228687	-9.45379	3.26765e-21	1.24591e-19
ENSOCUG00000009515|POPDC2	1498.62	-1.65619	0.175355	-9.44474	3.56288e-21	1.35575e-19
ENSOCUG00000034607	237.249	3.14688	0.333233	9.44349	3.60569e-21	1.3693e-19
ENSOCUG00000011916|SNTA1	16919.3	-1.29889	0.137634	-9.43732	3.82452e-21	1.4495e-19
ENSOCUG00000016231|SLC16A5	381.168	-5.10163	0.540842	-9.43275	3.99465e-21	1.51096e-19
ENSOCUG00000017721|NDUFAF3	1066.15	-1.47504	0.156552	-9.42206	4.42316e-21	1.66972e-19
ENSOCUG00000001613|AMER1	787.44	1.64259	0.174636	9.40578	5.16435e-21	1.94565e-19
ENSOCUG00000017555	870.67	-1.82168	0.193683	-9.4055	5.17826e-21	1.94703e-19
ENSOCUG00000011500|TNC	3264.61	1.87043	0.198981	9.40005	5.45377e-21	2.04656e-19
ENSOCUG00000004840|RBMS3	2021.02	1.27755	0.135994	9.39411	5.77035e-21	2.16109e-19
ENSOCUG00000009294|EFR3A	4721.97	-2.11515	0.225847	-9.3654	7.57598e-21	2.83175e-19
ENSOCUG00000021989|NDUFA3	2834.19	-1.71014	0.18266	-9.36239	7.7953e-21	2.908e-19
ENSOCUG00000027842	1651.3	-1.71208	0.182987	-9.35632	8.25643e-21	3.07398e-19
ENSOCUG00000034529	5074.57	-2.33311	0.249436	-9.35353	8.47693e-21	3.1499e-19
ENSOCUG00000010232|ANTXR1	1841.52	1.59396	0.170728	9.3363	9.97641e-21	3.69515e-19
ENSOCUG00000000285|LBR	2116.68	1.54478	0.165461	9.33622	9.98321e-21	3.69515e-19
ENSOCUG00000004432	4533.61	1.06791	0.114421	9.33311	1.02813e-20	3.79809e-19
ENSOCUG00000027420	126207	-1.92871	0.206666	-9.33249	1.03417e-20	3.81298e-19
ENSOCUG00000005957|RNF34	1592.57	-1.49764	0.160594	-9.32568	1.10272e-20	4.05784e-19
ENSOCUG00000010552	8061.13	1.19119	0.127774	9.32257	1.13551e-20	4.17043e-19
ENSOCUG00000028217|IL17RC	415.148	-2.12301	0.227801	-9.31958	1.16801e-20	4.2815e-19
ENSOCUG00000007471	14575.4	-1.74334	0.187334	-9.30606	1.32668e-20	4.85377e-19
ENSOCUG00000006428	205.888	3.04531	0.327448	9.30016	1.4024e-20	5.12093e-19
ENSOCUG00000014521|C10orf71	4061.36	-1.94171	0.208884	-9.29563	1.4634e-20	5.33339e-19
ENSOCUG00000004987|WDHD1	430.875	2.08838	0.224903	9.28568	1.60671e-20	5.84448e-19
ENSOCUG00000001169|RGS5	1692.7	-1.79393	0.193572	-9.26752	1.90531e-20	6.91741e-19
ENSOCUG00000000187|CKAP4	1917.2	2.15692	0.232834	9.26376	1.97353e-20	7.14804e-19
ENSOCUG00000010832|ASXL3	544.382	2.50656	0.270581	9.26361	1.97636e-20	7.14804e-19
ENSOCUG00000016811|RBM20	2086.02	-1.63437	0.176487	-9.26055	2.03387e-20	7.34203e-19
ENSOCUG00000037710	3463.41	-1.29137	0.1396	-9.25054	2.23354e-20	8.04753e-19
ENSOCUG00000012915|SIK2	2190.36	1.18212	0.127841	9.24676	2.31409e-20	8.32195e-19
ENSOCUG00000021413|TUBA8	4296.89	-2.22139	0.240423	-9.23951	2.47627e-20	8.88836e-19
ENSOCUG00000016658	1449.21	-1.83283	0.198526	-9.23219	2.65151e-20	9.49941e-19
ENSOCUG00000023182|ARHGEF10L	2682.77	-1.55376	0.168509	-9.22058	2.95496e-20	1.05666e-18
ENSOCUG00000015756|KNL1	1099.04	2.21259	0.240045	9.2174	3.04401e-20	1.08646e-18
ENSOCUG00000013192|SULT1C2	492.962	-3.5665	0.387267	-9.20941	3.27921e-20	1.16821e-18
ENSOCUG00000017722|GMPR	3452.91	-1.95184	0.212002	-9.2067	3.36299e-20	1.19582e-18
ENSOCUG00000004532|THRB	505.711	-3.15064	0.342334	-9.2034	3.46784e-20	1.23079e-18
ENSOCUG00000005855|ASPA	698.241	-2.77022	0.301035	-9.20231	3.50338e-20	1.24109e-18
ENSOCUG00000004989|DMC1	170.433	3.68344	0.400443	9.19841	3.63291e-20	1.28457e-18
ENSOCUG00000021621|ZBTB8A	574.77	1.52666	0.16598	9.19788	3.6508e-20	1.2885e-18
ENSOCUG00000007590|SUCO	2510.07	1.44266	0.156894	9.19511	3.74605e-20	1.31967e-18
ENSOCUG00000009270|SYNPO	1383.27	-1.84019	0.200287	-9.18779	4.00984e-20	1.40998e-18
ENSOCUG00000014974	4179.69	-1.56791	0.170668	-9.18688	4.04395e-20	1.41934e-18
ENSOCUG00000022295|COX17	4362.1	-1.52524	0.166082	-9.18362	4.1682e-20	1.46026e-18
ENSOCUG00000005489|PRKRA	2483.62	-1.88753	0.205557	-9.18254	4.21059e-20	1.47239e-18
ENSOCUG00000009959|CASQ1	137927	-2.06135	0.224587	-9.1784	4.37543e-20	1.52722e-18
ENSOCUG00000005133	2947.67	2.29377	0.250362	9.1618	5.10391e-20	1.77822e-18
ENSOCUG00000011309|PLXDC1	344.238	-2.38892	0.260915	-9.15591	5.38991e-20	1.87443e-18
ENSOCUG00000012309|SGCE	2968.39	1.50789	0.164703	9.15521	5.42505e-20	1.8832e-18
ENSOCUG00000005167|ANGPTL1	4498.25	1.45153	0.158839	9.13841	6.33786e-20	2.19605e-18
ENSOCUG00000004643|WSB1	4364	1.6325	0.178758	9.13247	6.69547e-20	2.31573e-18
ENSOCUG00000017136|SLC27A6	640.625	1.69641	0.185808	9.12993	6.85436e-20	2.36638e-18
ENSOCUG00000026503	468.335	-2.9733	0.325794	-9.12633	7.08598e-20	2.4419e-18
ENSOCUG00000014136	1731.04	-1.32823	0.145577	-9.12389	7.2474e-20	2.493e-18
ENSOCUG00000008215	9984.79	1.10421	0.121069	9.12054	7.47508e-20	2.56489e-18
ENSOCUG00000013760|NEURL1	5753.27	-1.58685	0.173989	-9.12042	7.48341e-20	2.56489e-18
ENSOCUG00000010321|RAP2C	925.748	1.96615	0.215666	9.11665	7.7483e-20	2.65089e-18
ENSOCUG00000016643|ITGB1BP2	9571.04	1.81218	0.198808	9.11522	7.85095e-20	2.68118e-18
ENSOCUG00000024148	1308.92	-1.47477	0.161851	-9.11188	8.09636e-20	2.76003e-18
ENSOCUG00000023842|NDUFB2	6344.8	-1.37791	0.151287	-9.10791	8.39863e-20	2.85794e-18
ENSOCUG00000023097	1255.73	-2.34172	0.257285	-9.10166	8.89642e-20	3.02192e-18
ENSOCUG00000027060	278.362	1.90054	0.209373	9.07728	1.11325e-19	3.77473e-18
ENSOCUG00000015419|NEIL2	245.852	-2.50827	0.276527	-9.07062	1.18342e-19	4.0055e-18
ENSOCUG00000003781|MAPRE2	887.214	-1.55733	0.171723	-9.06886	1.20267e-19	4.0634e-18
ENSOCUG00000008357|TMEM200A	106.546	3.72567	0.411515	9.05355	1.38397e-19	4.66763e-18
ENSOCUG00000008068|BCHE	1638.89	2.16527	0.239238	9.05067	1.42087e-19	4.78361e-18
ENSOCUG00000015260|TUBG1	1362.64	-1.69498	0.1873	-9.04956	1.4355e-19	4.82431e-18
ENSOCUG00000031427	966.904	2.15971	0.238679	9.0486	1.44816e-19	4.85825e-18
ENSOCUG00000023874	4547.13	-1.78408	0.197314	-9.04182	1.54086e-19	5.16012e-18
ENSOCUG00000004354	3648.78	1.49701	0.165586	9.04067	1.55709e-19	5.2053e-18
ENSOCUG00000014711	6123.45	-1.1452	0.126686	-9.03974	1.5704e-19	5.24054e-18
ENSOCUG00000004005	1421.84	-1.68108	0.186006	-9.03777	1.59893e-19	5.32641e-18
ENSOCUG00000003105|DZIP3	2875.46	1.82696	0.202155	9.03742	1.60414e-19	5.33439e-18
ENSOCUG00000001264|CMYA5	66819.9	-2.13803	0.236695	-9.03285	1.67265e-19	5.55251e-18
ENSOCUG00000008272|SRPX	615.782	1.54604	0.17167	9.00588	2.13952e-19	7.08993e-18
ENSOCUG00000017928	3248.09	-1.571	0.174463	-9.0048	2.16067e-19	7.14752e-18
ENSOCUG00000006713|FGF7	270.892	2.39162	0.26565	9.00293	2.19775e-19	7.25755e-18
ENSOCUG00000013676|GSN	56094.8	-1.6652	0.185058	-8.99827	2.29309e-19	7.55923e-18
ENSOCUG00000014132|ARFIP1	1481.09	1.19958	0.133454	8.98873	2.50094e-19	8.23012e-18
ENSOCUG00000001605|CCDC127	1891.59	-1.20343	0.133917	-8.98636	2.55543e-19	8.3949e-18
ENSOCUG00000008974|IVD	1860.47	-1.26543	0.140983	-8.97573	2.81482e-19	9.23105e-18
ENSOCUG00000014862|BIN1	46003.1	-1.52628	0.170077	-8.97406	2.85783e-19	9.35595e-18
ENSOCUG00000008833|AQP4	10868.7	-1.64156	0.182934	-8.97351	2.87211e-19	9.38651e-18
ENSOCUG00000011788	5365.37	-1.12154	0.125086	-8.96609	3.0722e-19	1.00232e-17
ENSOCUG00000008170|MRPL51	2188.21	-1.24015	0.138587	-8.94859	3.60064e-19	1.17271e-17
ENSOCUG00000001430	3778.67	-1.32133	0.147742	-8.94345	3.77189e-19	1.22638e-17
ENSOCUG00000011012|HABP2	432.49	-1.80632	0.202218	-8.93254	4.1635e-19	1.35139e-17
ENSOCUG00000003434|SLC49A4	2626.08	-1.88938	0.211525	-8.93216	4.17763e-19	1.35366e-17
ENSOCUG00000005177|FMO2	753.945	-3.85327	0.431458	-8.9308	4.22932e-19	1.36808e-17
ENSOCUG00000027465|CILK1	897.227	1.48683	0.166505	8.92964	4.27398e-19	1.38018e-17
ENSOCUG00000015422|NCOA1	4355.56	1.50168	0.16821	8.92741	4.36095e-19	1.40587e-17
ENSOCUG00000001610|PPIP5K2	1629.33	1.41976	0.15919	8.91861	4.72159e-19	1.51955e-17
ENSOCUG00000037182	742.559	-1.43464	0.160957	-8.91318	4.95891e-19	1.59323e-17
ENSOCUG00000000197|HK2	2502.78	-1.96099	0.220137	-8.90804	5.19418e-19	1.666e-17
ENSOCUG00000014718	314.577	-3.81907	0.428775	-8.90693	5.24659e-19	1.67997e-17
ENSOCUG00000002581|RAD21	11768.3	1.22421	0.137487	8.90415	5.37989e-19	1.71975e-17
ENSOCUG00000001910|ADGRL3	1206.57	2.77086	0.311309	8.90068	5.55054e-19	1.77132e-17
ENSOCUG00000001454|NES	11332.8	1.92027	0.215875	8.89527	5.8275e-19	1.85659e-17
ENSOCUG00000015039|FNDC1	4012.29	1.65788	0.186391	8.89467	5.85945e-19	1.86364e-17
ENSOCUG00000002065|TCAF1	6462.12	1.82457	0.205253	8.88939	6.14449e-19	1.95103e-17
ENSOCUG00000015373|DPCD	929.068	-1.59144	0.17925	-8.87832	6.78769e-19	2.15166e-17
ENSOCUG00000013066|LARP1	4390.66	1.18497	0.133488	8.87694	6.87275e-19	2.175e-17
ENSOCUG00000017585|OTULINL	324.292	1.98739	0.223901	8.87621	6.91766e-19	2.18557e-17
ENSOCUG00000005895|ATP6V0B	1990.96	-1.26349	0.142361	-8.8753	6.97436e-19	2.19779e-17
ENSOCUG00000016686	1475.41	1.57491	0.17745	8.87522	6.97948e-19	2.19779e-17
ENSOCUG00000009353|PPARA	1992.94	-1.58941	0.179153	-8.87178	7.1983e-19	2.26294e-17
ENSOCUG00000031697	3448.08	-2.54083	0.286426	-8.87084	7.25979e-19	2.27849e-17
ENSOCUG00000005430|ILF2	8015.66	1.1238	0.126817	8.86157	7.88946e-19	2.47203e-17
ENSOCUG00000006986|SCIN	271.292	-3.20071	0.361684	-8.84948	8.79271e-19	2.75051e-17
ENSOCUG00000013445	782.645	-1.28122	0.144783	-8.84925	8.81106e-19	2.75172e-17
ENSOCUG00000010548|ARHGAP5	6602.42	1.5217	0.172156	8.83907	9.65196e-19	3.00938e-17
ENSOCUG00000010039|FHOD1	1280.43	-1.88636	0.213476	-8.83638	9.88682e-19	3.07756e-17
ENSOCUG00000012833	428.388	2.44	0.276407	8.82759	1.06958e-18	3.32392e-17
ENSOCUG00000022402	1939.15	-1.85783	0.210676	-8.81842	1.16087e-18	3.60174e-17
ENSOCUG00000015386|FBXW4	2134.3	-1.09897	0.124734	-8.81051	1.24583e-18	3.85902e-17
ENSOCUG00000008972|MALSU1	1032.38	-1.25173	0.142212	-8.80184	1.34596e-18	4.16239e-17
ENSOCUG00000026364|FOXRED1	1178.41	-1.54867	0.17596	-8.80126	1.35289e-18	4.17701e-17
ENSOCUG00000001847|TMBIM6	12215.4	-1.16532	0.132919	-8.76719	1.83183e-18	5.64655e-17
ENSOCUG00000000405|S100PBP	912.87	1.56538	0.178616	8.76392	1.88575e-18	5.80333e-17
ENSOCUG00000007042|DCX	659.073	2.38965	0.272718	8.76235	1.91216e-18	5.87509e-17
ENSOCUG00000011641	531.02	-1.46396	0.167147	-8.75855	1.97775e-18	6.06681e-17
ENSOCUG00000005164|SLC38A1	1779.87	1.66636	0.190299	8.75652	2.01378e-18	6.16737e-17
ENSOCUG00000002197|ITGB8	1819.16	-2.35538	0.269027	-8.75521	2.03732e-18	6.2294e-17
ENSOCUG00000008666|RRAGB	503.284	2.93422	0.335198	8.75369	2.0648e-18	6.30327e-17
ENSOCUG00000022970	975.85	-1.37038	0.156686	-8.74602	2.21018e-18	6.73625e-17
ENSOCUG00000004326	2314.32	-1.42667	0.163162	-8.74389	2.25211e-18	6.85305e-17
ENSOCUG00000017640	3330.42	-1.13941	0.130333	-8.74229	2.2843e-18	6.93987e-17
ENSOCUG00000005050|ZNF566	639.364	2.67872	0.306463	8.74078	2.31514e-18	7.02234e-17
ENSOCUG00000005009|PLK4	363.314	2.25596	0.258318	8.73327	2.47424e-18	7.49296e-17
ENSOCUG00000030125|Metazoa_SRP	6852.16	-1.8406	0.211487	-8.70313	3.22861e-18	9.76192e-17
ENSOCUG00000007286|COL4A4	1008.28	-2.015	0.23156	-8.70184	3.26543e-18	9.85756e-17
ENSOCUG00000007450	5862.18	-1.79779	0.206728	-8.6964	3.42581e-18	1.03253e-16
ENSOCUG00000010668|FKBP9	3986.44	1.27904	0.147143	8.6925	3.54562e-18	1.06694e-16
ENSOCUG00000025017	94.3902	3.91075	0.449971	8.69113	3.58866e-18	1.07819e-16
ENSOCUG00000008072|STX18	806.183	-1.24951	0.143795	-8.68955	3.63893e-18	1.09156e-16
ENSOCUG00000013350	18939.1	1.07575	0.123911	8.68164	3.90114e-18	1.16837e-16
ENSOCUG00000003962|PHLDB2	2622.11	1.27283	0.146668	8.67833	4.01626e-18	1.20096e-16
ENSOCUG00000028503	53421.1	-1.40672	0.162294	-8.66772	4.40867e-18	1.31622e-16
ENSOCUG00000012056	445.93	2.07185	0.239289	8.65835	4.78636e-18	1.42674e-16
ENSOCUG00000005572|ERAL1	486.498	-1.47028	0.169901	-8.65373	4.98445e-18	1.48346e-16
ENSOCUG00000011745|HSPA2	389.29	-2.97398	0.343757	-8.65139	5.08748e-18	1.51175e-16
ENSOCUG00000036909	2409.06	-1.65175	0.191025	-8.64679	5.29662e-18	1.57144e-16
ENSOCUG00000025567	5149.04	-2.38105	0.275575	-8.6403	5.60677e-18	1.65983e-16
ENSOCUG00000015027|TMEM266	231.271	-3.41654	0.395424	-8.64019	5.61204e-18	1.65983e-16
ENSOCUG00000006984|MRPS25	2395.91	-1.78682	0.206928	-8.63497	5.874e-18	1.73461e-16
ENSOCUG00000014816|TYK2	930.561	-1.93648	0.224302	-8.63336	5.9578e-18	1.75663e-16
ENSOCUG00000005111|N4BP2	4289.16	1.77414	0.205596	8.62924	6.1762e-18	1.8182e-16
ENSOCUG00000014695|P2RX6	451.615	-2.71785	0.315171	-8.62342	6.49823e-18	1.91004e-16
ENSOCUG00000009859|MRPL40	1632.95	-1.2422	0.144064	-8.62254	6.54832e-18	1.92179e-16
ENSOCUG00000014902|UPP1	1247.06	-2.71077	0.314442	-8.6209	6.64287e-18	1.94652e-16
ENSOCUG00000037248|GPC6	584.371	1.69619	0.196855	8.61642	6.9078e-18	2.02104e-16
ENSOCUG00000002865|C19orf12	382.758	-1.75556	0.203781	-8.61493	6.99845e-18	2.04441e-16
ENSOCUG00000000358|DCTN3	1760.77	-1.19455	0.138983	-8.59498	8.32803e-18	2.42907e-16
ENSOCUG00000007427|FAT3	629.477	2.93215	0.341514	8.58572	9.02665e-18	2.6288e-16
ENSOCUG00000000242|ASB10	599.962	-2.11905	0.246849	-8.58441	9.13023e-18	2.6549e-16
ENSOCUG00000027789	1095.43	-2.09091	0.243645	-8.5818	9.34e-18	2.71174e-16
ENSOCUG00000004179|CYHR1	2056.28	-1.74457	0.203377	-8.57802	9.65241e-18	2.79817e-16
ENSOCUG00000013461|CRYL1	629.221	-1.45111	0.169275	-8.57249	1.01273e-17	2.93136e-16
ENSOCUG00000017076|EIF2B4	1237.31	-1.56005	0.182034	-8.5701	1.03395e-17	2.98823e-16
ENSOCUG00000036991	6990.01	-1.81979	0.212405	-8.56754	1.05723e-17	3.05087e-16
ENSOCUG00000011533|RHOBTB1	3181.9	-1.32893	0.155147	-8.56564	1.07477e-17	3.09679e-16
ENSOCUG00000000812|CCDC39	364.013	2.03205	0.237265	8.56446	1.08582e-17	3.12386e-16
ENSOCUG00000002683|TUFM	7511.25	-1.30533	0.152425	-8.56375	1.09257e-17	3.13854e-16
ENSOCUG00000027610|SOX11	105.887	3.81077	0.445113	8.56135	1.11552e-17	3.19961e-16
ENSOCUG00000006530	825.662	-1.85347	0.216589	-8.55756	1.15284e-17	3.30168e-16
ENSOCUG00000013857|NAP1L1	3358.1	1.34233	0.157034	8.54804	1.25193e-17	3.58008e-16
ENSOCUG00000016222|TXLNB	9003.08	-1.54249	0.180462	-8.54744	1.25849e-17	3.59342e-16
ENSOCUG00000039595	1846.56	-2.91618	0.341795	-8.53196	1.43892e-17	4.10242e-16
ENSOCUG00000012081|CACNB1	8678.9	-1.92021	0.225198	-8.52675	1.50516e-17	4.28485e-16
ENSOCUG00000033465	578.089	-1.6564	0.194542	-8.51434	1.67537e-17	4.76227e-16
ENSOCUG00000016266	304.714	2.17677	0.255678	8.51373	1.68431e-17	4.78052e-16
ENSOCUG00000005628|JAM3	1121.11	1.79607	0.211175	8.50513	1.81393e-17	5.14073e-16
ENSOCUG00000000525	2453.49	-1.05778	0.124476	-8.4979	1.93047e-17	5.46284e-16
ENSOCUG00000005820|RRM2	301.186	2.03346	0.239331	8.49645	1.9547e-17	5.52319e-16
ENSOCUG00000003620|CCDC88A	3406.13	1.36861	0.161157	8.49243	2.02359e-17	5.70934e-16
ENSOCUG00000027071|SLC15A4	574.594	-2.00181	0.235734	-8.49185	2.03381e-17	5.72968e-16
ENSOCUG00000002981	382.204	-1.84811	0.217782	-8.48602	2.13827e-17	6.01504e-16
ENSOCUG00000006783|VWF	3764.25	-1.4801	0.174466	-8.48355	2.18423e-17	6.13523e-16
ENSOCUG00000026130|GSTZ1	1887.19	-1.92155	0.226535	-8.48234	2.20718e-17	6.19054e-16
ENSOCUG00000037598	159.321	10.2728	1.2113	8.48075	2.23742e-17	6.2661e-16
ENSOCUG00000026111	5959.56	-2.04808	0.241507	-8.48042	2.24376e-17	6.27461e-16
ENSOCUG00000024249|GPS2	1292.14	-1.51833	0.179088	-8.47813	2.28841e-17	6.38587e-16
ENSOCUG00000008175|PDE7A	5763.63	-1.78472	0.210511	-8.47804	2.29028e-17	6.38587e-16
ENSOCUG00000024196|FBXO17	318.655	2.21163	0.261133	8.46938	2.46698e-17	6.86848e-16
ENSOCUG00000017744|CYP1A1	2465.08	-6.01893	0.710812	-8.46768	2.50325e-17	6.95926e-16
ENSOCUG00000016347|PHOSPHO1	207.879	-2.9756	0.35154	-8.46449	2.57268e-17	7.14183e-16
ENSOCUG00000001227|DDO	365.878	-2.8856	0.34094	-8.46365	2.59138e-17	7.18323e-16
ENSOCUG00000017745|POLE	446.873	1.67831	0.198304	8.46333	2.5984e-17	7.19219e-16
ENSOCUG00000017377|MATN2	6892.37	1.486	0.175631	8.46089	2.65353e-17	7.3341e-16
ENSOCUG00000026221	2664.11	-1.43614	0.169906	-8.45259	2.84909e-17	7.86317e-16
ENSOCUG00000012488|ALS2	1322.16	-1.37831	0.163161	-8.44752	2.97557e-17	8.2003e-16
ENSOCUG00000009417|PDE5A	1205.94	1.27673	0.151177	8.44523	3.03449e-17	8.35058e-16
ENSOCUG00000006444|CD109	1661.49	1.26654	0.150043	8.44118	3.14159e-17	8.63278e-16
ENSOCUG00000021088|CYSTM1	977.884	-1.568	0.185815	-8.43849	3.21467e-17	8.82082e-16
ENSOCUG00000025111|GALNT15	258.449	-1.7466	0.207149	-8.43161	3.40927e-17	9.34131e-16
ENSOCUG00000011201|CYP4B1	275.001	-4.29348	0.50933	-8.42966	3.46664e-17	9.48482e-16
ENSOCUG00000001646|ZNHIT1	2386.31	-1.13473	0.134633	-8.42831	3.50678e-17	9.58083e-16
ENSOCUG00000016305|ISCU	4654.3	-0.953326	0.113172	-8.42368	3.64851e-17	9.94318e-16
ENSOCUG00000003396|MED29	2460.23	-1.19916	0.142357	-8.42363	3.64988e-17	9.94318e-16
ENSOCUG00000026640|SESN3	5798.04	1.66075	0.197281	8.41819	3.82338e-17	1.04009e-15
ENSOCUG00000013256|PSMA4	1676.93	-1.28423	0.15257	-8.41731	3.85216e-17	1.04642e-15
ENSOCUG00000017425|MYO9A	3984.17	1.43661	0.170798	8.41114	4.06041e-17	1.10141e-15
ENSOCUG00000036117	145.489	-2.30822	0.274464	-8.40993	4.10259e-17	1.11127e-15
ENSOCUG00000008521|YWHAG	2373.01	-1.0829	0.128794	-8.40801	4.17042e-17	1.12803e-15
ENSOCUG00000011280|MYG1	884.202	-1.85298	0.220388	-8.40781	4.17737e-17	1.12831e-15
ENSOCUG00000011427|MAPKAPK5	1988.92	-1.46692	0.174481	-8.4073	4.19557e-17	1.13161e-15
ENSOCUG00000006544|MGAT1	3113.7	1.00612	0.11973	8.40325	4.34275e-17	1.16965e-15
ENSOCUG00000003008|ITGA4	310.903	2.31282	0.275428	8.39718	4.57319e-17	1.22997e-15
ENSOCUG00000003630|DMAP1	1442.55	-1.69448	0.201899	-8.39269	4.75138e-17	1.27608e-15
ENSOCUG00000028120|ARMCX1	447.066	1.51317	0.180303	8.3924	4.76297e-17	1.27739e-15
ENSOCUG00000025756|CXXC1	1608.34	-1.20246	0.143364	-8.38744	4.96861e-17	1.33066e-15
ENSOCUG00000014817|PGPEP1L	116.844	-3.26326	0.389464	-8.37884	5.34526e-17	1.42952e-15
ENSOCUG00000009762|MTR	4477.87	-1.67113	0.199569	-8.37369	5.58429e-17	1.49134e-15
ENSOCUG00000011364	86.3035	3.72929	0.445625	8.36866	5.82747e-17	1.5541e-15
ENSOCUG00000003468|CDC37L1	2263.05	-1.23923	0.148281	-8.35731	6.4167e-17	1.70884e-15
ENSOCUG00000003821|PIH1D1	1152.01	-1.50339	0.180068	-8.34901	6.88357e-17	1.83061e-15
ENSOCUG00000010918	1033.42	1.54034	0.184585	8.34489	7.12803e-17	1.89297e-15
ENSOCUG00000013954|CALCRL	3624.17	1.40444	0.168305	8.34463	7.14343e-17	1.89441e-15
ENSOCUG00000001073|GAN	1228.91	1.27113	0.152374	8.34222	7.29086e-17	1.93081e-15
ENSOCUG00000006448|ABCB9	290.957	-4.06294	0.487133	-8.34051	7.39732e-17	1.95627e-15
ENSOCUG00000004834|F3	415.647	-2.44175	0.293075	-8.33151	7.98204e-17	2.10797e-15
ENSOCUG00000007031|GRHPR	1305.99	-1.23121	0.147807	-8.32985	8.0946e-17	2.13193e-15
ENSOCUG00000005282|ZMAT5	1205.93	-1.68785	0.202626	-8.32984	8.09521e-17	2.13193e-15
ENSOCUG00000007692|JPH1	21080	-1.52242	0.182949	-8.32157	8.68059e-17	2.28292e-15
ENSOCUG00000034706	100.302	3.42965	0.412314	8.31806	8.94185e-17	2.34838e-15
ENSOCUG00000014733	1202.07	2.59207	0.311646	8.31733	8.99653e-17	2.35948e-15
ENSOCUG00000037541	429.74	-2.39389	0.287973	-8.31292	9.33776e-17	2.44438e-15
ENSOCUG00000036240	370.485	-1.67651	0.201678	-8.31281	9.346e-17	2.44438e-15
ENSOCUG00000005922|ASRGL1	265.044	-2.1768	0.261944	-8.31015	9.55794e-17	2.49637e-15
ENSOCUG00000007139|FAM149B1	1637.89	-1.21106	0.145872	-8.30225	1.02162e-16	2.66464e-15
ENSOCUG00000006209|HJV	8601.51	-1.85325	0.223237	-8.30172	1.02612e-16	2.6727e-15
ENSOCUG00000000248	4576.86	-1.44802	0.174516	-8.29735	1.06462e-16	2.76918e-15
ENSOCUG00000033578	6055.39	2.39871	0.289378	8.28917	1.14044e-16	2.96234e-15
ENSOCUG00000008311|ST3GAL6	1302.64	-2.31687	0.279926	-8.27674	1.26597e-16	3.28392e-15
ENSOCUG00000003313|LOX	3917.68	2.15514	0.260396	8.27637	1.2699e-16	3.28961e-15
ENSOCUG00000009997|HDGFL3	691.054	1.653	0.200175	8.25776	1.48436e-16	3.83993e-15
ENSOCUG00000001082|CLIP4	623.295	-3.44471	0.417456	-8.25168	1.56181e-16	4.03049e-15
ENSOCUG00000031221	442.329	-2.34882	0.284649	-8.25165	1.56227e-16	4.03049e-15
ENSOCUG00000002073	3991.33	-1.05972	0.128463	-8.2492	1.59463e-16	4.10839e-15
ENSOCUG00000027250	2369	-1.41271	0.171273	-8.24828	1.60695e-16	4.13451e-15
ENSOCUG00000001554|TANC2	1712.75	1.46726	0.178122	8.23741	1.75981e-16	4.5217e-15
ENSOCUG00000026383|AKR1B10	2919.42	-2.48517	0.301799	-8.23452	1.80272e-16	4.62568e-15
ENSOCUG00000002003|BCS1L	1074.01	-1.31653	0.159958	-8.23051	1.86414e-16	4.77682e-15
ENSOCUG00000001617|MTMR8	160.537	2.91693	0.354513	8.22801	1.90353e-16	4.87118e-15
ENSOCUG00000027957|RABGAP1L	9272.44	-1.07283	0.13042	-8.22591	1.93713e-16	4.95051e-15
ENSOCUG00000017848|DCLK1	1057.61	1.76751	0.214928	8.22373	1.97271e-16	5.03466e-15
ENSOCUG00000027166	4477.27	-2.14662	0.261225	-8.21753	2.07729e-16	5.29444e-15
ENSOCUG00000013786	1072.76	-1.37666	0.167618	-8.21308	2.15578e-16	5.48712e-15
ENSOCUG00000011283	2991.99	-1.32584	0.161531	-8.20797	2.24953e-16	5.71807e-15
ENSOCUG00000014918|SEC31A	4004.99	1.10407	0.134533	8.20671	2.27335e-16	5.77092e-15
ENSOCUG00000015135|WDSUB1	234.362	2.16894	0.264296	8.20648	2.27772e-16	5.77428e-15
ENSOCUG00000008781|ADAM12	709.088	2.12944	0.259491	8.2062	2.28307e-16	5.78012e-15
ENSOCUG00000004979|KDELR3	1122.12	1.31603	0.160453	8.20195	2.36517e-16	5.98002e-15
ENSOCUG00000009219|KLHL12	3025.96	-1.13012	0.137792	-8.20165	2.37118e-16	5.98723e-15
ENSOCUG00000005203|PHTF2	6901.26	-1.6603	0.202452	-8.20094	2.38523e-16	6.01472e-15
ENSOCUG00000029910	415.047	-1.67961	0.204905	-8.19703	2.46391e-16	6.20487e-15
ENSOCUG00000000683	5133.23	1.08742	0.132682	8.19565	2.49234e-16	6.26815e-15
ENSOCUG00000021327|STARD10	587.416	-2.50871	0.306363	-8.18871	2.6405e-16	6.63198e-15
ENSOCUG00000011136|PJA2	11290.7	1.41842	0.173233	8.18793	2.65759e-16	6.66609e-15
ENSOCUG00000012645|MECR	1186.34	-1.3383	0.163572	-8.18172	2.79818e-16	7.00947e-15
ENSOCUG00000023896|E2F2	123.617	2.65769	0.324947	8.17883	2.86602e-16	7.16995e-15
ENSOCUG00000004074|ACTC1	42310.2	5.63367	0.689003	8.17655	2.92091e-16	7.29767e-15
ENSOCUG00000006048|MICAL1	810.643	1.46068	0.178647	8.17636	2.92551e-16	7.29955e-15
ENSOCUG00000000670|SLITRK6	341.037	1.78806	0.218943	8.16676	3.16771e-16	7.8935e-15
ENSOCUG00000008783|UBXN2A	515.059	-1.40331	0.171844	-8.16617	3.18336e-16	7.92209e-15
ENSOCUG00000006085|BBOX1	89.8538	5.82663	0.713537	8.16583	3.19227e-16	7.93388e-15
ENSOCUG00000010205|DNAH5	138.695	3.25135	0.398327	8.16253	3.28083e-16	8.14332e-15
ENSOCUG00000035123	107.902	-3.14345	0.385326	-8.15788	3.40955e-16	8.45178e-15
ENSOCUG00000009500|TIMMDC1	1764.41	-1.62063	0.198669	-8.15743	3.42232e-16	8.47237e-15
ENSOCUG00000002875|STOX1	107.117	3.25201	0.398743	8.15564	3.47328e-16	8.58731e-15
ENSOCUG00000011411	4921.42	-1.52995	0.187868	-8.14374	3.83239e-16	9.46286e-15
ENSOCUG00000034991|UCP3	2346.95	-1.99145	0.244631	-8.14065	3.93163e-16	9.6953e-15
ENSOCUG00000007209	4214.12	-1.06402	0.130747	-8.13804	4.01718e-16	9.89341e-15
ENSOCUG00000010693|CCN3	1156.01	2.36467	0.290851	8.13016	4.28722e-16	1.05448e-14
ENSOCUG00000037955	467.459	-1.68024	0.20672	-8.12807	4.36196e-16	1.07147e-14
ENSOCUG00000005512|RXRG	4582.02	-1.72441	0.212278	-8.12333	4.53549e-16	1.11266e-14
ENSOCUG00000001782|BCL7B	499.587	-1.67154	0.20606	-8.11188	4.9841e-16	1.22114e-14
ENSOCUG00000011934|EPHX1	4100.56	-1.65508	0.204094	-8.10941	5.08662e-16	1.24465e-14
ENSOCUG00000010985	1048.81	1.37951	0.170244	8.10313	5.35631e-16	1.30895e-14
ENSOCUG00000024814|CHRNA1	615.049	1.94452	0.240005	8.10199	5.40652e-16	1.31953e-14
ENSOCUG00000005286|CACNA2D2	267.496	-2.10681	0.260059	-8.1013	5.43751e-16	1.32538e-14
ENSOCUG00000003795|ERBIN	9614.24	1.43734	0.177637	8.09145	5.89604e-16	1.43531e-14
ENSOCUG00000017212|AMFR	6531.72	-1.03777	0.128341	-8.08598	6.16664e-16	1.49926e-14
ENSOCUG00000007842|KYAT3	3702.39	1.34209	0.166006	8.08461	6.23659e-16	1.51433e-14
ENSOCUG00000001303	9749.52	-1.25317	0.155016	-8.0841	6.26254e-16	1.51869e-14
ENSOCUG00000007550|MIS18BP1	979.189	1.5703	0.194297	8.08192	6.3757e-16	1.54337e-14
ENSOCUG00000016709|PDRG1	716.292	-2.63537	0.326086	-8.08182	6.38058e-16	1.54337e-14
ENSOCUG00000027279|CHRND	600.027	1.59489	0.197491	8.07577	6.70517e-16	1.61982e-14
ENSOCUG00000007922|ST8SIA4	905.456	2.03542	0.252064	8.07503	6.74612e-16	1.62764e-14
ENSOCUG00000009427|LAMA2	47501.8	1.20871	0.149872	8.06497	7.3253e-16	1.7629e-14
ENSOCUG00000005092|USP19	5177.37	-1.06142	0.131609	-8.06497	7.32531e-16	1.7629e-14
ENSOCUG00000032049	941.603	3.08	0.38217	8.05925	7.67629e-16	1.84503e-14
ENSOCUG00000033836|HSD17B14	727.694	-1.3146	0.163201	-8.05509	7.94207e-16	1.9065e-14
ENSOCUG00000023926|ZNF711	1563.16	1.72685	0.214514	8.05005	8.27624e-16	1.98421e-14
ENSOCUG00000010972	5624.54	-2.9815	0.370672	-8.04351	8.72991e-16	2.09034e-14
ENSOCUG00000005336|ABI3BP	4308.9	1.72043	0.213938	8.04171	8.85939e-16	2.11867e-14
ENSOCUG00000006534	1141.93	1.2421	0.154774	8.02526	1.01313e-15	2.4198e-14
ENSOCUG00000011211|CKMT2	19494.2	-2.0602	0.256789	-8.02293	1.03248e-15	2.46291e-14
ENSOCUG00000002551|CNTLN	1000.54	1.4089	0.175627	8.02213	1.03928e-15	2.47602e-14
ENSOCUG00000027865|CYP11A1	58.1925	-6.97477	0.869487	-8.02171	1.04286e-15	2.48143e-14
ENSOCUG00000010534|DLG2	324.299	2.20165	0.274539	8.01947	1.06204e-15	2.5239e-14
ENSOCUG00000016176|REEP3	1819.88	1.24857	0.155887	8.00943	1.15243e-15	2.7353e-14
ENSOCUG00000036170	4766.7	1.28258	0.16014	8.00913	1.15518e-15	2.73841e-14
ENSOCUG00000008003|KDM5B	3032.26	1.08532	0.135521	8.0085	1.16112e-15	2.74904e-14
ENSOCUG00000004027|TRAF3IP3	540.163	1.70545	0.213041	8.00525	1.19226e-15	2.81926e-14
ENSOCUG00000007048|KSR1	1423.1	-1.57547	0.196946	-7.99951	1.24913e-15	2.94983e-14
ENSOCUG00000012721|DAB2	2045.39	1.18334	0.147929	7.99937	1.25058e-15	2.94983e-14
ENSOCUG00000031209	606.685	-1.50723	0.188427	-7.999	1.25431e-15	2.9543e-14
ENSOCUG00000016878|BRCA2	898.512	2.3109	0.288904	7.99888	1.25559e-15	2.9543e-14
ENSOCUG00000036969	2353.27	-1.92056	0.240116	-7.99847	1.25978e-15	2.96047e-14
ENSOCUG00000006624|PDS5B	3309.75	1.32891	0.166192	7.99624	1.28277e-15	3.01077e-14
ENSOCUG00000037359	151.524	2.84378	0.355734	7.99411	1.30516e-15	3.05956e-14
ENSOCUG00000023811|H3C13	1334.96	1.51438	0.189474	7.99252	1.32204e-15	3.09531e-14
ENSOCUG00000001710|MCM4	301.85	1.83506	0.229629	7.99142	1.3339e-15	3.11922e-14
ENSOCUG00000002893|C7orf57	347.556	-1.79797	0.224997	-7.99108	1.33761e-15	3.12405e-14
ENSOCUG00000001806|MOB1B	814.408	1.72064	0.215361	7.98955	1.35437e-15	3.15931e-14
ENSOCUG00000021752|FAM217B	658.006	-1.64958	0.206525	-7.98732	1.379e-15	3.21281e-14
ENSOCUG00000000692|SLC39A6	2217.3	1.1117	0.139296	7.98085	1.45333e-15	3.38185e-14
ENSOCUG00000013796|GCLM	648.255	-1.59989	0.200476	-7.98047	1.4578e-15	3.3881e-14
ENSOCUG00000010827|BOC	844.847	1.47494	0.184943	7.97509	1.52269e-15	3.53457e-14
ENSOCUG00000008183|HS6ST2	517.493	1.54026	0.19322	7.97153	1.56726e-15	3.63359e-14
ENSOCUG00000014052|LSAMP	174.88	2.57438	0.32313	7.96701	1.62562e-15	3.7643e-14
ENSOCUG00000022585|PRKD1	442.366	1.65707	0.208187	7.95952	1.72715e-15	3.99453e-14
ENSOCUG00000016159	173.71	-1.93561	0.243222	-7.9582	1.74561e-15	4.03232e-14
ENSOCUG00000006039|KAT2B	1640.75	-1.32206	0.166217	-7.95386	1.80792e-15	4.17118e-14
ENSOCUG00000015120	1139.49	-1.39734	0.175766	-7.95002	1.86483e-15	4.29725e-14
ENSOCUG00000012424|CMPK1	614.751	1.31847	0.165848	7.94985	1.86732e-15	4.29779e-14
ENSOCUG00000001060|ANKRD13A	1436.4	1.31069	0.164969	7.94504	1.94128e-15	4.46259e-14
ENSOCUG00000005553|GNAI3	1575.09	1.19561	0.150599	7.939	2.03822e-15	4.67978e-14
ENSOCUG00000010626|TOM1	959.631	-1.21297	0.152795	-7.93854	2.0458e-15	4.69151e-14
ENSOCUG00000037036|CHCHD1	956.344	-1.30286	0.164151	-7.93698	2.07159e-15	4.74491e-14
ENSOCUG00000022890	804.855	1.60366	0.202072	7.93606	2.08713e-15	4.77474e-14
ENSOCUG00000004574|PLEKHM2	14562.6	-2.01096	0.253445	-7.93451	2.11334e-15	4.82889e-14
ENSOCUG00000015076|FXN	1185.67	-1.15732	0.145989	-7.92739	2.23793e-15	5.10743e-14
ENSOCUG00000012532|ANXA7	7156.27	-1.38951	0.175422	-7.92094	2.35727e-15	5.37332e-14
ENSOCUG00000009517|SLIT2	156.411	2.71163	0.342367	7.92023	2.37064e-15	5.39734e-14
ENSOCUG00000027445|TCIM	363.457	-1.9984	0.25233	-7.91978	2.37932e-15	5.41061e-14
ENSOCUG00000013599|PPP6R2	2342.06	-1.25231	0.158163	-7.91787	2.41618e-15	5.48784e-14
ENSOCUG00000010948|ARMCX5	433.61	1.66686	0.210658	7.91263	2.52014e-15	5.71714e-14
ENSOCUG00000013696|BICC1	2400.51	1.11221	0.140619	7.90938	2.58684e-15	5.86144e-14
ENSOCUG00000023995|CUEDC2	2804.99	-1.08423	0.137176	-7.90394	2.70218e-15	6.11549e-14
ENSOCUG00000011716|ZFP82	340.91	1.60693	0.203324	7.90331	2.71588e-15	6.13918e-14
ENSOCUG00000011876	155525	-1.82428	0.230867	-7.90186	2.74771e-15	6.20375e-14
ENSOCUG00000013690|CYRIB	1137.72	1.27431	0.161294	7.90056	2.77653e-15	6.26137e-14
ENSOCUG00000010654|ARHGAP24	1932.18	1.182	0.149648	7.89853	2.82204e-15	6.35645e-14
ENSOCUG00000015070|ULK1	881.138	-1.43023	0.181147	-7.89545	2.89274e-15	6.50312e-14
ENSOCUG00000007654|KHDRBS1	2681.62	1.03593	0.131207	7.89539	2.89401e-15	6.50312e-14
ENSOCUG00000013149|ZMYM4	3634.38	1.34738	0.170698	7.89335	2.94177e-15	6.60264e-14
ENSOCUG00000010260|RASSF4	1549.34	1.56927	0.198826	7.89266	2.95817e-15	6.63015e-14
ENSOCUG00000010036|TANGO6	419.564	-1.53729	0.194778	-7.89254	2.96101e-15	6.63015e-14
ENSOCUG00000022995|BLCAP	411.798	-1.50682	0.191028	-7.88794	3.07207e-15	6.86315e-14
ENSOCUG00000023555	251.795	-1.86595	0.236558	-7.88793	3.0723e-15	6.86315e-14
ENSOCUG00000010116|ELOB	5443.07	-1.2155	0.154106	-7.88739	3.08572e-15	6.88503e-14
ENSOCUG00000013108|HIKESHI	2647.58	-1.10881	0.140641	-7.88397	3.17139e-15	7.06788e-14
ENSOCUG00000013221	3302.85	-1.26929	0.161002	-7.88365	3.17956e-15	7.07778e-14
ENSOCUG00000032668	74.1834	-3.20041	0.406031	-7.88217	3.21744e-15	7.15372e-14
ENSOCUG00000004396|NQO1	730.919	-2.41546	0.306452	-7.88201	3.22159e-15	7.15456e-14
ENSOCUG00000002733|CACNA1G	166.332	2.41422	0.306429	7.87855	3.31199e-15	7.34674e-14
ENSOCUG00000029486|GSTA5	725.895	-2.89074	0.367187	-7.87266	3.47187e-15	7.69241e-14
ENSOCUG00000009233|ADNP2	2103.21	1.08356	0.137642	7.87226	3.48279e-15	7.7076e-14
ENSOCUG00000009240|ALKBH5	2790.07	-1.1202	0.14233	-7.87044	3.53394e-15	7.81169e-14
ENSOCUG00000005374|CARD6	3361.54	1.34906	0.171571	7.86297	3.75141e-15	8.28277e-14
ENSOCUG00000012421|PTPN13	1870.46	1.36988	0.174345	7.85729	3.92528e-15	8.65659e-14
ENSOCUG00000029468	95.4951	2.96669	0.377808	7.85238	4.08226e-15	8.99235e-14
ENSOCUG00000000968|DES	129408	-1.11222	0.141666	-7.85104	4.12613e-15	9.07844e-14
ENSOCUG00000012057|TIMELESS	346.785	1.64158	0.209115	7.85012	4.1563e-15	9.13424e-14
ENSOCUG00000017262	8660.59	-1.43618	0.18324	-7.83769	4.58898e-15	1.00735e-13
ENSOCUG00000017308|FLOT1	3136.52	-1.27508	0.16277	-7.83363	4.73969e-15	1.03923e-13
ENSOCUG00000009979|DDHD2	2075.68	1.15701	0.14787	7.82452	5.09613e-15	1.11609e-13
ENSOCUG00000006300	420.009	3.54988	0.453726	7.82384	5.12378e-15	1.12086e-13
ENSOCUG00000004896|TRMT1L	2543.73	-1.26385	0.161565	-7.82254	5.17687e-15	1.13117e-13
ENSOCUG00000001510	2426.76	1.61078	0.205944	7.82146	5.22122e-15	1.13955e-13
ENSOCUG00000011474|RNF157	4679.42	-1.86705	0.238793	-7.81872	5.33645e-15	1.16336e-13
ENSOCUG00000002719|EPN3	129.85	-4.3703	0.559007	-7.81797	5.36829e-15	1.16896e-13
ENSOCUG00000016157|EXO1	170.565	2.41068	0.308403	7.81665	5.42492e-15	1.17994e-13
ENSOCUG00000015741	16004.9	-1.41202	0.180822	-7.80888	5.77007e-15	1.25357e-13
ENSOCUG00000013657|MAP3K10	487.237	-1.93833	0.248352	-7.80475	5.96213e-15	1.29382e-13
ENSOCUG00000002326|TRIM37	687.251	1.5678	0.200886	7.80442	5.97765e-15	1.2957e-13
ENSOCUG00000015613|TPST1	1083.65	1.42102	0.182248	7.79718	6.33058e-15	1.37064e-13
ENSOCUG00000027096	2330.31	-1.43936	0.184697	-7.79309	6.53877e-15	1.4141e-13
ENSOCUG00000022368|CCDC92	152.041	-3.35803	0.431098	-7.78947	6.72931e-15	1.45365e-13
ENSOCUG00000002730|LRRC1	98.6764	2.99773	0.385456	7.77708	7.42155e-15	1.60137e-13
ENSOCUG00000016016|AKAP11	4548.76	1.51107	0.194403	7.7729	7.67119e-15	1.65335e-13
ENSOCUG00000005780|HPN	85.5056	-3.51515	0.452551	-7.76741	8.01075e-15	1.72458e-13
ENSOCUG00000017709|TRPC1	1074.47	1.44878	0.186592	7.76443	8.20145e-15	1.76364e-13
ENSOCUG00000011842|CRNN	51.8099	-5.01369	0.645881	-7.76255	8.32364e-15	1.78789e-13
ENSOCUG00000004334|TMEM255A	573.382	1.70692	0.220042	7.75727	8.67743e-15	1.86178e-13
ENSOCUG00000012942|USP1	2482.29	1.31269	0.169348	7.75142	9.08697e-15	1.94744e-13
ENSOCUG00000032099|ZNF853	877.396	-1.15407	0.148917	-7.74979	9.2047e-15	1.97045e-13
ENSOCUG00000002728|SLF2	6423.75	1.35082	0.174442	7.74364	9.66127e-15	2.06586e-13
ENSOCUG00000005036	288.089	-1.97944	0.255837	-7.73712	1.01696e-14	2.17211e-13
ENSOCUG00000010454|CPEB3	1261.33	-1.65773	0.214406	-7.73172	1.061e-14	2.262e-13
ENSOCUG00000009648|CXorf58	357.773	-1.4883	0.192493	-7.73167	1.06143e-14	2.262e-13
ENSOCUG00000020995|HSD17B8	609.413	-1.41744	0.183415	-7.72802	1.09229e-14	2.32517e-13
ENSOCUG00000037700	714.244	-1.37179	0.177651	-7.72185	1.14651e-14	2.43784e-13
ENSOCUG00000007946|BAP1	3374.16	-0.965255	0.12511	-7.71525	1.20745e-14	2.56455e-13
ENSOCUG00000014322|MDH2	13791.3	-1.22817	0.159252	-7.71213	1.23737e-14	2.62516e-13
ENSOCUG00000009433|LPIN2	978.453	1.4179	0.183875	7.71123	1.24615e-14	2.64085e-13
ENSOCUG00000006796|CYP2A10	296.251	-3.9176	0.508087	-7.71049	1.25334e-14	2.65312e-13
ENSOCUG00000012404|TMEM38A	15879.6	-1.04418	0.135436	-7.70975	1.26065e-14	2.66562e-13
ENSOCUG00000026496	806.123	-1.31688	0.17094	-7.70377	1.32107e-14	2.78989e-13
ENSOCUG00000014043|DNAJC19	3625.81	-1.55065	0.201287	-7.70365	1.32236e-14	2.78989e-13
ENSOCUG00000022666	17009.8	-1.98679	0.257922	-7.70306	1.32848e-14	2.79968e-13
ENSOCUG00000014498|SLC16A12	282.784	1.98002	0.257157	7.69963	1.36456e-14	2.87253e-13
ENSOCUG00000007309|IKZF2	638.774	-1.68999	0.219548	-7.6976	1.3864e-14	2.91529e-13
ENSOCUG00000017062|ROMO1	4642.73	-1.19805	0.155799	-7.68968	1.47499e-14	3.09813e-13
ENSOCUG00000007636|RBCK1	3320.52	-1.55841	0.202686	-7.68881	1.48512e-14	3.11596e-13
ENSOCUG00000008986|SBF2	3363.76	1.13771	0.148029	7.6857	1.52158e-14	3.18894e-13
ENSOCUG00000023609	2245.09	-1.60867	0.209329	-7.68486	1.53159e-14	3.20637e-13
ENSOCUG00000017951|RALGAPA2	1394.48	-1.23468	0.160694	-7.68342	1.54895e-14	3.23916e-13
ENSOCUG00000017387|CLSPN	217.721	2.55085	0.332103	7.68088	1.58001e-14	3.30046e-13
ENSOCUG00000000092|SERPINF1	17722.8	-1.39454	0.181574	-7.68029	1.5873e-14	3.31205e-13
ENSOCUG00000022370|PAIP2B	975.588	-2.52937	0.329368	-7.67946	1.59762e-14	3.32992e-13
ENSOCUG00000008261|NXT2	325.2	2.38536	0.310731	7.67659	1.63383e-14	3.40165e-13
ENSOCUG00000000553|TCEAL1	526.725	1.47162	0.191712	7.67623	1.63836e-14	3.40735e-13
ENSOCUG00000003656|CDH2	96.6002	2.98306	0.388714	7.67417	1.66493e-14	3.45883e-13
ENSOCUG00000038913	935.251	-1.56035	0.203381	-7.67204	1.69286e-14	3.513e-13
ENSOCUG00000003988	686.072	-1.95667	0.255227	-7.66641	1.76882e-14	3.66663e-13
ENSOCUG00000002055|ZNF827	454.013	1.76934	0.230845	7.66461	1.79379e-14	3.71433e-13
ENSOCUG00000029161|CCDC91	1634.55	-1.52881	0.199478	-7.66404	1.80179e-14	3.72683e-13
ENSOCUG00000014540|RHBDF2	309.896	-1.88343	0.245765	-7.66355	1.80861e-14	3.73317e-13
ENSOCUG00000039577	477.986	-2.0971	0.273647	-7.66354	1.80878e-14	3.73317e-13
ENSOCUG00000012814|RO60	1917.25	1.03664	0.135331	7.66006	1.85853e-14	3.83168e-13
ENSOCUG00000008981	1608.11	1.08046	0.141084	7.65831	1.88397e-14	3.87993e-13
ENSOCUG00000007606|MAP2K6	1157.87	-2.07247	0.270702	-7.65588	1.91986e-14	3.94954e-13
ENSOCUG00000032871	58.1492	-3.75976	0.491582	-7.64829	2.03671e-14	4.1854e-13
ENSOCUG00000002121|ABCF1	2778.25	-1.3366	0.174791	-7.64688	2.05919e-14	4.22702e-13
ENSOCUG00000023764|CCDC80	11138.4	-1.84145	0.240834	-7.64612	2.0714e-14	4.24749e-13
ENSOCUG00000021890|WBP1L	1462.65	-1.46214	0.191282	-7.64387	2.10792e-14	4.31771e-13
ENSOCUG00000010508|IDH2	42772.8	-0.944172	0.12359	-7.63953	2.18022e-14	4.46098e-13
ENSOCUG00000022608|C9orf78	1478.07	-1.39155	0.182269	-7.63461	2.26511e-14	4.62616e-13
ENSOCUG00000020994|ST6GALNAC4	764.256	-1.38164	0.180972	-7.63457	2.26581e-14	4.62616e-13
ENSOCUG00000001693	2731.88	1.07613	0.141041	7.6299	2.34943e-14	4.79173e-13
ENSOCUG00000007440|ITGAD	328.989	-2.16538	0.283913	-7.62691	2.40454e-14	4.89885e-13
ENSOCUG00000010479|HCCS	3502.4	-1.01914	0.133629	-7.62665	2.40938e-14	4.90347e-13
ENSOCUG00000017847|TMTC2	2648.97	1.4727	0.193317	7.61809	2.57454e-14	5.23397e-13
ENSOCUG00000009642|XPNPEP3	1266	-1.23955	0.162864	-7.61094	2.72107e-14	5.52596e-13
ENSOCUG00000002026|TBX18	165.053	2.48605	0.326687	7.60989	2.7432e-14	5.56495e-13
ENSOCUG00000026270	789.897	-1.81338	0.238375	-7.60727	2.79948e-14	5.67305e-13
ENSOCUG00000002574|STEAP4	289.079	-2.52187	0.331564	-7.606	2.82708e-14	5.72287e-13
ENSOCUG00000002399|PNCK	255.76	-1.80322	0.237097	-7.60543	2.83965e-14	5.7422e-13
ENSOCUG00000005802|UQCC2	1722.04	-1.28029	0.168351	-7.6049	2.85119e-14	5.75941e-13
ENSOCUG00000017236|LRRC2	3898.31	-2.33647	0.30731	-7.60298	2.89388e-14	5.83943e-13
ENSOCUG00000039205	1172.33	-2.94939	0.388665	-7.58852	3.23586e-14	6.52256e-13
ENSOCUG00000007212|COQ10A	3542.43	-1.71471	0.22601	-7.58685	3.27783e-14	6.60014e-13
ENSOCUG00000016784|BCAS2	2083.58	-0.995273	0.131187	-7.58665	3.2829e-14	6.60336e-13
ENSOCUG00000038367	198.915	2.12191	0.279753	7.58492	3.32683e-14	6.68463e-13
ENSOCUG00000003806|KY	1837.53	-2.42182	0.319407	-7.58225	3.39616e-14	6.81015e-13
ENSOCUG00000002301|CCNB1IP1	340.407	-2.89072	0.381249	-7.58224	3.39647e-14	6.81015e-13
ENSOCUG00000005874|YES1	2090.12	1.47803	0.195025	7.57866	3.49136e-14	6.99303e-13
ENSOCUG00000024043	14406.6	-1.13342	0.149591	-7.57675	3.54309e-14	7.08917e-13
ENSOCUG00000000982|DMAC1	1034.29	-1.24576	0.164509	-7.57255	3.6596e-14	7.31458e-13
ENSOCUG00000005925|BFAR	689.956	-1.23829	0.163552	-7.57122	3.69737e-14	7.38229e-13
ENSOCUG00000005755|MIB1	5824.28	0.932485	0.123167	7.57092	3.7059e-14	7.39156e-13
ENSOCUG00000012948|DOCK7	2607.78	1.40913	0.186235	7.56642	3.83651e-14	7.63883e-13
ENSOCUG00000010815|CDC27	3606.76	1.41845	0.187467	7.56637	3.83792e-14	7.63883e-13
ENSOCUG00000022570	138.059	-2.0626	0.272642	-7.56524	3.87135e-14	7.69731e-13
ENSOCUG00000021110|UBE3D	561.039	-1.41034	0.186487	-7.56264	3.94982e-14	7.8451e-13
ENSOCUG00000025870|CPLANE1	1761.6	1.27671	0.168857	7.56091	4.00249e-14	7.94141e-13
ENSOCUG00000022455|NRAS	1487.1	1.3514	0.178765	7.55963	4.0423e-14	8.01202e-13
ENSOCUG00000016789|DENND2C	1988.33	1.47188	0.19524	7.53883	4.74214e-14	9.38934e-13
ENSOCUG00000004990|APEH	2638.38	-1.35591	0.179868	-7.53836	4.75928e-14	9.41347e-13
ENSOCUG00000036792|Metazoa_SRP	447059	-2.00175	0.265635	-7.53573	4.85606e-14	9.59488e-13
ENSOCUG00000013642|DOCK11	1880.37	1.62327	0.215464	7.53385	4.92643e-14	9.72381e-13
ENSOCUG00000034998|SCAMP3	699.989	-1.16447	0.154639	-7.53022	5.06538e-14	9.98768e-13
ENSOCUG00000004609|BOLA1	805.582	-1.49372	0.19839	-7.5292	5.10519e-14	1.00557e-12
ENSOCUG00000033856	310.029	-1.6511	0.219511	-7.52175	5.40481e-14	1.06349e-12
ENSOCUG00000004731|RBM4	3000.02	-1.02092	0.135735	-7.52136	5.42076e-14	1.06552e-12
ENSOCUG00000010569|ERBB2	2566.42	1.41504	0.188278	7.51569	5.66136e-14	1.11166e-12
ENSOCUG00000025022|NUPR1	465.04	1.38424	0.184227	7.51377	5.74466e-14	1.12686e-12
ENSOCUG00000006792|NCAPG	455.349	1.97327	0.262987	7.50329	6.22369e-14	1.21956e-12
ENSOCUG00000005582|ZFYVE19	283.403	-1.60095	0.213433	-7.50098	6.33447e-14	1.23999e-12
ENSOCUG00000015642|NFKBIA	4188.47	-1.82494	0.243369	-7.49865	6.44765e-14	1.26084e-12
ENSOCUG00000011080|GALNT7	384.929	1.62758	0.217108	7.49667	6.54614e-14	1.27879e-12
ENSOCUG00000002771|TOB1	3730.31	-1.73647	0.231637	-7.49652	6.55345e-14	1.2789e-12
ENSOCUG00000004160|FAM107A	127.885	-3.34408	0.446195	-7.49465	6.64765e-14	1.29595e-12
ENSOCUG00000027880|ZEB2	5858.76	1.12994	0.150835	7.49128	6.82046e-14	1.32828e-12
ENSOCUG00000012361|ATF7IP	4571.66	1.22294	0.163312	7.48835	6.97427e-14	1.35684e-12
ENSOCUG00000015575|GABBR1	224.947	-1.92813	0.257513	-7.48749	7.02014e-14	1.36437e-12
ENSOCUG00000012578|CAMK2G	3239.18	-1.01821	0.136027	-7.48534	7.13637e-14	1.38554e-12
ENSOCUG00000026731|HELLS	465.306	1.85872	0.248541	7.47851	7.51704e-14	1.45795e-12
ENSOCUG00000005208	1496.15	2.63276	0.352092	7.47748	7.57612e-14	1.46791e-12
ENSOCUG00000006001|PLAG1	444.508	2.92728	0.391511	7.47689	7.61038e-14	1.47091e-12
ENSOCUG00000014583	771.913	2.85081	0.381284	7.47687	7.61151e-14	1.47091e-12
ENSOCUG00000025906|VAMP5	407.363	-2.08281	0.278569	-7.47681	7.61482e-14	1.47091e-12
ENSOCUG00000013454|PRDM5	995.119	1.70208	0.227676	7.47589	7.66815e-14	1.4797e-12
ENSOCUG00000000887	10692.7	-1.50618	0.201569	-7.4723	7.88055e-14	1.51915e-12
ENSOCUG00000024465|COL8A1	692.574	-2.55609	0.3421	-7.47176	7.91317e-14	1.52389e-12
ENSOCUG00000000228|DNAJA4	762.706	-1.53333	0.205358	-7.46659	8.22979e-14	1.58325e-12
ENSOCUG00000013043|MYEF2	1241.23	1.39343	0.186775	7.46048	8.62083e-14	1.6568e-12
ENSOCUG00000002948|NOP9	721.957	-1.34909	0.180938	-7.45605	8.91522e-14	1.71165e-12
ENSOCUG00000035573|UMAD1	227.489	-1.80305	0.241836	-7.4557	8.93907e-14	1.7145e-12
ENSOCUG00000015296	553.371	-1.37517	0.18448	-7.45429	9.03501e-14	1.73115e-12
ENSOCUG00000005774|ZNF521	1819.68	1.57318	0.211108	7.45199	9.19406e-14	1.75854e-12
ENSOCUG00000008367|MLEC	2058.59	-1.49384	0.200462	-7.45196	9.1965e-14	1.75854e-12
ENSOCUG00000022927|LMAN2L	937.339	-1.45825	0.195746	-7.44971	9.35474e-14	1.787e-12
ENSOCUG00000015234|COL14A1	30647	1.26705	0.170087	7.44938	9.37771e-14	1.78959e-12
ENSOCUG00000015598|LRIG3	1141.77	1.31643	0.176722	7.44914	9.39505e-14	1.7911e-12
ENSOCUG00000013750|WWTR1	3380.51	1.08946	0.146405	7.44137	9.9648e-14	1.89781e-12
ENSOCUG00000015240|SLC2A4	3201.49	-1.85805	0.249724	-7.44042	1.00369e-13	1.90963e-12
ENSOCUG00000007987|NISCH	2392.99	-1.04568	0.140553	-7.4398	1.00835e-13	1.91658e-12
ENSOCUG00000011880|SPIN1	1984.14	1.36915	0.184109	7.43659	1.03318e-13	1.96069e-12
ENSOCUG00000011230|MMP16	1180.99	1.79756	0.24172	7.43653	1.03363e-13	1.96069e-12
ENSOCUG00000016238|MSH4	216.254	-2.88995	0.389165	-7.42601	1.1192e-13	2.11908e-12
ENSOCUG00000026398	5484.59	-2.30852	0.31087	-7.42599	1.11936e-13	2.11908e-12
ENSOCUG00000000930|KIF15	705.321	1.46607	0.19746	7.42463	1.13095e-13	2.13889e-12
ENSOCUG00000029568|GFPT1	2415.63	0.972534	0.13111	7.4177	1.19167e-13	2.25149e-12
ENSOCUG00000007344	1285.29	1.2661	0.170765	7.41428	1.22285e-13	2.30809e-12
ENSOCUG00000002424	71.0543	-3.99839	0.53936	-7.41322	1.23268e-13	2.32434e-12
ENSOCUG00000032918|PAM16	1308.4	-1.46774	0.198045	-7.41116	1.25201e-13	2.35845e-12
ENSOCUG00000014352|GATM	6513.82	2.36789	0.319511	7.411	1.25348e-13	2.35888e-12
ENSOCUG00000027797|PRDM11	385.503	1.63248	0.220429	7.40591	1.30254e-13	2.44878e-12
ENSOCUG00000013088	519.794	1.41709	0.191407	7.40352	1.32622e-13	2.49084e-12
ENSOCUG00000027909|TOB2	755.89	-1.41396	0.191029	-7.40181	1.34343e-13	2.52065e-12
ENSOCUG00000008906|SHTN1	163.555	2.39522	0.323885	7.39527	1.41118e-13	2.64517e-12
ENSOCUG00000008250|SAR1B	6427.83	-1.5847	0.214301	-7.39474	1.41683e-13	2.65314e-12
ENSOCUG00000002926|DLGAP5	609.319	2.35854	0.318973	7.39417	1.42297e-13	2.66201e-12
ENSOCUG00000001715|GCFC2	446.59	1.51191	0.204512	7.39276	1.43817e-13	2.6878e-12
ENSOCUG00000024218|NFKBIB	864.052	-1.79474	0.242862	-7.38995	1.46882e-13	2.74238e-12
ENSOCUG00000016534|TMEM126A	4675.7	-1.1937	0.161538	-7.38962	1.47245e-13	2.74646e-12
ENSOCUG00000011187|COPS7A	2450.27	-1.22725	0.166087	-7.38922	1.47687e-13	2.752e-12
ENSOCUG00000000437|DTL	504.011	1.61304	0.218438	7.38443	1.53105e-13	2.85016e-12
ENSOCUG00000009399	744.61	-2.05984	0.27925	-7.37635	1.62694e-13	3.02569e-12
ENSOCUG00000005075|ZBTB40	1260.38	-1.18984	0.161364	-7.37361	1.66067e-13	3.0854e-12
ENSOCUG00000008444|UBFD1	1663.71	-1.21739	0.165179	-7.37015	1.70436e-13	3.16348e-12
ENSOCUG00000026252	2997.83	-1.17807	0.160015	-7.36228	1.80793e-13	3.35245e-12
ENSOCUG00000010559|PFDN6	2003.7	-0.98512	0.133815	-7.36183	1.81408e-13	3.36057e-12
ENSOCUG00000011780|CYFIP2	97.2936	2.8353	0.38527	7.35924	1.84962e-13	3.42305e-12
ENSOCUG00000037857	741.482	-1.66487	0.226262	-7.35817	1.86443e-13	3.44711e-12
ENSOCUG00000013275|C12orf57	975.233	-1.27106	0.17283	-7.35441	1.91773e-13	3.54221e-12
ENSOCUG00000001716|PFKFB1	2737.8	-2.27811	0.309776	-7.35405	1.92291e-13	3.54832e-12
ENSOCUG00000001807|EVI5	1163.48	1.58431	0.215468	7.35287	1.94e-13	3.57638e-12
ENSOCUG00000011186|SRPX2	784.327	1.51326	0.205813	7.35257	1.94429e-13	3.57974e-12
ENSOCUG00000016448|CCL21	600.288	-2.98915	0.40655	-7.35248	1.94559e-13	3.57974e-12
ENSOCUG00000014347|SQOR	996.724	-1.18676	0.161477	-7.3494	1.991e-13	3.65974e-12
ENSOCUG00000014185|STIM2	1279.62	1.41101	0.192057	7.34684	2.02951e-13	3.72692e-12
ENSOCUG00000003101|KDELR2	1435.08	1.2401	0.168858	7.34405	2.07227e-13	3.80176e-12
ENSOCUG00000011879|KLHL31	25534	-1.54713	0.210673	-7.34377	2.07665e-13	3.80613e-12
ENSOCUG00000011278	5142.57	-1.33438	0.181753	-7.34173	2.10847e-13	3.86072e-12
ENSOCUG00000004420	97.3665	-3.98701	0.543116	-7.34099	2.12021e-13	3.87848e-12
ENSOCUG00000007543|MAPK12	3447.85	-1.39668	0.190284	-7.33994	2.13686e-13	3.90517e-12
ENSOCUG00000014455|ENPP1	1787.29	1.11627	0.152107	7.33872	2.15645e-13	3.93692e-12
ENSOCUG00000012196|TRIM50	74.6102	3.04053	0.41432	7.3386	2.15838e-13	3.93692e-12
ENSOCUG00000003098|SH3RF1	747.471	1.15918	0.158013	7.33596	2.20139e-13	4.01151e-12
ENSOCUG00000014678|KLHL34	1052.01	-2.36705	0.322728	-7.33451	2.22537e-13	4.05133e-12
ENSOCUG00000009850|NPC1	1448.14	-1.25045	0.170512	-7.33349	2.24227e-13	4.07819e-12
ENSOCUG00000013327|ABRAXAS1	808.877	2.08874	0.284975	7.32953	2.30962e-13	4.19666e-12
ENSOCUG00000005220|POMGNT1	2355.67	-1.11178	0.151702	-7.32872	2.32369e-13	4.21819e-12
ENSOCUG00000017284|NAA38	847.219	-1.14211	0.155892	-7.32632	2.36559e-13	4.29015e-12
ENSOCUG00000028226|PABPC4L	276.182	2.16885	0.296145	7.3236	2.41401e-13	4.37378e-12
ENSOCUG00000008468|MTO1	832.612	-1.07034	0.146153	-7.32341	2.41752e-13	4.37597e-12
ENSOCUG00000026678|SP3	5883.02	1.19618	0.163457	7.31802	2.51658e-13	4.55094e-12
ENSOCUG00000009547	224.265	-2.34275	0.320234	-7.31576	2.55929e-13	4.62377e-12
ENSOCUG00000013924|OTUD7B	4419.3	-0.934189	0.127747	-7.31283	2.61572e-13	4.72122e-12
ENSOCUG00000008317|PLCL2	3338.41	-1.54839	0.211765	-7.31182	2.63543e-13	4.75229e-12
ENSOCUG00000006361|FAM180B	99.7209	-4.79339	0.655713	-7.3102	2.6675e-13	4.80554e-12
ENSOCUG00000010807|SUPT16H	3775.25	1.06835	0.146172	7.30885	2.69444e-13	4.84948e-12
ENSOCUG00000009419|APPBP2	2097.89	1.10413	0.151081	7.30822	2.70708e-13	4.86761e-12
ENSOCUG00000013449	2857.74	0.984814	0.134759	7.30795	2.71255e-13	4.87284e-12
ENSOCUG00000015210|MLX	1242.48	-1.92971	0.264098	-7.30679	2.73601e-13	4.91033e-12
ENSOCUG00000011011|SRP68	3820.9	-0.878777	0.120297	-7.30505	2.77172e-13	4.96973e-12
ENSOCUG00000002476|COG3	1150.01	1.26521	0.173349	7.29865	2.90662e-13	5.20669e-12
ENSOCUG00000004472|PLPP1	3920.95	0.843189	0.115549	7.29727	2.93674e-13	5.25568e-12
ENSOCUG00000007640|GNA13	1328.32	-1.38144	0.189386	-7.29431	3.00186e-13	5.36717e-12
ENSOCUG00000001428|PDE4A	575.855	-1.70305	0.233501	-7.29355	3.01895e-13	5.39264e-12
ENSOCUG00000035163	344.917	-1.46936	0.201493	-7.29234	3.0461e-13	5.43602e-12
ENSOCUG00000011972|EBF2	551.056	1.31602	0.180509	7.2906	3.08581e-13	5.49765e-12
ENSOCUG00000026736|SGCA	4038.89	-1.3544	0.185774	-7.29057	3.08642e-13	5.49765e-12
ENSOCUG00000008417|SLC25A29	231.462	-1.89821	0.260399	-7.28961	3.10849e-13	5.53177e-12
ENSOCUG00000015948|COA3	1256.61	-1.16515	0.159868	-7.28821	3.14096e-13	5.58433e-12
ENSOCUG00000005938	8009.8	-1.42032	0.194943	-7.2858	3.19761e-13	5.67971e-12
ENSOCUG00000034289	80.3258	-2.96964	0.407966	-7.27912	3.36007e-13	5.96271e-12
ENSOCUG00000000687	888.708	-1.18411	0.16272	-7.27697	3.41413e-13	6.05298e-12
ENSOCUG00000021006	426.133	1.38894	0.190931	7.27458	3.47498e-13	6.15513e-12
ENSOCUG00000012493|KLF15	1973.41	-2.75747	0.379256	-7.27074	3.57519e-13	6.32243e-12
ENSOCUG00000003096|PPIP5K1	442.678	-1.69699	0.233401	-7.27071	3.5761e-13	6.32243e-12
ENSOCUG00000000023|PKP2	89.1783	-2.7993	0.385066	-7.26967	3.60372e-13	6.36534e-12
ENSOCUG00000009484|ECT2	321.945	2.49215	0.342984	7.26609	3.70029e-13	6.52983e-12
ENSOCUG00000029358|CRISPLD2	265.624	-2.48908	0.342573	-7.26582	3.70771e-13	6.53685e-12
ENSOCUG00000002290|BCKDK	1503.2	-1.20264	0.165576	-7.26337	3.77557e-13	6.65032e-12
ENSOCUG00000039553|FPGS	470.333	-1.75367	0.241542	-7.2603	3.86223e-13	6.79667e-12
ENSOCUG00000004936|NAV3	1450.33	1.54039	0.212185	7.25968	3.88008e-13	6.82175e-12
ENSOCUG00000004569|ANXA11	3183.96	-1.14558	0.157807	-7.2594	3.88803e-13	6.82941e-12
ENSOCUG00000011289|ALCAM	156.944	2.40749	0.331787	7.25612	3.9834e-13	6.99047e-12
ENSOCUG00000011598|SLC39A7	1855.58	1.26505	0.174479	7.25046	4.15362e-13	7.28244e-12
ENSOCUG00000001096	1768.48	1.50905	0.208196	7.2482	4.22344e-13	7.39804e-12
ENSOCUG00000025459	182.666	2.66258	0.36791	7.23705	4.58553e-13	8.02489e-12
ENSOCUG00000015627|ZFP57	303.257	1.65771	0.229148	7.23421	4.68244e-13	8.18694e-12
ENSOCUG00000021631|SNORA53	2996.72	-1.71624	0.237343	-7.23106	4.79224e-13	8.37121e-12
ENSOCUG00000003483|TTC3	6815.59	1.13974	0.15764	7.23005	4.82816e-13	8.42621e-12
ENSOCUG00000015447|SNX4	1088.37	1.21698	0.168388	7.22721	4.93035e-13	8.59666e-12
ENSOCUG00000023477	1053.81	-1.53625	0.212587	-7.22646	4.95752e-13	8.6361e-12
ENSOCUG00000009522	2871.51	-1.10575	0.153123	-7.22136	5.14714e-13	8.95819e-12
ENSOCUG00000001047|SMARCA1	4685.04	1.36618	0.189221	7.22004	5.19716e-13	9.03697e-12
ENSOCUG00000037913	915.269	-1.51459	0.209825	-7.21831	5.26357e-13	9.14406e-12
ENSOCUG00000023954|RANGRF	738.984	-1.68469	0.233445	-7.21667	5.32767e-13	9.24697e-12
ENSOCUG00000005937|SCD5	136.571	2.35299	0.32613	7.21488	5.39807e-13	9.3606e-12
ENSOCUG00000012353|SDSL	89.8977	-2.52158	0.349613	-7.21248	5.49422e-13	9.51863e-12
ENSOCUG00000003344|IDO1	627.201	-7.19787	0.998176	-7.21103	5.5532e-13	9.61205e-12
ENSOCUG00000021608|PDXK	1054.54	1.40893	0.195405	7.21033	5.58175e-13	9.65266e-12
ENSOCUG00000013807	437.101	1.94169	0.269486	7.20519	5.79634e-13	1.00146e-11
ENSOCUG00000000055|PPP1R32	59.3777	-4.32716	0.600682	-7.20375	5.85787e-13	1.01117e-11
ENSOCUG00000003263|SLCO5A1	1462.71	-1.48966	0.206803	-7.20331	5.87666e-13	1.0135e-11
ENSOCUG00000016706|KIF11	1171.6	2.40684	0.334158	7.20269	5.90377e-13	1.01725e-11
ENSOCUG00000016543|ITPK1	723.086	-1.54077	0.213977	-7.20063	5.99364e-13	1.0318e-11
ENSOCUG00000012802	244.722	1.79393	0.249149	7.20022	6.01159e-13	1.03395e-11
ENSOCUG00000011785|KLHL38	2739.21	-2.33184	0.323863	-7.20009	6.01743e-13	1.03402e-11
ENSOCUG00000037357	866.74	1.5966	0.221753	7.19991	6.0254e-13	1.03427e-11
ENSOCUG00000010493|GRAMD1B	715.65	1.53003	0.21251	7.19981	6.02979e-13	1.03427e-11
ENSOCUG00000002949|CISD1	4670.66	-1.84136	0.255776	-7.1991	6.06131e-13	1.03874e-11
ENSOCUG00000026908	21747.9	-1.63998	0.228215	-7.18615	6.66447e-13	1.14107e-11
ENSOCUG00000027315	4033.97	1.37423	0.19127	7.18479	6.73091e-13	1.15141e-11
ENSOCUG00000006432|IPMK	776.802	-1.85223	0.257874	-7.18269	6.83554e-13	1.16826e-11
ENSOCUG00000005287|CIPC	731.494	-1.411	0.196541	-7.17915	7.01484e-13	1.19782e-11
ENSOCUG00000023674	358.334	1.45201	0.202258	7.17902	7.02122e-13	1.19783e-11
ENSOCUG00000035915	4898.29	-1.1456	0.159686	-7.17412	7.27741e-13	1.24043e-11
ENSOCUG00000009178	1808.54	1.0743	0.149864	7.16849	7.58284e-13	1.29038e-11
ENSOCUG00000008610|DPYD	272.858	-2.07906	0.290029	-7.16847	7.58405e-13	1.29038e-11
ENSOCUG00000012044|EML6	534.523	2.52723	0.35271	7.16518	7.76822e-13	1.32053e-11
ENSOCUG00000017945	316.006	2.04649	0.285661	7.16403	7.83372e-13	1.33047e-11
ENSOCUG00000028940|RNaseP_nuc	53.2983	-3.56782	0.498418	-7.15829	8.16869e-13	1.38612e-11
ENSOCUG00000006924|FAM171A1	1064.55	1.20058	0.167769	7.15617	8.29636e-13	1.40653e-11
ENSOCUG00000015035|HECTD2	1360.84	1.28617	0.179773	7.15443	8.40235e-13	1.42323e-11
ENSOCUG00000016366|DNAJB9	5436	-1.51283	0.21157	-7.1505	8.6463e-13	1.46324e-11
ENSOCUG00000004416	3120.12	-0.943256	0.13193	-7.14968	8.69783e-13	1.47065e-11
ENSOCUG00000001723|ZFHX4	1769.77	1.27023	0.177701	7.14812	8.79747e-13	1.48618e-11
ENSOCUG00000036397	616.051	-1.94153	0.271657	-7.14697	8.8712e-13	1.4973e-11
ENSOCUG00000016151|TMEM45A	382.092	1.71691	0.24041	7.1416	9.22539e-13	1.5557e-11
ENSOCUG00000001161|HYPK	3667.86	-1.06767	0.14953	-7.14016	9.32206e-13	1.57061e-11
ENSOCUG00000022025	512.398	-2.0327	0.284693	-7.13996	9.33594e-13	1.57155e-11
ENSOCUG00000009694|SRGAP1	286.287	2.11269	0.296168	7.1334	9.79224e-13	1.6469e-11
ENSOCUG00000009724|FAIM	291.973	2.22231	0.311884	7.12542	1.03766e-12	1.74363e-11
ENSOCUG00000029140	4603.86	-1.23785	0.173732	-7.12506	1.04034e-12	1.74659e-11
ENSOCUG00000014103|TMEM11	1815.57	-0.937027	0.13158	-7.12135	1.06876e-12	1.79272e-11
ENSOCUG00000017714|SAV1	2376.56	2.73823	0.384679	7.11823	1.09325e-12	1.83218e-11
ENSOCUG00000025399	6059.78	-0.900376	0.12656	-7.11422	1.12547e-12	1.88452e-11
ENSOCUG00000037192	63.0739	-3.02703	0.425571	-7.11287	1.13656e-12	1.90141e-11
ENSOCUG00000003444|HECTD3	928.389	-1.05187	0.147937	-7.11026	1.15821e-12	1.93592e-11
ENSOCUG00000009097|SDC4	615.541	-1.50767	0.212142	-7.1069	1.18677e-12	1.98191e-11
ENSOCUG00000006927|ARHGAP42	681.49	1.32486	0.186475	7.10478	1.20516e-12	2.01085e-11
ENSOCUG00000016259|DDIT4L	30587.2	-5.59546	0.787776	-7.10286	1.22201e-12	2.03718e-11
ENSOCUG00000020977	1711.05	-1.06677	0.150207	-7.10203	1.22933e-12	2.0476e-11
ENSOCUG00000009706|SETBP1	2380.42	0.874707	0.123218	7.09888	1.25768e-12	2.09297e-11
ENSOCUG00000002775|NSD1	8418.46	1.10651	0.155929	7.09622	1.28211e-12	2.13176e-11
ENSOCUG00000017338|EDIL3	199.388	2.41803	0.341005	7.09088	1.33257e-12	2.21373e-11
ENSOCUG00000025410|C20orf194	718.51	1.13583	0.160229	7.08877	1.35308e-12	2.24582e-11
ENSOCUG00000000061|FBXO5	167.68	2.32593	0.328169	7.08759	1.36465e-12	2.26306e-11
ENSOCUG00000010167|AVPR1A	359.546	2.4069	0.339604	7.08737	1.36685e-12	2.26472e-11
ENSOCUG00000011459|RYR3	8189.97	4.63633	0.654527	7.08348	1.40582e-12	2.32727e-11
ENSOCUG00000009501|TMEM223	367.244	-2.04723	0.289106	-7.08124	1.42874e-12	2.36314e-11
ENSOCUG00000002852|EMC9	1451.52	-1.44401	0.20412	-7.07429	1.50211e-12	2.48234e-11
ENSOCUG00000000461	514.383	-1.38369	0.195636	-7.07276	1.51885e-12	2.50783e-11
ENSOCUG00000006022|MINDY4	247.375	-2.59998	0.367676	-7.07139	1.53394e-12	2.53053e-11
ENSOCUG00000033073|ADH6	195.701	-3.10248	0.438828	-7.06992	1.55024e-12	2.5552e-11
ENSOCUG00000025205	5165.61	1.11744	0.158081	7.06875	1.56331e-12	2.57451e-11
ENSOCUG00000009492|POGLUT1	622.679	1.22053	0.172691	7.06768	1.57541e-12	2.5922e-11
ENSOCUG00000009834|SNX30	472.573	1.42695	0.201929	7.06662	1.58757e-12	2.60994e-11
ENSOCUG00000016225|ATP5MC1	14829.9	-1.41891	0.20082	-7.06557	1.59953e-12	2.62733e-11
ENSOCUG00000016324|CIT	315.217	1.84523	0.261165	7.06538	1.60179e-12	2.62876e-11
ENSOCUG00000013753	1096.59	1.65411	0.234126	7.06502	1.60593e-12	2.63328e-11
ENSOCUG00000022959	1912.65	1.0214	0.144632	7.06207	1.64043e-12	2.68539e-11
ENSOCUG00000010426|AGFG1	2996.05	0.893301	0.126493	7.06206	1.64054e-12	2.68539e-11
ENSOCUG00000023790|ROR1	272.577	1.78299	0.252488	7.06168	1.64502e-12	2.6897e-11
ENSOCUG00000025023	239499	-2.06061	0.291805	-7.0616	1.64601e-12	2.6897e-11
ENSOCUG00000004078|OSBPL6	1128.08	-1.43465	0.203202	-7.06023	1.66226e-12	2.71394e-11
ENSOCUG00000008441	1816.58	-1.08684	0.153987	-7.05801	1.68901e-12	2.75524e-11
ENSOCUG00000015410|NDC80	460.047	2.04135	0.289263	7.05707	1.7005e-12	2.7716e-11
ENSOCUG00000017068|ZNF608	472.229	1.40665	0.199433	7.05321	1.74837e-12	2.84718e-11
ENSOCUG00000038697	345.185	1.53096	0.217083	7.05242	1.75831e-12	2.86091e-11
ENSOCUG00000017337|TP53BP1	2795.83	0.97263	0.137962	7.04999	1.78935e-12	2.90892e-11
ENSOCUG00000007622|ADGRG1	914.801	-1.82518	0.258909	-7.0495	1.79558e-12	2.91655e-11
ENSOCUG00000013894|DERA	903.966	1.20246	0.170588	7.04893	1.80304e-12	2.92617e-11
ENSOCUG00000002673|AKAP12	16204.1	1.07959	0.15319	7.04734	1.82367e-12	2.95712e-11
ENSOCUG00000026333|PER1	2527.96	-0.908983	0.129001	-7.0463	1.83738e-12	2.97681e-11
ENSOCUG00000001748|TMTC1	471.35	-1.48656	0.211151	-7.0403	1.91826e-12	3.10519e-11
ENSOCUG00000000172|VAV3	1042.02	1.07796	0.153127	7.03962	1.92771e-12	3.11783e-11
ENSOCUG00000009489	514.127	2.13214	0.302965	7.03757	1.95627e-12	3.15883e-11
ENSOCUG00000000635|EYA4	3111.83	-1.12509	0.159869	-7.03756	1.95639e-12	3.15883e-11
ENSOCUG00000004451	2730.46	-1.18565	0.168511	-7.03602	1.97812e-12	3.19121e-11
ENSOCUG00000013602	1182.47	-1.03816	0.147557	-7.03564	1.98348e-12	3.19715e-11
ENSOCUG00000013549|MLF1	23408.7	-1.25927	0.17899	-7.03543	1.98651e-12	3.1993e-11
ENSOCUG00000009185|GALNT5	220.201	2.31509	0.329082	7.03501	1.9925e-12	3.20624e-11
ENSOCUG00000034904	759.616	2.21222	0.31471	7.0294	2.07418e-12	3.33485e-11
ENSOCUG00000002613|VCAN	6378.39	1.76476	0.251086	7.02852	2.08734e-12	3.35317e-11
ENSOCUG00000004573|RAB5IF	1080.84	-1.18574	0.168713	-7.02814	2.09301e-12	3.35943e-11
ENSOCUG00000007803|DIP2C	2614.99	0.915783	0.130355	7.02532	2.13574e-12	3.42513e-11
ENSOCUG00000034392	523.62	-1.8481	0.263125	-7.02365	2.16148e-12	3.46348e-11
ENSOCUG00000030919	199.057	2.48407	0.353761	7.02189	2.1889e-12	3.50299e-11
ENSOCUG00000017469|NARS2	457.829	-1.16042	0.165259	-7.02183	2.18983e-12	3.50299e-11
ENSOCUG00000028986|ZNF660	353.871	1.70808	0.243272	7.02129	2.19826e-12	3.51351e-11
ENSOCUG00000010854|SLC8A1	2125.22	1.23078	0.175306	7.02077	2.20641e-12	3.52358e-11
ENSOCUG00000013005|STARD3	64353.9	-2.10679	0.300145	-7.01924	2.23083e-12	3.55957e-11
ENSOCUG00000015610|ETNPPL	55.4076	-4.12128	0.587187	-7.01869	2.23966e-12	3.57067e-11
ENSOCUG00000010531|KCTD15	895.51	-1.50207	0.214039	-7.01775	2.25464e-12	3.59154e-11
ENSOCUG00000012286|ASB14	1164.35	-2.59093	0.369333	-7.01517	2.29676e-12	3.65556e-11
ENSOCUG00000008496|GHR	10642.9	-1.60768	0.22919	-7.01461	2.30598e-12	3.66717e-11
ENSOCUG00000030835|Metazoa_SRP	1.98407e+07	-1.29376	0.184681	-7.00539	2.46302e-12	3.91363e-11
ENSOCUG00000015157|DNAJB2	1080.98	-1.56616	0.223571	-7.00519	2.46646e-12	3.91581e-11
ENSOCUG00000004776|SERAC1	472.082	-1.69547	0.242137	-7.0021	2.52162e-12	4.00004e-11
ENSOCUG00000024225|GMPPA	984.146	-1.26529	0.180724	-7.00125	2.53686e-12	4.02086e-11
ENSOCUG00000008796|TENT5A	1178.53	1.08476	0.154974	6.99967	2.56564e-12	4.06309e-11
ENSOCUG00000027634	3265.74	1.47985	0.211435	6.99907	2.57672e-12	4.07723e-11
ENSOCUG00000027002	2482.55	0.991957	0.141767	6.99708	2.6136e-12	4.13214e-11
ENSOCUG00000011318|KLF5	618.827	2.09151	0.298975	6.99559	2.64144e-12	4.17268e-11
ENSOCUG00000013407|GPRC5C	2708.47	-1.2082	0.172726	-6.99492	2.65409e-12	4.18918e-11
ENSOCUG00000032040|MRPL33	4290.63	-1.07521	0.153845	-6.98892	2.77019e-12	4.3688e-11
ENSOCUG00000017048|UCN	61.3755	-4.37656	0.62633	-6.98763	2.79565e-12	4.4053e-11
ENSOCUG00000008574|HDAC5	2918.82	-1.18723	0.169955	-6.98558	2.83681e-12	4.46645e-11
ENSOCUG00000003201|BCL2L1	906.18	-1.61258	0.230956	-6.98218	2.9063e-12	4.57206e-11
ENSOCUG00000001943|KCTD3	4130.1	0.947362	0.135751	6.97865	2.98026e-12	4.68433e-11
ENSOCUG00000013204|SETD5	3549.02	1.19904	0.171818	6.97854	2.9826e-12	4.68433e-11
ENSOCUG00000024919|SLC29A2	1151.95	-2.10074	0.30111	-6.97665	3.02308e-12	4.74399e-11
ENSOCUG00000029069|NCBP2AS2	452.217	-1.50072	0.215137	-6.97564	3.04476e-12	4.77407e-11
ENSOCUG00000010647|BZW1	4696.41	0.918845	0.13177	6.9731	3.10039e-12	4.85729e-11
ENSOCUG00000001652|CCNB2	503.056	1.96873	0.282415	6.97104	3.14605e-12	4.92475e-11
ENSOCUG00000032027	50.5086	-4.17376	0.598936	-6.96862	3.20071e-12	5.00618e-11
ENSOCUG00000037449	67.1979	-2.52824	0.362839	-6.96795	3.21593e-12	5.02585e-11
ENSOCUG00000009091	28517.5	1.00363	0.14406	6.96678	3.24287e-12	5.06109e-11
ENSOCUG00000027604|MLLT6	1713.45	-1.28818	0.184904	-6.96673	3.24381e-12	5.06109e-11
ENSOCUG00000005011	42329.6	-1.25922	0.180813	-6.96419	3.30303e-12	5.14926e-11
ENSOCUG00000023987	140.016	-2.36406	0.339626	-6.96076	3.38441e-12	5.2718e-11
ENSOCUG00000024176|FUNDC2	4595.97	-1.28488	0.184627	-6.9593	3.41968e-12	5.32237e-11
ENSOCUG00000002497|CNOT6L	2157.41	1.39895	0.201077	6.95729	3.46891e-12	5.39457e-11
ENSOCUG00000025719	7926.21	-1.30614	0.18782	-6.95419	3.54587e-12	5.50974e-11
ENSOCUG00000013727	1195.15	-1.30237	0.187297	-6.95354	3.5624e-12	5.5309e-11
ENSOCUG00000034605	187.532	-2.73236	0.392988	-6.95278	3.58156e-12	5.55609e-11
ENSOCUG00000011683|ANK1	437.531	-1.25653	0.180786	-6.95039	3.64279e-12	5.64648e-11
ENSOCUG00000017627|UGGT2	1945.21	1.20673	0.173626	6.95016	3.64874e-12	5.65109e-11
ENSOCUG00000005511|SYMPK	1246.01	-1.06694	0.153632	-6.94479	3.79029e-12	5.86552e-11
ENSOCUG00000002468|KIF20B	769.626	1.59526	0.229756	6.94326	3.83141e-12	5.92434e-11
ENSOCUG00000015020|COL5A2	65293.8	1.30358	0.187888	6.93808	3.97466e-12	6.14084e-11
ENSOCUG00000002200|HDDC3	412.115	-1.4081	0.202975	-6.93732	3.9962e-12	6.1691e-11
ENSOCUG00000009718|STOX2	585.839	1.22137	0.176167	6.93304	4.11881e-12	6.3532e-11
ENSOCUG00000015388|AUP1	2638.38	-1.03208	0.148875	-6.93254	4.13339e-12	6.37052e-11
ENSOCUG00000011014|P3H2	929.524	1.57652	0.227544	6.92842	4.25558e-12	6.55352e-11
ENSOCUG00000026717	1393.21	1.58085	0.228404	6.92129	4.47565e-12	6.88684e-11
ENSOCUG00000001250|EDNRA	349.777	1.71375	0.247745	6.91738	4.60071e-12	7.07354e-11
ENSOCUG00000007978|NRP2	808.023	1.13498	0.164132	6.91505	4.67682e-12	7.18475e-11
ENSOCUG00000008225|LACTB2	1201.65	-1.63968	0.237131	-6.91466	4.6899e-12	7.19901e-11
ENSOCUG00000012175	1169.31	1.33118	0.192553	6.91331	4.73478e-12	7.26203e-11
ENSOCUG00000002166|TIMM50	1219.84	-1.09321	0.158178	-6.91126	4.80378e-12	7.36192e-11
ENSOCUG00000005590|CBLB	1642.94	0.982337	0.142177	6.90927	4.87168e-12	7.45996e-11
ENSOCUG00000021275|ENDOG	1149.53	-1.39957	0.202713	-6.9042	5.04879e-12	7.72493e-11
ENSOCUG00000015638|ZNF518A	553.455	1.5377	0.22276	6.90295	5.09336e-12	7.78685e-11
ENSOCUG00000014651|DHX9	3705.41	0.911984	0.132144	6.90145	5.14736e-12	7.86308e-11
ENSOCUG00000008378|DPP10	66.9011	6.6058	0.957425	6.89954	5.21699e-12	7.96304e-11
ENSOCUG00000002099|MADD	757.426	1.63791	0.237419	6.89881	5.24395e-12	7.99776e-11
ENSOCUG00000013162	2253.98	-1.15628	0.167612	-6.89855	5.25353e-12	8.00593e-11
ENSOCUG00000037217	4560.71	-0.918145	0.133126	-6.89681	5.31842e-12	8.09832e-11
ENSOCUG00000010916|SACS	6491.17	1.41369	0.204999	6.89607	5.34601e-12	8.13382e-11
ENSOCUG00000026148	171.301	-3.60872	0.523333	-6.89565	5.36206e-12	8.1517e-11
ENSOCUG00000000030|SLC17A5	623.831	1.21128	0.175716	6.89341	5.44691e-12	8.27408e-11
ENSOCUG00000001155|PDIA3	3743.81	1.09306	0.158581	6.89276	5.47206e-12	8.30563e-11
ENSOCUG00000015639	2872.23	-1.04664	0.151856	-6.89229	5.48998e-12	8.32617e-11
ENSOCUG00000014363|PCNX2	330.021	1.45743	0.211586	6.88813	5.6531e-12	8.56672e-11
ENSOCUG00000007789|UBTD1	1261.6	-1.54703	0.224649	-6.88644	5.72043e-12	8.65602e-11
ENSOCUG00000003030|PARPBP	143.01	2.38013	0.345626	6.88643	5.72114e-12	8.65602e-11
ENSOCUG00000038400	58.7234	-4.74132	0.688694	-6.88451	5.79862e-12	8.76626e-11
ENSOCUG00000008732	14731.1	-1.37397	0.199638	-6.88232	5.88875e-12	8.89543e-11
ENSOCUG00000000385|DYRK1B	7160.98	-1.46197	0.212446	-6.88161	5.91807e-12	8.93262e-11
ENSOCUG00000017120|PDK4	43449.1	-1.83281	0.266436	-6.87897	6.02887e-12	9.09263e-11
ENSOCUG00000036679	3605.78	1.10565	0.160803	6.87583	6.16318e-12	9.28782e-11
ENSOCUG00000032568	2364.93	-1.19746	0.174204	-6.87393	6.2458e-12	9.40485e-11
ENSOCUG00000001808|SLC12A2	5637.49	-1.05676	0.153814	-6.87038	6.40314e-12	9.63413e-11
ENSOCUG00000027186|STYXL1	232.714	-2.07448	0.301968	-6.86985	6.42709e-12	9.66158e-11
ENSOCUG00000002739	9122.74	-0.942777	0.137236	-6.86975	6.43156e-12	9.66158e-11
ENSOCUG00000014764	6605.86	1.08808	0.15839	6.86959	6.43864e-12	9.66458e-11
ENSOCUG00000009154	580.249	1.64738	0.240058	6.86241	6.77104e-12	1.01555e-10
ENSOCUG00000005878|MEMO1	1366.24	-1.55933	0.227247	-6.8618	6.79996e-12	1.01908e-10
ENSOCUG00000001818|KPNA4	6856.94	-1.17208	0.17089	-6.85869	6.94969e-12	1.0407e-10
ENSOCUG00000004305|FYCO1	6382.22	-1.0449	0.152382	-6.8571	7.02711e-12	1.05146e-10
ENSOCUG00000017161|PLCD3	818.543	-1.42078	0.207231	-6.85603	7.07981e-12	1.05852e-10
ENSOCUG00000017965|GORAB	735.888	1.22117	0.178122	6.85581	7.09088e-12	1.05908e-10
ENSOCUG00000016374|MAK	142.878	2.82308	0.411784	6.85573	7.09476e-12	1.05908e-10
ENSOCUG00000000370|ADAMTS8	375.569	1.37573	0.200678	6.85542	7.11012e-12	1.06054e-10
ENSOCUG00000015514	1752.29	-1.02376	0.149412	-6.8519	7.28746e-12	1.08614e-10
ENSOCUG00000017057|SRPRA	7251.94	-1.10968	0.16199	-6.85032	7.36867e-12	1.09738e-10
ENSOCUG00000012264|COL1A2	334631	1.49944	0.218933	6.84885	7.44451e-12	1.10781e-10
ENSOCUG00000013292|SNCG	262.389	-2.84308	0.41515	-6.84833	7.47197e-12	1.11102e-10
ENSOCUG00000017155|WDFY3	6929.14	1.01176	0.147853	6.84303	7.75375e-12	1.15135e-10
ENSOCUG00000021458|FAHD2A	1901.26	-0.938511	0.137149	-6.843	7.75529e-12	1.15135e-10
ENSOCUG00000004545|STK3	1045.64	1.17101	0.171304	6.83585	8.1522e-12	1.20933e-10
ENSOCUG00000001736|TMUB1	277.124	-1.8158	0.265637	-6.83563	8.16449e-12	1.2102e-10
ENSOCUG00000010375|EIF4A1	10519.5	1.28527	0.188047	6.83483	8.21033e-12	1.21605e-10
ENSOCUG00000002536|SUZ12	978.768	1.46422	0.214269	6.83352	8.28537e-12	1.22621e-10
ENSOCUG00000014835|SMC4	1378.51	1.56282	0.228709	6.83321	8.30337e-12	1.22792e-10
ENSOCUG00000006343|KLF9	3332.19	-1.7639	0.258152	-6.83279	8.32786e-12	1.23058e-10
ENSOCUG00000027855	5164.56	-1.08462	0.158763	-6.83171	8.39106e-12	1.23895e-10
ENSOCUG00000009083|SSR1	7460.19	0.921301	0.134956	6.8267	8.68919e-12	1.28198e-10
ENSOCUG00000016751	1843.81	-1.1502	0.168494	-6.82639	8.70803e-12	1.28376e-10
ENSOCUG00000013315|CITED1	1733.61	2.2643	0.331729	6.82575	8.74676e-12	1.28847e-10
ENSOCUG00000002934|ZNF280C	147.177	2.45993	0.360542	6.82286	8.92454e-12	1.31364e-10
ENSOCUG00000004601|MRPL27	1612.49	-1.30329	0.19103	-6.82244	8.95077e-12	1.31648e-10
ENSOCUG00000002182|GPRASP1	472.33	1.56529	0.22944	6.82222	8.96461e-12	1.31749e-10
ENSOCUG00000020902|SRXN1	347.652	-2.16556	0.317435	-6.82204	8.97546e-12	1.31807e-10
ENSOCUG00000021526|FUS	1953.52	1.15328	0.169109	6.81974	9.12027e-12	1.3383e-10
ENSOCUG00000008758|TEAD2	474.707	1.4445	0.21185	6.81851	9.1989e-12	1.34879e-10
ENSOCUG00000011398|PPP3CA	6047.74	-1.19561	0.175373	-6.81756	9.26012e-12	1.35672e-10
ENSOCUG00000014289|MYC	530.564	-1.50355	0.220653	-6.81408	9.48691e-12	1.38888e-10
ENSOCUG00000003712|TCEAL9	396.683	1.31431	0.193069	6.80746	9.93357e-12	1.45315e-10
ENSOCUG00000008550|ZHX2	495.202	-1.7143	0.251838	-6.80717	9.95373e-12	1.45498e-10
ENSOCUG00000023705	981.502	-1.62175	0.238277	-6.80615	1.00243e-11	1.46416e-10
ENSOCUG00000008567|NF1	4112.31	1.26351	0.185781	6.80108	1.03838e-11	1.51551e-10
ENSOCUG00000005425|SNAPIN	1686.36	-1.03852	0.152702	-6.80096	1.03927e-11	1.51565e-10
ENSOCUG00000023813	3977.04	-1.6563	0.243667	-6.7974	1.06527e-11	1.55237e-10
ENSOCUG00000030741	333.681	-1.49649	0.220198	-6.79612	1.07472e-11	1.56494e-10
ENSOCUG00000003479|CD34	5452.14	1.21865	0.179349	6.79484	1.08435e-11	1.57775e-10
ENSOCUG00000012811|SMOC1	172.964	1.83897	0.270721	6.79284	1.09949e-11	1.59856e-10
ENSOCUG00000006589	1388.22	1.55909	0.229557	6.7917	1.10819e-11	1.60997e-10
ENSOCUG00000016041|UNC13C	90.0728	4.21532	0.620692	6.79132	1.1111e-11	1.61296e-10
ENSOCUG00000026898|AKR1C26	561.223	-2.15309	0.31719	-6.78804	1.13669e-11	1.64886e-10
ENSOCUG00000023877|DDIT3	883.594	-1.51508	0.22325	-6.78645	1.14923e-11	1.66507e-10
ENSOCUG00000007381|OPHN1	965.55	1.06577	0.157044	6.7864	1.14963e-11	1.66507e-10
ENSOCUG00000034604	71.705	-4.82788	0.711423	-6.78623	1.15103e-11	1.66583e-10
ENSOCUG00000024395	267.978	1.42544	0.210115	6.78411	1.16808e-11	1.68923e-10
ENSOCUG00000001629|CWC15	4479.72	-1.05619	0.155769	-6.78052	1.19742e-11	1.73033e-10
ENSOCUG00000026347|CDC7	351.48	1.60926	0.237822	6.76662	1.31822e-11	1.90345e-10
ENSOCUG00000012213|DYNC1I1	84.0732	2.56402	0.378992	6.76536	1.32976e-11	1.91865e-10
ENSOCUG00000009616|CRISPLD1	1800.39	1.43883	0.212736	6.76347	1.34725e-11	1.94242e-10
ENSOCUG00000028118	157.514	2.21893	0.328397	6.75685	1.41026e-11	2.03172e-10
ENSOCUG00000015984|CASC1	295.841	1.91842	0.283974	6.75562	1.42222e-11	2.04739e-10
ENSOCUG00000000885|TAZ	972.066	-1.0436	0.154564	-6.75192	1.45905e-11	2.09883e-10
ENSOCUG00000029731	219.555	-2.14134	0.317385	-6.74682	1.51118e-11	2.17216e-10
ENSOCUG00000004392|FOXN3	2282.85	0.898198	0.133133	6.74664	1.51312e-11	2.1733e-10
ENSOCUG00000039575	46.6531	8.50091	1.26013	6.74607	1.51904e-11	2.18016e-10
ENSOCUG00000022357|PDK2	766.692	-1.5181	0.225122	-6.74347	1.54652e-11	2.21793e-10
ENSOCUG00000016388|EGF	8008.5	-1.63984	0.243224	-6.7421	1.56116e-11	2.23723e-10
ENSOCUG00000008054|CYP20A1	1482.33	1.09651	0.162659	6.74113	1.57163e-11	2.25053e-10
ENSOCUG00000004311|MAP2K3	508.306	-1.15973	0.172051	-6.74063	1.57698e-11	2.2565e-10
ENSOCUG00000002636|FAM160A1	2258.68	-1.1741	0.174198	-6.74003	1.58354e-11	2.26418e-10
ENSOCUG00000008064|TRDN	43965.2	-1.48816	0.220851	-6.7383	1.6025e-11	2.28956e-10
ENSOCUG00000008557|ADCY2	7614.97	-0.9292	0.137902	-6.73809	1.60477e-11	2.29108e-10
ENSOCUG00000024998	1396.74	-1.4473	0.21497	-6.73258	1.66684e-11	2.37791e-10
ENSOCUG00000000737|NR4A3	184.587	-3.89518	0.578723	-6.73064	1.68913e-11	2.4079e-10
ENSOCUG00000027672|PPFIA4	1202.74	2.06915	0.307447	6.7301	1.69546e-11	2.41511e-10
ENSOCUG00000014264|ZNF202	934.621	1.21998	0.181351	6.72715	1.73018e-11	2.46272e-10
ENSOCUG00000032155	118.72	2.4801	0.369102	6.71927	1.82633e-11	2.59762e-10
ENSOCUG00000010038	423.309	1.80828	0.269138	6.71878	1.83253e-11	2.60449e-10
ENSOCUG00000004807	861.64	-1.16109	0.172821	-6.71844	1.83675e-11	2.60839e-10
ENSOCUG00000022093|ACAN	192.215	2.73868	0.407643	6.71834	1.83802e-11	2.60839e-10
ENSOCUG00000008846|THAP3	261.194	-1.4199	0.211407	-6.71642	1.86243e-11	2.64107e-10
ENSOCUG00000005335|CARF	676.329	1.10645	0.164777	6.71482	1.88299e-11	2.66822e-10
ENSOCUG00000010207|MYH13	40567.1	-1.65109	0.246166	-6.7072	1.98392e-11	2.80915e-10
ENSOCUG00000013805|HNRNPDL	9635.56	0.80036	0.11935	6.70599	2.00048e-11	2.83048e-10
ENSOCUG00000000222|ANO5	6049.39	-1.81258	0.270394	-6.70346	2.03541e-11	2.87776e-10
ENSOCUG00000009603|FAM114A1	2565.07	1.29671	0.193589	6.69826	2.10921e-11	2.97989e-10
ENSOCUG00000002942|DHRS1	1615.68	-1.25172	0.186878	-6.69808	2.11181e-11	2.98134e-10
ENSOCUG00000027115|TPRA1	679.821	-1.08904	0.162629	-6.69645	2.13543e-11	3.01245e-10
ENSOCUG00000008993	2861.02	-1.85883	0.277799	-6.69127	2.21244e-11	3.11876e-10
ENSOCUG00000013503|FAM189A2	1373.85	-1.346	0.201169	-6.69092	2.21769e-11	3.12231e-10
ENSOCUG00000008690|TMCO4	134.64	-2.57959	0.385538	-6.69089	2.21824e-11	3.12231e-10
ENSOCUG00000014789|AMZ2	2508.66	-1.49719	0.223829	-6.68898	2.2473e-11	3.16087e-10
ENSOCUG00000020951	4700.59	-1.2086	0.180819	-6.68405	2.32426e-11	3.26669e-10
ENSOCUG00000022791|ART1	2803.81	-1.44785	0.216864	-6.67633	2.44993e-11	3.43959e-10
ENSOCUG00000029606	1185.03	1.52898	0.229017	6.67628	2.4509e-11	3.43959e-10
ENSOCUG00000016838|C19orf47	1606.94	-1.46556	0.219549	-6.67533	2.46675e-11	3.45928e-10
ENSOCUG00000001607	109.882	-2.30724	0.345664	-6.6748	2.47571e-11	3.46929e-10
ENSOCUG00000029322|DMAC2	537.893	-1.41451	0.211953	-6.67368	2.49464e-11	3.49324e-10
ENSOCUG00000026713|5_8S_rRNA	550.991	2.10273	0.315234	6.67039	2.55131e-11	3.56996e-10
ENSOCUG00000025907|PNMT	288.39	-1.92079	0.287983	-6.66982	2.56122e-11	3.58118e-10
ENSOCUG00000013737|RBM25	5272.54	0.940048	0.14097	6.66841	2.58587e-11	3.61299e-10
ENSOCUG00000026384|HR	352.497	-2.24148	0.336184	-6.66743	2.6032e-11	3.63453e-10
ENSOCUG00000008395|PEBP1	5298.63	-0.912356	0.136878	-6.66548	2.63802e-11	3.68044e-10
ENSOCUG00000013614|SNRNP25	1748.05	-1.61835	0.242947	-6.66131	2.7139e-11	3.78352e-10
ENSOCUG00000014247|RTCA	1367.43	-0.972013	0.145984	-6.65834	2.76935e-11	3.85799e-10
ENSOCUG00000012272|PRRX1	1162.17	1.53834	0.231077	6.65727	2.78967e-11	3.88345e-10
ENSOCUG00000012693|LDB3	53212.6	-1.14064	0.171369	-6.65605	2.81286e-11	3.91286e-10
ENSOCUG00000024498	1082.26	1.05399	0.158501	6.64975	2.93591e-11	4.08105e-10
ENSOCUG00000004470	16196.4	-1.29523	0.194838	-6.64773	2.97648e-11	4.13441e-10
ENSOCUG00000005724|TTC1	2624.67	-1.01474	0.152744	-6.64342	3.0648e-11	4.25397e-10
ENSOCUG00000003584	239.507	-1.58414	0.238528	-6.64131	3.1091e-11	4.31232e-10
ENSOCUG00000012667|HDLBP	19349.8	-0.866678	0.130513	-6.64053	3.12548e-11	4.33011e-10
ENSOCUG00000024537	99302.6	-1.10187	0.165932	-6.64049	3.12649e-11	4.33011e-10
ENSOCUG00000010498	2826.86	-1.32612	0.199831	-6.63619	3.21889e-11	4.45482e-10
ENSOCUG00000003681|RSPO3	108.975	2.61393	0.393945	6.63526	3.2392e-11	4.47968e-10
ENSOCUG00000000473|ECHS1	7093.84	-1.02666	0.154751	-6.63424	3.26179e-11	4.50763e-10
ENSOCUG00000015457|FAM98A	3723.8	-1.13176	0.170604	-6.63384	3.2707e-11	4.51666e-10
ENSOCUG00000004837|GUCD1	3952.58	-1.20331	0.181403	-6.63337	3.28118e-11	4.52784e-10
ENSOCUG00000017086|ZMYM2	4840.68	1.21258	0.182919	6.62907	3.37818e-11	4.65831e-10
ENSOCUG00000001999|GOLM1	926.785	1.6582	0.25028	6.62537	3.4637e-11	4.77276e-10
ENSOCUG00000025074|NDUFB9	8104.19	-0.929643	0.140362	-6.62318	3.51548e-11	4.8406e-10
ENSOCUG00000020146	137.348	-3.68415	0.556452	-6.62077	3.57325e-11	4.91324e-10
ENSOCUG00000002230	2709.89	-1.37416	0.207552	-6.62077	3.57341e-11	4.91324e-10
ENSOCUG00000014182|MYL1	1.07404e+06	-1.26391	0.190928	-6.61984	3.59592e-11	4.94061e-10
ENSOCUG00000015790|KIF20A	410.157	1.7051	0.257724	6.61599	3.69063e-11	5.06708e-10
ENSOCUG00000013782|PHKA2	897.665	1.49612	0.226171	6.61499	3.71576e-11	5.09789e-10
ENSOCUG00000025595|RHBDD3	890.087	-1.82201	0.275518	-6.61303	3.76536e-11	5.16221e-10
ENSOCUG00000009507|ADAMTS16	224.187	-4.37268	0.661874	-6.60651	3.93496e-11	5.39083e-10
ENSOCUG00000004665|FGD6	1423.65	1.41525	0.214254	6.60545	3.96321e-11	5.42562e-10
ENSOCUG00000011261|MLXIP	1606.56	-1.7768	0.26904	-6.60423	3.99598e-11	5.46654e-10
ENSOCUG00000013868|MMS22L	323.079	1.73877	0.263432	6.60047	4.09864e-11	5.60295e-10
ENSOCUG00000011696|BAG3	2947.55	-1.21789	0.184538	-6.59964	4.12157e-11	5.63024e-10
ENSOCUG00000021587|EFS	315.368	1.32234	0.2005	6.59521	4.24667e-11	5.79351e-10
ENSOCUG00000008329|ADAMTS19	2737.27	1.1726	0.177796	6.59519	4.24719e-11	5.79351e-10
ENSOCUG00000006527	361.413	2.41112	0.365603	6.59489	4.25558e-11	5.80079e-10
ENSOCUG00000005292	626.246	1.11537	0.169201	6.59197	4.34038e-11	5.91213e-10
ENSOCUG00000008435|KCNF1	57.2332	4.30974	0.653847	6.59135	4.35833e-11	5.93232e-10
ENSOCUG00000004329	2972.96	-1.02692	0.155811	-6.59082	4.37418e-11	5.94964e-10
ENSOCUG00000000245	3951.45	-0.981026	0.148861	-6.5902	4.39222e-11	5.9699e-10
ENSOCUG00000014767|PAG1	206.252	1.83038	0.277812	6.58855	4.44148e-11	6.03253e-10
ENSOCUG00000011854|IKBIP	1114.31	1.3513	0.205203	6.5852	4.54282e-11	6.16576e-10
ENSOCUG00000003535|CP	215.214	-2.87082	0.436588	-6.57558	4.84635e-11	6.57303e-10
ENSOCUG00000009769|IGSF1	594.538	6.73162	1.0238	6.57514	4.86086e-11	6.588e-10
ENSOCUG00000000120|ADCYAP1R1	93.6978	2.93159	0.44592	6.57425	4.88984e-11	6.62256e-10
ENSOCUG00000017383|MIGA1	740.369	1.09137	0.166013	6.57402	4.89759e-11	6.62833e-10
ENSOCUG00000012322|MDFI	156.123	3.2339	0.492119	6.57139	4.98489e-11	6.74167e-10
ENSOCUG00000015885|MCM9	543.14	1.51896	0.231256	6.56832	5.08866e-11	6.87712e-10
ENSOCUG00000031870|Metazoa_SRP	441.817	-1.75563	0.267333	-6.56719	5.12749e-11	6.92467e-10
ENSOCUG00000005233|ETV5	1170.12	1.22379	0.186357	6.56692	5.13667e-11	6.93213e-10
ENSOCUG00000005318|SWI5	937.65	-1.06428	0.162125	-6.56455	5.21909e-11	7.03836e-10
ENSOCUG00000016417|RNF5	1220.12	-1.24152	0.189212	-6.56155	5.32523e-11	7.17493e-10
ENSOCUG00000016581	939.368	0.959834	0.146283	6.56147	5.32792e-11	7.17493e-10
ENSOCUG00000001992|FBXO10	4749.82	0.786203	0.11983	6.56096	5.34607e-11	7.19428e-10
ENSOCUG00000008231|PLCG1	2729.68	0.816655	0.124479	6.56058	5.35997e-11	7.20787e-10
ENSOCUG00000011752|PYGO1	1429.82	-1.72007	0.262188	-6.56044	5.36483e-11	7.20929e-10
ENSOCUG00000011568|CENPK	156.764	1.88755	0.287878	6.55679	5.49774e-11	7.38268e-10
ENSOCUG00000003285|ELMO1	674.597	1.24601	0.190042	6.55651	5.508e-11	7.39123e-10
ENSOCUG00000010681|PAPLN	471.006	-1.91794	0.292549	-6.55596	5.52838e-11	7.41334e-10
ENSOCUG00000004024|HSD11B1	318.541	-1.55166	0.236887	-6.5502	5.74603e-11	7.69976e-10
ENSOCUG00000005675|MRPS15	1166.57	-1.06657	0.162856	-6.54919	5.78502e-11	7.74654e-10
ENSOCUG00000029252|HFM1	1273.04	1.62095	0.247541	6.54819	5.82381e-11	7.79299e-10
ENSOCUG00000009356|PKDREJ	257.036	2.16382	0.330468	6.54775	5.84115e-11	7.81069e-10
ENSOCUG00000012745|NSFL1C	2740.65	-0.972503	0.148631	-6.54308	6.0266e-11	8.053e-10
ENSOCUG00000006003|ERP27	94.3026	-2.72728	0.416874	-6.54222	6.06116e-11	8.09348e-10
ENSOCUG00000013887|MYADML2	1270.14	-1.3341	0.20393	-6.54193	6.07309e-11	8.10372e-10
ENSOCUG00000010542|BNIP3L	1926.48	1.05881	0.161855	6.54173	6.08095e-11	8.1062e-10
ENSOCUG00000026842|LPAR1	1316.7	1.39134	0.21269	6.54167	6.08349e-11	8.1062e-10
ENSOCUG00000003787|LAMTOR4	1002.67	-1.20006	0.183457	-6.54133	6.09739e-11	8.11903e-10
ENSOCUG00000006165	1465.68	1.1521	0.176148	6.54052	6.13041e-11	8.15726e-10
ENSOCUG00000003724|MEGF10	1904.98	1.19971	0.183444	6.5399	6.15594e-11	8.1855e-10
ENSOCUG00000025358|PROS1	1224.09	1.21347	0.185576	6.53892	6.19628e-11	8.23338e-10
ENSOCUG00000007159	432.32	-1.51245	0.23132	-6.53835	6.2201e-11	8.25602e-10
ENSOCUG00000027942|ZDHHC4	479.818	-1.24123	0.18984	-6.5383	6.22202e-11	8.25602e-10
ENSOCUG00000033240	128.189	-1.77831	0.272039	-6.53699	6.27686e-11	8.32298e-10
ENSOCUG00000000408	1189.53	1.46336	0.224019	6.53231	6.47609e-11	8.58116e-10
ENSOCUG00000012616|DIPK2A	503.851	1.5466	0.237068	6.52385	6.85241e-11	9.07346e-10
ENSOCUG00000014633|PKNOX2	899.583	-0.910517	0.13959	-6.52282	6.89977e-11	9.12982e-10
ENSOCUG00000009266|CAND2	3413	-1.17482	0.180138	-6.52178	6.94766e-11	9.18678e-10
ENSOCUG00000009444|ALDH1A1	19642.6	-1.77554	0.272286	-6.52086	6.9905e-11	9.23699e-10
ENSOCUG00000003182|TMEM140	364.158	-2.58306	0.396262	-6.51855	7.09898e-11	9.37381e-10
ENSOCUG00000000721|PAMR1	1511.12	1.29852	0.199264	6.51657	7.19311e-11	9.49151e-10
ENSOCUG00000005160|FDFT1	4630.57	-1.19197	0.182917	-6.51643	7.20026e-11	9.49434e-10
ENSOCUG00000008956|PCTP	198.177	-2.13894	0.328269	-6.5158	7.23017e-11	9.52717e-10
ENSOCUG00000006153|PSPC1	2464.4	0.839836	0.128918	6.51448	7.2944e-11	9.60514e-10
ENSOCUG00000005508|CCDC6	1759.8	-1.27401	0.195725	-6.50919	7.55583e-11	9.94249e-10
ENSOCUG00000005325|STK40	1572.37	-1.40343	0.21564	-6.50823	7.60427e-11	9.99929e-10
ENSOCUG00000037571|TMEM167B	747.874	1.01507	0.15597	6.50807	7.61201e-11	1.00025e-09
ENSOCUG00000011679|ENTPD7	169.689	1.88143	0.289161	6.5065	7.69238e-11	1.01012e-09
ENSOCUG00000004598|TNIK	2675.44	1.43179	0.220068	6.5061	7.71256e-11	1.01207e-09
ENSOCUG00000009239|NUDT1	546.199	-1.31854	0.202816	-6.50118	7.96915e-11	1.04502e-09
ENSOCUG00000004876|RILPL1	10578.5	-1.00843	0.155152	-6.49966	8.05032e-11	1.05493e-09
ENSOCUG00000009614|PHACTR2	3202.19	1.0755	0.165506	6.49824	8.1267e-11	1.0642e-09
ENSOCUG00000009037|APH1A	1489.26	0.990668	0.152472	6.49738	8.17332e-11	1.06957e-09
ENSOCUG00000031606	2929.33	-1.63193	0.25138	-6.49188	8.47706e-11	1.10856e-09
ENSOCUG00000006607	4285.79	-1.12197	0.172844	-6.49121	8.51506e-11	1.11276e-09
ENSOCUG00000010264|DGKI	83.5304	2.90678	0.44803	6.48791	8.70338e-11	1.13659e-09
ENSOCUG00000023964|FASTK	2823.62	-1.18685	0.182975	-6.48643	8.78917e-11	1.147e-09
ENSOCUG00000003917|COL24A1	339.331	2.05543	0.316938	6.48528	8.85687e-11	1.15504e-09
ENSOCUG00000009306|LARP6	263.822	-1.66073	0.256094	-6.48484	8.88275e-11	1.15762e-09
ENSOCUG00000015500|SEPTIN2	11304.7	0.985076	0.151919	6.48422	8.91901e-11	1.16155e-09
ENSOCUG00000013109|PSMB5	6540.79	-0.911465	0.140573	-6.48394	8.93569e-11	1.16293e-09
ENSOCUG00000013147|MECP2	618.821	-1.12802	0.173977	-6.48374	8.94786e-11	1.16371e-09
ENSOCUG00000023931|BGN	3524.62	1.20215	0.185444	6.48254	9.01906e-11	1.17217e-09
ENSOCUG00000007943|RARRES2	5074.09	-1.64658	0.254114	-6.4797	9.19081e-11	1.19367e-09
ENSOCUG00000004484|GLRB	180.081	2.64309	0.408011	6.47797	9.29638e-11	1.20626e-09
ENSOCUG00000012637|EPHB3	412.267	1.81291	0.279861	6.47791	9.30042e-11	1.20626e-09
ENSOCUG00000025921|MRPS11	840.381	-1.35376	0.209009	-6.47707	9.35204e-11	1.21213e-09
ENSOCUG00000008500|GRIA2	60.8949	3.27724	0.50601	6.47664	9.37864e-11	1.21474e-09
ENSOCUG00000033277	1070.93	1.42271	0.219757	6.47401	9.54352e-11	1.23526e-09
ENSOCUG00000000743|KHDRBS3	201.456	-1.79743	0.277791	-6.47043	9.7725e-11	1.26403e-09
ENSOCUG00000004455|GUCY1A1	1094.96	1.09703	0.169665	6.46587	1.00717e-10	1.30184e-09
ENSOCUG00000000272|EMC1	2206.78	-0.843278	0.130452	-6.46429	1.01773e-10	1.3146e-09
ENSOCUG00000005493|PJVK	251.256	-1.49125	0.230695	-6.46415	1.01868e-10	1.31493e-09
ENSOCUG00000007316|RAD23B	7057.52	-0.86711	0.134163	-6.46312	1.02569e-10	1.32308e-09
ENSOCUG00000022805	1399.72	1.0208	0.157978	6.46166	1.03559e-10	1.33494e-09
ENSOCUG00000008973|ZER1	1030.9	-0.988782	0.153026	-6.46155	1.03636e-10	1.33503e-09
ENSOCUG00000015257|PSMB4	3962.45	-0.84384	0.130659	-6.45833	1.05867e-10	1.36285e-09
ENSOCUG00000017299|CD207	202.158	-2.47542	0.383349	-6.45734	1.06556e-10	1.37079e-09
ENSOCUG00000026332|SERF2	28046.3	-0.885052	0.137142	-6.45355	1.09262e-10	1.40465e-09
ENSOCUG00000009680|HOMER1	4164.8	-1.56414	0.242384	-6.45316	1.09541e-10	1.40728e-09
ENSOCUG00000004942|PRKAA2	8647.2	-1.455	0.225478	-6.45296	1.09686e-10	1.4082e-09
ENSOCUG00000032975	126.276	2.34037	0.362917	6.44879	1.1275e-10	1.44655e-09
ENSOCUG00000002744|HS3ST5	91.9302	-3.02469	0.469138	-6.44735	1.13825e-10	1.45936e-09
ENSOCUG00000016114|AFAP1L1	2410.12	1.47282	0.228653	6.44126	1.18485e-10	1.51809e-09
ENSOCUG00000027277|LCT	980.348	1.38718	0.215555	6.43535	1.23186e-10	1.57724e-09
ENSOCUG00000003038|CRYZ	1709	-1.26312	0.196354	-6.43287	1.25214e-10	1.60213e-09
ENSOCUG00000027205|SIX2	351.969	-2.81029	0.437091	-6.42953	1.27999e-10	1.63667e-09
ENSOCUG00000007033|PAK3	263.08	1.58297	0.24622	6.4291	1.28361e-10	1.64019e-09
ENSOCUG00000007844|SOS1	1400.17	1.26489	0.19675	6.42889	1.28541e-10	1.64139e-09
ENSOCUG00000017341|OAZ2	4344.08	-0.852337	0.132613	-6.42727	1.29912e-10	1.65777e-09
ENSOCUG00000013280|ARHGEF3	741.004	1.29644	0.201758	6.42576	1.31214e-10	1.67327e-09
ENSOCUG00000007972|MFN2	7086.77	-0.802688	0.124957	-6.42369	1.3301e-10	1.69503e-09
ENSOCUG00000015229|ATAD5	438.395	1.60031	0.249147	6.42315	1.33484e-10	1.69993e-09
ENSOCUG00000010238|PIEZO2	1664.75	1.6758	0.260925	6.42253	1.34025e-10	1.70568e-09
ENSOCUG00000011548|MYOG	2141.51	1.28448	0.200079	6.41987	1.36394e-10	1.73466e-09
ENSOCUG00000005808|PDLIM3	50979	-1.51567	0.236098	-6.41968	1.3656e-10	1.73561e-09
ENSOCUG00000004238	267.65	3.09484	0.482325	6.4165	1.39447e-10	1.77112e-09
ENSOCUG00000015150|BAZ2B	2764.05	1.28524	0.200353	6.41489	1.40925e-10	1.7887e-09
ENSOCUG00000020933|RDH13	149.812	-1.66201	0.259136	-6.41365	1.4208e-10	1.80214e-09
ENSOCUG00000024679|FKBP7	799.734	1.46527	0.228668	6.40788	1.47556e-10	1.87036e-09
ENSOCUG00000011184|TSPAN6	1058.61	1.18852	0.185551	6.40539	1.4999e-10	1.89994e-09
ENSOCUG00000014653|LRRCC1	1057.43	1.22678	0.191546	6.40464	1.50722e-10	1.90794e-09
ENSOCUG00000025956|SDC1	230.586	1.87933	0.29349	6.40338	1.51975e-10	1.92252e-09
ENSOCUG00000006418|NUDC	1822.54	-0.861492	0.134562	-6.40221	1.53142e-10	1.93337e-09
ENSOCUG00000012691|GJC1	317.387	1.76846	0.276228	6.40219	1.53159e-10	1.93337e-09
ENSOCUG00000013272|SEC24D	2194.72	1.26858	0.198149	6.40214	1.5321e-10	1.93337e-09
ENSOCUG00000015880|STIP1	4198.84	-0.863999	0.134955	-6.40211	1.5324e-10	1.93337e-09
ENSOCUG00000037766	1522.2	1.07153	0.1674	6.401	1.54359e-10	1.94618e-09
ENSOCUG00000004543|AIFM2	859.371	-1.99716	0.312012	-6.4009	1.5446e-10	1.94618e-09
ENSOCUG00000013263|TASOR	5645.65	1.35235	0.2113	6.40015	1.55222e-10	1.95448e-09
ENSOCUG00000000717|TOP2B	10493.2	1.18762	0.185594	6.39899	1.56405e-10	1.96807e-09
ENSOCUG00000003869|DEK	6958.34	1.04493	0.163322	6.39799	1.57438e-10	1.97976e-09
ENSOCUG00000006603	1942.7	-0.947528	0.148138	-6.39626	1.59233e-10	2.00101e-09
ENSOCUG00000011350|SPON1	2455.58	1.2255	0.191654	6.39431	1.61269e-10	2.02525e-09
ENSOCUG00000001289|SEPTIN11	4471.42	1.21359	0.189841	6.39266	1.63029e-10	2.046e-09
ENSOCUG00000013769|SH3PXD2A	3508.3	0.903634	0.141382	6.39144	1.64329e-10	2.06095e-09
ENSOCUG00000002251|RCSD1	2305.93	-1.2396	0.194024	-6.38891	1.67069e-10	2.09394e-09
ENSOCUG00000007090|YWHAH	1997.24	0.954897	0.149477	6.38824	1.67805e-10	2.10177e-09
ENSOCUG00000000347	1382.14	-1.12904	0.176789	-6.38638	1.69854e-10	2.12603e-09
ENSOCUG00000013999|ZNF593	375.385	-1.40343	0.219843	-6.38381	1.72732e-10	2.16063e-09
ENSOCUG00000015302|DNM2	1709.21	-1.13322	0.17753	-6.38328	1.73337e-10	2.16677e-09
ENSOCUG00000001333	99.1681	2.36852	0.371158	6.38142	1.75456e-10	2.19181e-09
ENSOCUG00000001734|LARGE1	1983.42	-1.33527	0.209338	-6.37852	1.78807e-10	2.23221e-09
ENSOCUG00000006359|NDUFS3	7874.4	-0.827744	0.129798	-6.37717	1.80386e-10	2.25043e-09
ENSOCUG00000036088|C11orf58	3767.32	0.763797	0.119812	6.37498	1.82982e-10	2.28132e-09
ENSOCUG00000008815|ZBTB26	882.256	1.40421	0.220304	6.37394	1.84238e-10	2.29548e-09
ENSOCUG00000008491|TES	809.273	1.77466	0.278457	6.37321	1.8511e-10	2.30484e-09
ENSOCUG00000023919	806.578	-1.31408	0.206263	-6.3709	1.87917e-10	2.33825e-09
ENSOCUG00000006463|PRKAG2	530.194	-1.62111	0.254489	-6.37005	1.88966e-10	2.34976e-09
ENSOCUG00000009527|RAPGEF2	3927.68	0.929493	0.145939	6.36906	1.90196e-10	2.3635e-09
ENSOCUG00000001937|ARHGEF2	1841.63	1.18005	0.185306	6.36813	1.91352e-10	2.37632e-09
ENSOCUG00000025140|SRL	62934.9	-0.923928	0.145104	-6.36736	1.9231e-10	2.38666e-09
ENSOCUG00000024733|KPTN	743.494	-1.63568	0.256969	-6.36527	1.94943e-10	2.41775e-09
ENSOCUG00000012871|CDNF	329.962	-2.13124	0.334843	-6.36489	1.9543e-10	2.42221e-09
ENSOCUG00000007601|MBNL1	24211.2	-1.12213	0.176338	-6.36349	1.97223e-10	2.44284e-09
ENSOCUG00000001599|FLRT3	268.998	1.56263	0.245596	6.36262	1.9834e-10	2.45507e-09
ENSOCUG00000004999	1331.94	-1.17533	0.184727	-6.36252	1.98472e-10	2.4551e-09
ENSOCUG00000009046|GFOD2	706.539	-1.14054	0.179367	-6.35872	2.03441e-10	2.51494e-09
ENSOCUG00000003006|LRP6	5605.18	1.0107	0.158974	6.35765	2.0486e-10	2.53083e-09
ENSOCUG00000004445	45.296	-3.78252	0.594988	-6.35731	2.05316e-10	2.53481e-09
ENSOCUG00000026311	25196.9	1.01675	0.159946	6.35685	2.05939e-10	2.54085e-09
ENSOCUG00000001676|EZH2	604.451	1.59317	0.25064	6.35643	2.06497e-10	2.54609e-09
ENSOCUG00000006867|ATP1B1	6972.7	-1.38665	0.218152	-6.35632	2.06649e-10	2.5463e-09
ENSOCUG00000027270	1221.31	1.04694	0.164738	6.35519	2.08169e-10	2.56337e-09
ENSOCUG00000000989	10671.7	-0.892104	0.140416	-6.3533	2.10743e-10	2.59339e-09
ENSOCUG00000006683|BRIP1	264.511	1.54604	0.243379	6.35241	2.11973e-10	2.60683e-09
ENSOCUG00000002383|LPAR6	321.016	1.71347	0.26976	6.35184	2.1276e-10	2.61482e-09
ENSOCUG00000017588|KLHDC8B	328.406	1.42959	0.225126	6.35017	2.15077e-10	2.64159e-09
ENSOCUG00000027994|LAMTOR2	814.032	-1.01684	0.160192	-6.34763	2.18658e-10	2.68383e-09
ENSOCUG00000023390|U7	62.2269	-2.46331	0.388143	-6.34639	2.20431e-10	2.70383e-09
ENSOCUG00000022480|LAMP1	2042.08	-0.980889	0.154666	-6.34196	2.2686e-10	2.7809e-09
ENSOCUG00000011624|FIBIN	573.581	1.70271	0.268521	6.34107	2.2818e-10	2.79527e-09
ENSOCUG00000011440|GRID2	170.269	2.01143	0.317258	6.34004	2.297e-10	2.81208e-09
ENSOCUG00000006224|ALMS1	1843.91	1.23382	0.19467	6.33798	2.32797e-10	2.84816e-09
ENSOCUG00000012358|ATP11B	4782.86	1.03722	0.163789	6.3327	2.40903e-10	2.94544e-09
ENSOCUG00000017111|KIF4A	390.134	1.71932	0.271568	6.33107	2.43464e-10	2.97484e-09
ENSOCUG00000002300|KAT8	1169.23	-0.95403	0.150697	-6.33078	2.43919e-10	2.97848e-09
ENSOCUG00000034384	564.183	1.28327	0.202738	6.32967	2.45686e-10	2.99813e-09
ENSOCUG00000018956	28.1682	-6.31352	0.997639	-6.32846	2.47613e-10	3.0197e-09
ENSOCUG00000009829|PBRM1	4846.09	1.01195	0.159966	6.32606	2.51502e-10	3.06516e-09
ENSOCUG00000015385|SRBD1	1239.29	1.20305	0.190184	6.32573	2.52033e-10	3.06966e-09
ENSOCUG00000004511|HSPB8	13483.2	-1.81502	0.286942	-6.32539	2.52601e-10	3.0746e-09
ENSOCUG00000007058|PSMD2	9792.32	-0.816902	0.129194	-6.32304	2.56467e-10	3.11966e-09
ENSOCUG00000039419	1481.33	1.18727	0.188011	6.31489	2.70358e-10	3.28653e-09
ENSOCUG00000004607|ERRFI1	344.384	-1.67558	0.265355	-6.31448	2.71065e-10	3.29302e-09
ENSOCUG00000023597|BANP	433.892	-1.66039	0.262985	-6.31362	2.72575e-10	3.30924e-09
ENSOCUG00000011164|THAP4	1757.6	-1.07778	0.170731	-6.31275	2.74123e-10	3.32591e-09
ENSOCUG00000006901|ANKRD1	18145.1	-3.63652	0.576141	-6.31185	2.75711e-10	3.34303e-09
ENSOCUG00000008627|SNCAIP	201.577	1.6827	0.266669	6.31006	2.78923e-10	3.37983e-09
ENSOCUG00000010338	304.404	-1.22318	0.193917	-6.30778	2.83066e-10	3.42785e-09
ENSOCUG00000012289|MTAP	744.197	1.08949	0.172751	6.30673	2.84985e-10	3.44888e-09
ENSOCUG00000011100|RANBP17	456.65	1.40846	0.223354	6.30597	2.86402e-10	3.46382e-09
ENSOCUG00000019656|SNORA74	703.731	-2.34889	0.372781	-6.30101	2.95708e-10	3.5741e-09
ENSOCUG00000001874|ATR	1698.87	1.05882	0.168127	6.29776	3.01975e-10	3.64752e-09
ENSOCUG00000027120	404.337	-1.62873	0.258701	-6.29579	3.0583e-10	3.69174e-09
ENSOCUG00000034679|MYMX	185.404	1.90345	0.30263	6.28968	3.18111e-10	3.83754e-09
ENSOCUG00000025973|POPDC3	8998.91	-1.2453	0.19801	-6.28909	3.19336e-10	3.84988e-09
ENSOCUG00000010820|MAML2	524.767	1.18739	0.188807	6.2889	3.19713e-10	3.85197e-09
ENSOCUG00000001481|RIPOR2	1053.51	2.04619	0.325527	6.28578	3.26216e-10	3.92783e-09
ENSOCUG00000023761|SNRPD1	1120.39	1.20258	0.191324	6.28556	3.2667e-10	3.9308e-09
ENSOCUG00000026246	5522.79	-0.876274	0.139416	-6.2853	3.27218e-10	3.93491e-09
ENSOCUG00000023370|PAXIP1	566.26	1.10779	0.176254	6.28518	3.27473e-10	3.93548e-09
ENSOCUG00000003700|METAP1D	312.348	-1.41145	0.224587	-6.28465	3.28594e-10	3.94646e-09
ENSOCUG00000037528	1514.19	-4.1878	0.66682	-6.28025	3.3804e-10	4.05733e-09
ENSOCUG00000006321	5625.94	1.03552	0.164899	6.27972	3.39183e-10	4.06848e-09
ENSOCUG00000007480|CLIC2	290.935	1.43868	0.229173	6.27769	3.43629e-10	4.11921e-09
ENSOCUG00000014904|EPAS1	960.706	-0.969687	0.154549	-6.27432	3.51174e-10	4.207e-09
ENSOCUG00000015117	6587	0.99951	0.159336	6.27296	3.54245e-10	4.24111e-09
ENSOCUG00000004255|ZMAT2	1861.47	-0.855222	0.136378	-6.27098	3.58794e-10	4.29286e-09
ENSOCUG00000013639|ADGRL2	5888.97	1.17272	0.187068	6.26895	3.63489e-10	4.3463e-09
ENSOCUG00000038021	38.0416	-4.55767	0.727115	-6.26816	3.6534e-10	4.36569e-09
ENSOCUG00000002915	333.282	1.25101	0.199611	6.26726	3.67445e-10	4.38808e-09
ENSOCUG00000001877|SFPQ	6352.45	0.985078	0.157276	6.26337	3.76736e-10	4.49621e-09
ENSOCUG00000000733	751.238	-1.67409	0.267314	-6.26261	3.78582e-10	4.5154e-09
ENSOCUG00000016344|GPRIN3	140.067	1.85445	0.296178	6.26125	3.81898e-10	4.55209e-09
ENSOCUG00000004779|ACOT9	1787.39	1.36163	0.217599	6.25752	3.91156e-10	4.65952e-09
ENSOCUG00000009242|C5orf51	1446.56	1.1626	0.185796	6.25737	3.91535e-10	4.66111e-09
ENSOCUG00000007513|HACD3	1202.06	0.869033	0.138996	6.25223	4.04625e-10	4.81392e-09
ENSOCUG00000037577	34.9629	-3.84014	0.614597	-6.24823	4.15125e-10	4.93575e-09
ENSOCUG00000000818|CRKL	3018.67	-0.853603	0.136646	-6.24684	4.18845e-10	4.97686e-09
ENSOCUG00000033918|Metazoa_SRP	599.853	-1.46292	0.234234	-6.24555	4.22317e-10	5.01498e-09
ENSOCUG00000031995	95.8804	2.26619	0.362855	6.24545	4.22589e-10	5.01507e-09
ENSOCUG00000010472|SLC30A5	2387.33	0.839831	0.134512	6.24354	4.27773e-10	5.07342e-09
ENSOCUG00000001604	608.151	-1.06324	0.170315	-6.24278	4.29864e-10	5.09504e-09
ENSOCUG00000001286	2323.07	-1.02239	0.163791	-6.24202	4.31962e-10	5.11671e-09
ENSOCUG00000030440	147.051	-2.72068	0.435951	-6.24079	4.35364e-10	5.15379e-09
ENSOCUG00000010337|DOCK4	1900.93	-1.36992	0.21953	-6.24025	4.36876e-10	5.16848e-09
ENSOCUG00000012278	139.731	-2.62499	0.420756	-6.23874	4.41108e-10	5.21529e-09
ENSOCUG00000003464|TMEM63B	532.636	-1.1113	0.178177	-6.23707	4.45854e-10	5.26813e-09
ENSOCUG00000027803|SH3GL3	201.773	2.72523	0.437247	6.23269	4.58495e-10	5.41235e-09
ENSOCUG00000024543|H2BC18	1938.73	1.48533	0.238315	6.23264	4.58631e-10	5.41235e-09
ENSOCUG00000013173	3190.46	-0.941181	0.151025	-6.23196	4.60625e-10	5.43252e-09
ENSOCUG00000014954	1096.63	-1.35431	0.217327	-6.23165	4.61545e-10	5.43945e-09
ENSOCUG00000001618|HGF	233.014	1.74171	0.279501	6.2315	4.61985e-10	5.43945e-09
ENSOCUG00000015766|PATJ	1127.2	-1.44423	0.231763	-6.23147	4.62073e-10	5.43945e-09
ENSOCUG00000035624	95.5259	2.29957	0.369125	6.22979	4.67071e-10	5.49489e-09
ENSOCUG00000009156|SNF8	2800.05	-0.740752	0.118916	-6.22921	4.68788e-10	5.51167e-09
ENSOCUG00000002332|ELMOD3	791.948	-1.16627	0.187628	-6.21585	5.1048e-10	5.99814e-09
ENSOCUG00000009939|MYPN	20248.2	-1.07143	0.172452	-6.21291	5.20133e-10	6.10367e-09
ENSOCUG00000009498|SPRED1	1351.66	1.28204	0.206351	6.21289	5.20184e-10	6.10367e-09
ENSOCUG00000004284|C12orf29	424.512	-1.36468	0.219655	-6.21282	5.20426e-10	6.10367e-09
ENSOCUG00000013491|NDUFA8	9908.72	-0.947588	0.152533	-6.21236	5.21952e-10	6.11779e-09
ENSOCUG00000014568|MTMR2	701.111	1.26862	0.204249	6.21114	5.26026e-10	6.16174e-09
ENSOCUG00000014479|COPA	6713.36	0.855764	0.137843	6.20824	5.358e-10	6.27236e-09
ENSOCUG00000017419|PRKAR1A	10483.8	0.930247	0.149847	6.20798	5.36683e-10	6.27883e-09
ENSOCUG00000009420|NLN	5075.23	0.962877	0.155191	6.20448	5.48796e-10	6.41659e-09
ENSOCUG00000002489	156.773	-2.82131	0.454974	-6.20104	5.6093e-10	6.55442e-09
ENSOCUG00000021004|ZNF692	697.866	-1.1884	0.191764	-6.19722	5.74699e-10	6.71119e-09
ENSOCUG00000015533	35839.6	-1.09287	0.176354	-6.197	5.75506e-10	6.71648e-09
ENSOCUG00000028076	6126.49	1.03486	0.167026	6.19582	5.79838e-10	6.76287e-09
ENSOCUG00000016909|RAD51	127.038	1.83681	0.29649	6.19519	5.82162e-10	6.78581e-09
ENSOCUG00000009757	1430.66	1.27359	0.205639	6.19334	5.89022e-10	6.86156e-09
ENSOCUG00000015765|IDH3A	3787.42	-0.739875	0.119511	-6.19084	5.98452e-10	6.96714e-09
ENSOCUG00000017339|KIAA1671	1388.9	-1.02449	0.165527	-6.18924	6.04561e-10	7.03395e-09
ENSOCUG00000017741|HIF1A	3061.51	1.22013	0.197201	6.18724	6.12284e-10	7.11944e-09
ENSOCUG00000024006	1654.69	1.2529	0.202701	6.18102	6.36891e-10	7.40103e-09
ENSOCUG00000006059|PFN2	4206.6	-1.72033	0.278422	-6.17886	6.45662e-10	7.49837e-09
ENSOCUG00000002360	1884.86	-1.16157	0.188058	-6.17663	6.54832e-10	7.60021e-09
ENSOCUG00000000792|EPS8	1462.48	0.928594	0.150389	6.1746	6.63307e-10	7.69387e-09
ENSOCUG00000009524|CCDC190	48.4974	-3.59212	0.581886	-6.17323	6.69097e-10	7.7563e-09
ENSOCUG00000022003	105.889	1.99649	0.323629	6.16907	6.86925e-10	7.95811e-09
ENSOCUG00000014151|PRPF6	3099.04	-0.92576	0.150076	-6.16863	6.88852e-10	7.97556e-09
ENSOCUG00000016255|CREBL2	228.283	-1.90292	0.308505	-6.1682	6.907e-10	7.99209e-09
ENSOCUG00000020955|GCAT	1077.61	-1.45899	0.236551	-6.16775	6.92696e-10	8.0103e-09
ENSOCUG00000037236	426.809	-1.39315	0.226004	-6.16429	7.07995e-10	8.18223e-09
ENSOCUG00000002064|OR51E2	257.346	-1.74436	0.28301	-6.16358	7.11182e-10	8.21406e-09
ENSOCUG00000022216|COLEC12	3763.22	1.11006	0.1802	6.16015	7.26753e-10	8.3888e-09
ENSOCUG00000030538	197.876	-1.83383	0.29772	-6.15957	7.2945e-10	8.41482e-09
ENSOCUG00000016828|PRR14L	1970.17	1.10671	0.179921	6.15109	7.69501e-10	8.87146e-09
ENSOCUG00000003277	538.881	1.43079	0.232627	6.15057	7.7204e-10	8.89533e-09
ENSOCUG00000025557|AGTR1	3266.41	1.33609	0.217282	6.14912	7.79157e-10	8.97188e-09
ENSOCUG00000026004|SLC43A1	654.156	1.319	0.214515	6.14877	7.80849e-10	8.98592e-09
ENSOCUG00000001173|PPM1L	432.622	-1.31947	0.214639	-6.14738	7.87752e-10	9.05986e-09
ENSOCUG00000007881|FLRT2	1091.6	1.43682	0.233884	6.14331	8.08194e-10	9.28927e-09
ENSOCUG00000001278|INTU	215.032	1.47217	0.239642	6.14321	8.08678e-10	9.28927e-09
ENSOCUG00000004066|LZTS3	720.473	-1.64957	0.268639	-6.14046	8.2284e-10	9.44624e-09
ENSOCUG00000006519|ABHD1	403.97	-1.40009	0.22802	-6.14019	8.24205e-10	9.4562e-09
ENSOCUG00000014697|BTG3	508.396	1.30632	0.212768	6.13964	8.27112e-10	9.48382e-09
ENSOCUG00000035534|E2F6	1233.72	-1.25537	0.204488	-6.13909	8.29961e-10	9.51075e-09
ENSOCUG00000007323	403.846	-1.84578	0.300695	-6.1384	8.3355e-10	9.54611e-09
ENSOCUG00000016560|ACKR4	224.558	1.83758	0.299445	6.13661	8.42984e-10	9.64834e-09
ENSOCUG00000003336|RPS6	14373.7	0.836264	0.136305	6.13526	8.50199e-10	9.72505e-09
ENSOCUG00000003788|SGCG	4715.73	-1.11614	0.182035	-6.13148	8.70677e-10	9.9521e-09
ENSOCUG00000009947|LRCH1	587.766	1.40874	0.229761	6.13134	8.71416e-10	9.9521e-09
ENSOCUG00000032447|PET100	1261.14	-1.14365	0.186527	-6.1313	8.71621e-10	9.9521e-09
ENSOCUG00000000727|NECTIN3	1895.28	1.0204	0.166523	6.1277	8.9158e-10	1.01739e-08
ENSOCUG00000015096|ZFAND2B	244.641	-1.41501	0.230975	-6.12628	8.996e-10	1.02592e-08
ENSOCUG00000003425|GLG1	5066.86	0.769718	0.125658	6.12552	9.03869e-10	1.03017e-08
ENSOCUG00000021747|WDR78	75.9912	2.73341	0.446367	6.12368	9.14373e-10	1.04152e-08
ENSOCUG00000010549|MMD	719.38	-1.19711	0.195498	-6.1234	9.15971e-10	1.04271e-08
ENSOCUG00000000661|CCNT2	3931.31	1.08302	0.176875	6.12308	9.17809e-10	1.04418e-08
ENSOCUG00000017278|UBXN1	6099.09	-1.42665	0.233086	-6.12071	9.31567e-10	1.0592e-08
ENSOCUG00000016844|REPS1	836.476	1.04904	0.171447	6.11872	9.4331e-10	1.07191e-08
ENSOCUG00000023828	872.59	-1.04557	0.170904	-6.11789	9.48198e-10	1.07682e-08
ENSOCUG00000000249|SMARCD3	3153.03	-0.984247	0.160922	-6.1163	9.57714e-10	1.08697e-08
ENSOCUG00000015231|DCTN1	7177.67	-0.73486	0.120173	-6.11499	9.65607e-10	1.09528e-08
ENSOCUG00000014334|ITGA8	373.037	1.42258	0.23269	6.11362	9.73956e-10	1.10409e-08
ENSOCUG00000015397|CCM2	779.054	-1.25365	0.205125	-6.11162	9.86273e-10	1.11738e-08
ENSOCUG00000004340	463.012	1.94663	0.318602	6.1099	9.96933e-10	1.12879e-08
ENSOCUG00000002483|NKIRAS1	220.056	-1.63728	0.26801	-6.10903	1.00239e-09	1.13429e-08
ENSOCUG00000008931|PEX3	1107.32	1.17811	0.192915	6.10691	1.01579e-09	1.14876e-08
ENSOCUG00000013139|BCKDHB	1592.07	-1.32343	0.216726	-6.10645	1.01869e-09	1.15137e-08
ENSOCUG00000012152|MCL1	7819.16	-1.02039	0.167192	-6.1031	1.04031e-09	1.1751e-08
ENSOCUG00000033745	151.173	2.11721	0.347022	6.10109	1.05348e-09	1.18927e-08
ENSOCUG00000003968	1221.45	-0.91817	0.15059	-6.09714	1.07985e-09	1.21831e-08
ENSOCUG00000012090|TEX2	2527.53	-1.3233	0.217042	-6.09696	1.08103e-09	1.21892e-08
ENSOCUG00000010396|SSB	4163.21	0.832201	0.1365	6.09671	1.08276e-09	1.22015e-08
ENSOCUG00000004299|SLF1	1225.87	0.998407	0.163772	6.09634	1.08524e-09	1.22221e-08
ENSOCUG00000012959|ADAMTS20	1080.71	1.10175	0.180845	6.09223	1.11349e-09	1.25329e-08
ENSOCUG00000007225|CRABP2	349.611	2.46663	0.405056	6.0896	1.13191e-09	1.27327e-08
ENSOCUG00000013239	2719.17	0.902291	0.148174	6.08941	1.1333e-09	1.27408e-08
ENSOCUG00000005094|INHBB	34.0171	-3.86417	0.634725	-6.08794	1.14369e-09	1.285e-08
ENSOCUG00000005893|NFIA	1497.39	1.07352	0.176341	6.08775	1.14506e-09	1.28577e-08
ENSOCUG00000030035	282.866	-2.23227	0.366777	-6.08619	1.15626e-09	1.29759e-08
ENSOCUG00000010618|ANK2	9396.2	0.817201	0.134302	6.08479	1.16643e-09	1.30822e-08
ENSOCUG00000011763|MCOLN1	1094.16	-1.17603	0.193322	-6.0833	1.17735e-09	1.31968e-08
ENSOCUG00000005593|FXYD6	581.128	1.24795	0.205244	6.08031	1.19953e-09	1.34376e-08
ENSOCUG00000011793	464.318	-1.40994	0.231891	-6.08019	1.20042e-09	1.34396e-08
ENSOCUG00000007409|RPAP1	678.482	-1.17924	0.19398	-6.0792	1.2078e-09	1.35143e-08
ENSOCUG00000016601|SSH2	3321.21	-1.20433	0.198173	-6.07715	1.22337e-09	1.36804e-08
ENSOCUG00000001171|NUF2	363.863	1.58825	0.261354	6.07699	1.22461e-09	1.36862e-08
ENSOCUG00000004015|ZNF407	1931.1	0.930854	0.153187	6.07659	1.22762e-09	1.37118e-08
ENSOCUG00000013313|SLC30A4	403.267	1.23794	0.203727	6.07646	1.22867e-09	1.37154e-08
ENSOCUG00000010579|ABAT	333.509	-1.83032	0.301232	-6.0761	1.23139e-09	1.37378e-08
ENSOCUG00000012610|CDON	2930.51	1.05194	0.173172	6.07452	1.24358e-09	1.38656e-08
ENSOCUG00000013143|MARK1	423.287	1.65418	0.272376	6.07314	1.25436e-09	1.39776e-08
ENSOCUG00000016659|EMB	106.923	2.51331	0.413975	6.07116	1.26993e-09	1.41428e-08
ENSOCUG00000001779|ZDHHC9	934.383	0.916396	0.150984	6.0695	1.28312e-09	1.42813e-08
ENSOCUG00000008793	143.698	-1.66634	0.274568	-6.06895	1.28749e-09	1.43215e-08
ENSOCUG00000013969|BLM	233.103	1.39128	0.229297	6.06759	1.29842e-09	1.44346e-08
ENSOCUG00000035590|ITGB3BP	203.531	1.53233	0.252682	6.06425	1.32569e-09	1.47292e-08
ENSOCUG00000016641	22.3468	-8.42919	1.39011	-6.06367	1.33053e-09	1.47743e-08
ENSOCUG00000021896	74.4986	-3.92417	0.647328	-6.06211	1.3435e-09	1.49078e-08
ENSOCUG00000010821	323.473	2.12967	0.351313	6.06203	1.34412e-09	1.49078e-08
ENSOCUG00000011362|RRAS2	1835.02	2.2812	0.376415	6.06033	1.3584e-09	1.50573e-08
ENSOCUG00000010944|NEDD1	2752.24	-1.06895	0.176409	-6.05949	1.36556e-09	1.51279e-08
ENSOCUG00000003935|TAF12	632.082	-0.975657	0.161025	-6.05905	1.36926e-09	1.51601e-08
ENSOCUG00000010614	1150.36	1.33554	0.220451	6.05823	1.37624e-09	1.52285e-08
ENSOCUG00000038502	739.916	-2.75322	0.454507	-6.05758	1.3818e-09	1.52811e-08
ENSOCUG00000002807|RNF141	604.754	-1.03545	0.171041	-6.05383	1.41439e-09	1.56324e-08
ENSOCUG00000021422|AARS2	492.505	-1.01991	0.168572	-6.05029	1.44583e-09	1.59706e-08
ENSOCUG00000000256|PTPDC1	932.427	-1.06123	0.175495	-6.04706	1.47515e-09	1.62849e-08
ENSOCUG00000016413|CLTC	9861.4	0.977233	0.16169	6.04388	1.50454e-09	1.65998e-08
ENSOCUG00000012579|FAM120B	1410.38	0.837778	0.138786	6.03648	1.57509e-09	1.73681e-08
ENSOCUG00000001160|HOXC9	236.373	-1.57775	0.261375	-6.03635	1.57639e-09	1.73723e-08
ENSOCUG00000016600|GABARAPL2	1974.14	-0.955022	0.158215	-6.03625	1.57741e-09	1.73735e-08
ENSOCUG00000035647	2680.24	-2.46115	0.407766	-6.0357	1.58276e-09	1.74223e-08
ENSOCUG00000003228|CLK4	1815.89	-1.36407	0.226305	-6.02758	1.6643e-09	1.83093e-08
ENSOCUG00000005759|PHGDH	1033.79	2.28111	0.378578	6.02546	1.68626e-09	1.854e-08
ENSOCUG00000017272|COBLL1	982.959	0.989209	0.164194	6.02463	1.69493e-09	1.86246e-08
ENSOCUG00000013423|STEAP3	130.579	4.57078	0.759129	6.02109	1.73247e-09	1.90261e-08
ENSOCUG00000014366|UGCG	406.942	1.47468	0.244931	6.02078	1.73581e-09	1.90518e-08
ENSOCUG00000002887|FRMD4B	895.42	1.22073	0.20276	6.02057	1.73806e-09	1.90655e-08
ENSOCUG00000006839|PGBD5	68.9924	-2.47415	0.411036	-6.01931	1.75163e-09	1.92032e-08
ENSOCUG00000010708|KIFC1	474.171	1.12692	0.187414	6.01297	1.82156e-09	1.99583e-08
ENSOCUG00000000499|PCMT1	6879.62	-1.01546	0.168884	-6.01278	1.82371e-09	1.99704e-08
ENSOCUG00000035571	29.3058	7.83023	1.30233	6.01246	1.82728e-09	1.99979e-08
ENSOCUG00000001277|NECAB1	72.4873	3.14245	0.522702	6.01192	1.83338e-09	2.00531e-08
ENSOCUG00000017145|B3GAT2	90.9625	-2.91794	0.485483	-6.01038	1.85087e-09	2.02327e-08
ENSOCUG00000004273|MCM3	833.729	1.38034	0.229668	6.01016	1.85342e-09	2.0249e-08
ENSOCUG00000014008|CHAF1B	185.175	1.63049	0.271404	6.00762	1.88268e-09	2.05568e-08
ENSOCUG00000036210	2128.58	1.04277	0.173606	6.00655	1.89515e-09	2.06811e-08
ENSOCUG00000026068|LDLRAD3	395.438	1.5547	0.25886	6.00596	1.90209e-09	2.07449e-08
ENSOCUG00000014269|DAD1	3395.84	-0.901693	0.150174	-6.00431	1.92143e-09	2.09438e-08
ENSOCUG00000001798|ACAP2	2316.66	0.994768	0.1658	5.99981	1.97543e-09	2.15201e-08
ENSOCUG00000012876	1252.97	-0.852636	0.142196	-5.99619	2.02001e-09	2.19931e-08
ENSOCUG00000011117	10070.8	0.948353	0.15817	5.99578	2.02508e-09	2.20357e-08
ENSOCUG00000021848	3217.29	0.789116	0.13163	5.99494	2.03561e-09	2.21376e-08
ENSOCUG00000006505|MGA	6253	1.04082	0.173724	5.99122	2.08271e-09	2.26368e-08
ENSOCUG00000028035|ASB18	156.646	-1.98989	0.332517	-5.98434	2.17272e-09	2.36016e-08
ENSOCUG00000007274|TRIM24	1511.24	1.14772	0.191794	5.98414	2.17534e-09	2.36165e-08
ENSOCUG00000002537|ROBO1	655.904	1.37843	0.230376	5.98339	2.18536e-09	2.37118e-08
ENSOCUG00000021612	1153.52	-0.901957	0.150823	-5.98023	2.22819e-09	2.41627e-08
ENSOCUG00000008164|ABCC2	227.22	-1.96447	0.328585	-5.97858	2.25093e-09	2.43953e-08
ENSOCUG00000025624|GRIN2D	30.9096	7.90674	1.32355	5.97387	2.31688e-09	2.50958e-08
ENSOCUG00000001338|TIMM10	1063.34	-0.836152	0.139993	-5.9728	2.3321e-09	2.52463e-08
ENSOCUG00000001016	5911.19	1.00331	0.168148	5.96681	2.41933e-09	2.61756e-08
ENSOCUG00000000734|YWHAZ	7505.18	0.946622	0.158692	5.96516	2.44398e-09	2.64273e-08
ENSOCUG00000014041|DHRS7B	1293.84	-1.23011	0.206361	-5.96095	2.50768e-09	2.71007e-08
ENSOCUG00000006947|PROB1	1209.31	-1.24276	0.208489	-5.96079	2.51025e-09	2.71129e-08
ENSOCUG00000016584|PLEKHA5	695.867	1.09825	0.184319	5.95842	2.54689e-09	2.74931e-08
ENSOCUG00000003068	31016.8	1.01267	0.169971	5.95787	2.55552e-09	2.75706e-08
ENSOCUG00000013858|MRPL18	1630.78	-1.19521	0.200667	-5.95616	2.58239e-09	2.78446e-08
ENSOCUG00000007781|POLDIP2	4200.78	-0.771335	0.129506	-5.95596	2.58547e-09	2.78621e-08
ENSOCUG00000007124|TTK	391.33	1.93565	0.32521	5.95201	2.64872e-09	2.85275e-08
ENSOCUG00000030823	3391.47	-1.1113	0.186745	-5.95088	2.66706e-09	2.87087e-08
ENSOCUG00000029984	50.3428	-5.79966	0.975167	-5.94735	2.72515e-09	2.93174e-08
ENSOCUG00000024640	3339.81	1.00553	0.169115	5.94584	2.75049e-09	2.95732e-08
ENSOCUG00000005013|TENM1	525.256	2.26941	0.381694	5.94564	2.75383e-09	2.95924e-08
ENSOCUG00000003401|SLC35B3	516.824	1.1552	0.194359	5.94367	2.78717e-09	2.99337e-08
ENSOCUG00000027378	961.373	1.40684	0.236764	5.94193	2.81689e-09	3.02358e-08
ENSOCUG00000010026	590.217	-1.36252	0.229368	-5.94035	2.84419e-09	3.05116e-08
ENSOCUG00000013304	329.211	-2.64477	0.445341	-5.93874	2.87214e-09	3.07837e-08
ENSOCUG00000009637|NCOA6	989.479	1.04993	0.176794	5.93871	2.8728e-09	3.07837e-08
ENSOCUG00000010759|LRRC38	174.677	-3.49456	0.588507	-5.93801	2.88509e-09	3.0898e-08
ENSOCUG00000017334	5784.96	-0.941213	0.158536	-5.9369	2.90462e-09	3.10896e-08
ENSOCUG00000004932|E2F7	96.0373	1.99782	0.336531	5.93651	2.9116e-09	3.11467e-08
ENSOCUG00000015526|EML4	975.974	1.01687	0.171299	5.93624	2.91629e-09	3.11666e-08
ENSOCUG00000006493|STMN1	1592.97	1.55966	0.262736	5.93622	2.91674e-09	3.11666e-08
ENSOCUG00000004777|NHLRC3	342.16	1.72944	0.291456	5.93379	2.96013e-09	3.16125e-08
ENSOCUG00000004094|OSER1	2314.64	-1.24357	0.209613	-5.93269	2.98006e-09	3.18074e-08
ENSOCUG00000017860|GOLGA7B	69.5118	-3.85859	0.650665	-5.93023	3.02512e-09	3.22702e-08
ENSOCUG00000017775|ADAMTS14	370.188	1.22458	0.206525	5.92944	3.03962e-09	3.24067e-08
ENSOCUG00000010780|LRRC8B	457.324	1.5094	0.254632	5.92778	3.07063e-09	3.27189e-08
ENSOCUG00000017198|TUB	418.223	2.29687	0.387521	5.92709	3.08355e-09	3.28381e-08
ENSOCUG00000022017|DIABLO	1150.97	-0.912457	0.153991	-5.92538	3.11583e-09	3.31633e-08
ENSOCUG00000004937|SMAD5	3512.53	0.867712	0.146443	5.92526	3.11813e-09	3.31692e-08
ENSOCUG00000012955|SEMA4D	1315.46	-1.09605	0.184984	-5.92514	3.12031e-09	3.31738e-08
ENSOCUG00000005010|ACSL4	7121.45	1.21245	0.204683	5.92353	3.15097e-09	3.34811e-08
ENSOCUG00000002498|DEF8	864.822	-1.00463	0.169607	-5.92326	3.15619e-09	3.35178e-08
ENSOCUG00000024729|HSPB3	1479.31	-1.0023	0.169221	-5.92298	3.16152e-09	3.35556e-08
ENSOCUG00000015667|SH3RF2	303.045	-1.40948	0.237998	-5.92226	3.17541e-09	3.36704e-08
ENSOCUG00000023130	837.928	0.89893	0.151789	5.92224	3.17588e-09	3.36704e-08
ENSOCUG00000014485|SPTBN2	2021.32	-0.809755	0.136742	-5.92175	3.1853e-09	3.37513e-08
ENSOCUG00000000200|RAP1GAP2	126.489	2.22196	0.375639	5.91515	3.31567e-09	3.51132e-08
ENSOCUG00000007870|SCN5A	56.0624	3.93675	0.66566	5.91405	3.33797e-09	3.53297e-08
ENSOCUG00000015042|FAM111A	516.774	1.22854	0.20779	5.91239	3.37183e-09	3.56681e-08
ENSOCUG00000010825|EPB41L4A	413.403	1.34996	0.228362	5.91149	3.39027e-09	3.58433e-08
ENSOCUG00000001691|ATL3	1476.38	1.03159	0.174577	5.90909	3.4401e-09	3.63498e-08
ENSOCUG00000014659|MPP6	1281.2	1.19007	0.201429	5.90814	3.45988e-09	3.65385e-08
ENSOCUG00000027409	445.128	-2.75746	0.466857	-5.90644	3.49586e-09	3.6898e-08
ENSOCUG00000009228|ENC1	462.15	1.43352	0.242806	5.90397	3.54856e-09	3.74334e-08
ENSOCUG00000028646|SNORD113-9	36.7882	4.95266	0.839162	5.90191	3.59314e-09	3.78826e-08
ENSOCUG00000002414|ASAP1	636.76	1.13644	0.192577	5.90122	3.60816e-09	3.80199e-08
ENSOCUG00000010465|EPHA3	578.839	1.80455	0.305832	5.90048	3.62453e-09	3.81711e-08
ENSOCUG00000003185|CSPG4	3172.84	1.07041	0.181417	5.90028	3.62888e-09	3.81958e-08
ENSOCUG00000008678|ENOSF1	732.434	-1.29982	0.220345	-5.89901	3.65697e-09	3.84701e-08
ENSOCUG00000016769|RIPOR3	362.33	1.78808	0.303243	5.89651	3.71261e-09	3.90338e-08
ENSOCUG00000010413	51.5709	4.05811	0.688276	5.89605	3.72302e-09	3.91216e-08
ENSOCUG00000006357|ADAMTS12	2865.12	1.10116	0.186865	5.89281	3.79682e-09	3.9875e-08
ENSOCUG00000015634	1469.13	3.93709	0.668136	5.89265	3.80045e-09	3.9891e-08
ENSOCUG00000023773	37583.6	-1.06027	0.180074	-5.88796	3.90996e-09	4.10179e-08
ENSOCUG00000014407|NUP35	1488.57	-1.05631	0.179423	-5.88724	3.92705e-09	4.11744e-08
ENSOCUG00000023928	2031.63	1.1796	0.200413	5.88582	3.96079e-09	4.15052e-08
ENSOCUG00000009317	113.711	2.04499	0.347597	5.88322	4.02357e-09	4.21151e-08
ENSOCUG00000037983	507.31	1.26993	0.215859	5.88316	4.02504e-09	4.21151e-08
ENSOCUG00000029004|UBL5	7212.58	-1.1154	0.189593	-5.88314	4.02564e-09	4.21151e-08
ENSOCUG00000012459|FHL3	9453.63	-2.27553	0.386918	-5.88116	4.07397e-09	4.25972e-08
ENSOCUG00000005660|PDGFA	242.657	-1.95098	0.331807	-5.87986	4.10619e-09	4.29105e-08
ENSOCUG00000005284|IGSF3	1746.82	1.24524	0.211926	5.8758	4.20802e-09	4.39504e-08
ENSOCUG00000009180|FZD6	724.606	1.14974	0.195703	5.87492	4.23042e-09	4.41601e-08
ENSOCUG00000012921|HSF1	797.096	-1.25798	0.214134	-5.87472	4.23556e-09	4.41894e-08
ENSOCUG00000000360|CDH6	126.337	2.83024	0.481779	5.87457	4.23952e-09	4.42065e-08
ENSOCUG00000015290|MYO18A	10467.1	-0.92275	0.157114	-5.87312	4.27659e-09	4.45685e-08
ENSOCUG00000034810	124.347	2.32143	0.395285	5.87281	4.28464e-09	4.4628e-08
ENSOCUG00000000095|RBBP5	859.062	-1.10021	0.187399	-5.87098	4.33227e-09	4.50993e-08
ENSOCUG00000012806|RGS14	530.553	-1.67364	0.285129	-5.86977	4.36407e-09	4.54055e-08
ENSOCUG00000015668|CHMP7	1534.55	-0.96926	0.165132	-5.86962	4.36787e-09	4.54201e-08
ENSOCUG00000000484|MTG1	1201.69	-1.03611	0.176583	-5.86752	4.42365e-09	4.5975e-08
ENSOCUG00000001271|ZC3H18	823.205	-1.14715	0.19554	-5.86656	4.44942e-09	4.62175e-08
ENSOCUG00000024967|ID1	1065.73	-1.54217	0.262884	-5.86633	4.45544e-09	4.62548e-08
ENSOCUG00000017307	3876.35	1.43665	0.244915	5.86592	4.46649e-09	4.63441e-08
ENSOCUG00000034917|Metazoa_SRP	1.00107e+07	-1.22691	0.209166	-5.86572	4.47177e-09	4.63735e-08
ENSOCUG00000022352	2484.28	-2.14013	0.365369	-5.85746	4.70012e-09	4.8715e-08
ENSOCUG00000015648|PPP1R11	1049.09	-0.943931	0.161194	-5.85589	4.74476e-09	4.91467e-08
ENSOCUG00000016314|TMEM119	379.149	2.22727	0.380351	5.85581	4.74695e-09	4.91467e-08
ENSOCUG00000000714|RARB	358.094	1.12663	0.192474	5.85341	4.81606e-09	4.98351e-08
ENSOCUG00000030837	763.6	1.20372	0.205668	5.85272	4.83611e-09	5.00152e-08
ENSOCUG00000009932|ESCO2	332.029	1.91675	0.327592	5.85103	4.88525e-09	5.0496e-08
ENSOCUG00000004443|HNRNPH3	3759.64	0.882357	0.150812	5.8507	4.8952e-09	5.05713e-08
ENSOCUG00000022951	24.9292	-8.58624	1.4679	-5.84934	4.93517e-09	5.09565e-08
ENSOCUG00000003963|BCAT1	46.837	4.89566	0.837056	5.84866	4.95539e-09	5.11374e-08
ENSOCUG00000002259|MPZL1	477.623	1.16612	0.199409	5.84787	4.97902e-09	5.13535e-08
ENSOCUG00000002888|DDX21	2454.55	0.747347	0.127811	5.84726	4.99726e-09	5.15136e-08
ENSOCUG00000000937	1673.59	-0.91992	0.157382	-5.84515	5.06117e-09	5.21414e-08
ENSOCUG00000008089|NCOA7	1034.7	1.02172	0.1748	5.84507	5.06366e-09	5.21414e-08
ENSOCUG00000036471	68.1437	-2.26051	0.386856	-5.84329	5.11804e-09	5.26729e-08
ENSOCUG00000002703|FOXM1	178.294	1.82311	0.312067	5.84207	5.15572e-09	5.30319e-08
ENSOCUG00000009995|LACTB	1509.82	-0.846373	0.144883	-5.84176	5.16529e-09	5.31015e-08
ENSOCUG00000000164|LAMTOR1	738.871	-0.961581	0.164693	-5.83861	5.26386e-09	5.40856e-08
ENSOCUG00000002839	3403.98	0.984694	0.168791	5.83382	5.41725e-09	5.56315e-08
ENSOCUG00000010501|SH3BP5	4653.71	-0.860038	0.147427	-5.83367	5.42223e-09	5.56526e-08
ENSOCUG00000037580	2534.55	-1.11714	0.191515	-5.83318	5.43793e-09	5.57835e-08
ENSOCUG00000010929|NAGPA	254.19	-1.91392	0.328228	-5.83107	5.50716e-09	5.64325e-08
ENSOCUG00000006050|SGO1	122.439	2.03388	0.348805	5.83099	5.50981e-09	5.64325e-08
ENSOCUG00000023710	2136.49	-1.07788	0.184855	-5.83099	5.5101e-09	5.64325e-08
ENSOCUG00000026099	3140.88	1.38085	0.23695	5.82762	5.62247e-09	5.75523e-08
ENSOCUG00000004155|ACOX2	173.494	-2.20277	0.378151	-5.82511	5.70759e-09	5.83921e-08
ENSOCUG00000002788|FMO1	286.586	1.64639	0.282764	5.82251	5.7971e-09	5.92759e-08
ENSOCUG00000009745|MEGF9	779.888	0.990584	0.17014	5.82217	5.80875e-09	5.9363e-08
ENSOCUG00000027387|B4GAT1	476.064	-1.23694	0.212461	-5.82198	5.81545e-09	5.93995e-08
ENSOCUG00000010001|HSF4	181.69	-2.32306	0.399047	-5.82151	5.83169e-09	5.95334e-08
ENSOCUG00000028042	453.191	1.36738	0.2349	5.82114	5.8446e-09	5.96332e-08
ENSOCUG00000005655|SMC2	1396.99	1.02145	0.175547	5.81863	5.93303e-09	6.0487e-08
ENSOCUG00000008005|MYLIP	1787.05	-1.1724	0.201492	-5.81859	5.93466e-09	6.0487e-08
ENSOCUG00000024174|KCNB1	163.653	2.14066	0.368038	5.81642	6.01228e-09	6.12453e-08
ENSOCUG00000004762|SYNJ2	710.569	1.92087	0.330346	5.81471	6.07399e-09	6.18407e-08
ENSOCUG00000030021	50.2794	-6.78851	1.1683	-5.81057	6.22612e-09	6.33556e-08
ENSOCUG00000005948|DMXL2	608.719	0.959901	0.165234	5.80933	6.27252e-09	6.37936e-08
ENSOCUG00000005545|GRWD1	891.823	-1.62672	0.280051	-5.80864	6.29834e-09	6.40219e-08
ENSOCUG00000007405|CENPJ	228.936	1.72438	0.296894	5.80808	6.31938e-09	6.42014e-08
ENSOCUG00000008245|GTPBP6	1804.45	-0.959335	0.165262	-5.80492	6.4397e-09	6.53888e-08
ENSOCUG00000000822	1202.23	-0.950452	0.163738	-5.80472	6.44747e-09	6.54326e-08
ENSOCUG00000013505|CPSF6	5827.56	0.767093	0.1322	5.80252	6.53269e-09	6.62621e-08
ENSOCUG00000032761	21800.6	-1.94981	0.336096	-5.80133	6.57905e-09	6.66967e-08
ENSOCUG00000004739|RFC1	2464.48	0.743126	0.128099	5.8012	6.58413e-09	6.67127e-08
ENSOCUG00000008523|FLT1	1404.4	-1.21741	0.209987	-5.79755	6.72894e-09	6.81435e-08
ENSOCUG00000000945|SRSF12	173.673	2.19543	0.378716	5.79702	6.75035e-09	6.83239e-08
ENSOCUG00000000548|CCNDBP1	1469.61	-1.07321	0.185135	-5.79693	6.75408e-09	6.83252e-08
ENSOCUG00000038196	942.392	-1.00751	0.17389	-5.79394	6.87521e-09	6.95136e-08
ENSOCUG00000008307	991.674	-1.61093	0.278191	-5.79075	7.00718e-09	7.08102e-08
ENSOCUG00000016688|MTM1	899.692	-1.21448	0.209758	-5.78989	7.04308e-09	7.11096e-08
ENSOCUG00000031529|Metazoa_SRP	358349	-1.69499	0.292752	-5.78986	7.0443e-09	7.11096e-08
ENSOCUG00000027246	1190.24	1.48811	0.257039	5.78942	7.06302e-09	7.12607e-08
ENSOCUG00000024421|SNORD113-1	34.7583	4.16667	0.719954	5.78742	7.14765e-09	7.20762e-08
ENSOCUG00000016535|RAP1GDS1	659.182	1.12761	0.194867	5.78654	7.18525e-09	7.24169e-08
ENSOCUG00000016501|SEC61A1	3476.4	1.23968	0.214264	5.78579	7.21712e-09	7.26996e-08
ENSOCUG00000011629|ANKRD17	6773.61	0.99598	0.172154	5.78541	7.23338e-09	7.28247e-08
ENSOCUG00000000674|KCNA5	254.958	-1.4297	0.247219	-5.78314	7.33178e-09	7.37763e-08
ENSOCUG00000022226|SPNS1	713.116	-1.16858	0.202163	-5.78036	7.45397e-09	7.49661e-08
ENSOCUG00000002135|TAP1	220.442	-1.86899	0.323428	-5.7787	7.52799e-09	7.56705e-08
ENSOCUG00000013586|STIL	107.031	2.38783	0.413249	5.7782	7.55034e-09	7.58549e-08
ENSOCUG00000010834|TBX4	82.8182	3.01572	0.521948	5.77782	7.56747e-09	7.59869e-08
ENSOCUG00000030791	417.626	1.72153	0.297971	5.77749	7.58234e-09	7.60959e-08
ENSOCUG00000009457|SCRN2	448.486	-1.50312	0.260317	-5.77418	7.73303e-09	7.75672e-08
ENSOCUG00000016772|DDIT4	5600.57	-2.30893	0.39996	-5.77289	7.7924e-09	7.81215e-08
ENSOCUG00000014826|CLTB	3352.23	-1.28611	0.222957	-5.76841	8.00216e-09	8.01821e-08
ENSOCUG00000017968|GNAS	23428.7	0.819441	0.142073	5.76774	8.03397e-09	8.04584e-08
ENSOCUG00000001121|ATIC	3474.26	0.964276	0.167214	5.7667	8.0837e-09	8.09137e-08
ENSOCUG00000014109|CDCA2	235.268	2.15854	0.374431	5.76485	8.17295e-09	8.1764e-08
ENSOCUG00000014880|RNF10	4526.63	-0.965974	0.167586	-5.76404	8.2125e-09	8.21164e-08
ENSOCUG00000037706	916.188	1.71417	0.297528	5.76138	8.34287e-09	8.3376e-08
ENSOCUG00000010635|PERM1	3343.3	-1.49142	0.258874	-5.76117	8.35326e-09	8.34359e-08
ENSOCUG00000016718|MEDAG	2936.54	-1.36602	0.237136	-5.7605	8.38647e-09	8.37236e-08
ENSOCUG00000010730|TM2D3	1605.01	-1.21443	0.210972	-5.75634	8.5959e-09	8.57693e-08
ENSOCUG00000004378|ARRDC3	5846	-1.01637	0.176579	-5.75592	8.61709e-09	8.59356e-08
ENSOCUG00000005019|CAND1	4464.92	1.05734	0.183757	5.75403	8.71424e-09	8.68504e-08
ENSOCUG00000015594|EDA	1303.46	0.901779	0.156723	5.75395	8.71797e-09	8.68504e-08
ENSOCUG00000031090	48.3239	-3.66905	0.637838	-5.75233	8.80223e-09	8.76027e-08
ENSOCUG00000015936|GSAP	467.036	-1.20973	0.210302	-5.75232	8.80271e-09	8.76027e-08
ENSOCUG00000018667|U8	179.282	-1.70384	0.296209	-5.75216	8.81086e-09	8.76379e-08
ENSOCUG00000008223|BTG1	706.656	1.43948	0.25029	5.75126	8.85787e-09	8.80593e-08
ENSOCUG00000016358|WDTC1	2047.03	-0.876348	0.152384	-5.75091	8.87648e-09	8.81615e-08
ENSOCUG00000006641|EPB41	1590.83	-1.1459	0.199256	-5.75089	8.87744e-09	8.81615e-08
ENSOCUG00000038373|ZNF568	188.624	1.46852	0.25538	5.75033	8.90705e-09	8.84093e-08
ENSOCUG00000002828|IGFBP4	1916.55	1.53424	0.26693	5.74772	9.04563e-09	8.9738e-08
ENSOCUG00000014984|POLR2C	1445.16	-0.86323	0.150202	-5.74714	9.07631e-09	8.99952e-08
ENSOCUG00000013243	3476.78	0.945637	0.164617	5.74448	9.2204e-09	9.13763e-08
ENSOCUG00000005021|PPP4R1	3199.04	0.867782	0.151088	5.74357	9.27014e-09	9.18213e-08
ENSOCUG00000004778|RABEP1	2955.28	-0.867977	0.15117	-5.74172	9.37221e-09	9.27839e-08
ENSOCUG00000012618|DDRGK1	1399.47	-0.909064	0.158332	-5.74151	9.3834e-09	9.28462e-08
ENSOCUG00000029456|TSNAX	4516.78	0.900293	0.156856	5.73962	9.48918e-09	9.3844e-08
ENSOCUG00000033916|Metazoa_SRP	2354.11	-1.57908	0.275173	-5.73851	9.55109e-09	9.44072e-08
ENSOCUG00000003903|CENPU	546.249	1.3374	0.233092	5.73766	9.5996e-09	9.48373e-08
ENSOCUG00000022197	1401.82	1.01478	0.176917	5.73591	9.69899e-09	9.57694e-08
ENSOCUG00000015017|MRPS9	1974.88	-0.96137	0.167754	-5.73084	9.99341e-09	9.86252e-08
ENSOCUG00000037529	121.914	2.97932	0.520089	5.72848	1.01332e-08	9.99524e-08
ENSOCUG00000009819|ARHGAP29	4216.86	0.845407	0.147667	5.72509	1.03376e-08	1.01916e-07
ENSOCUG00000036556	8826.74	-1.74146	0.304378	-5.72138	1.0566e-08	1.04114e-07
ENSOCUG00000001719|DIAPH3	404.068	2.15191	0.376172	5.72055	1.06179e-08	1.04571e-07
ENSOCUG00000006098|MMRN1	1373.62	-1.71818	0.300372	-5.72019	1.06406e-08	1.0474e-07
ENSOCUG00000007057|ZGRF1	249.032	1.5848	0.277065	5.71997	1.0654e-08	1.04818e-07
ENSOCUG00000022035	683.2	-2.09973	0.367382	-5.71539	1.09455e-08	1.0763e-07
ENSOCUG00000025216|HSPBP1	1025.38	-1.09443	0.191581	-5.71264	1.11238e-08	1.09327e-07
ENSOCUG00000004301|CCDC47	4990.21	-1.10712	0.193818	-5.71213	1.11572e-08	1.09598e-07
ENSOCUG00000013912|WDR11	2637.52	0.984097	0.1723	5.71155	1.11955e-08	1.09917e-07
ENSOCUG00000002429|CCT7	8719.21	-0.639299	0.111939	-5.71113	1.12226e-08	1.10126e-07
ENSOCUG00000017246|B3GAT3	793.747	-1.35101	0.236613	-5.70981	1.13101e-08	1.10928e-07
ENSOCUG00000007720|QPRT	121.509	2.52494	0.442232	5.70954	1.13284e-08	1.1105e-07
ENSOCUG00000009767|DTNBP1	614.112	-1.17968	0.206737	-5.70618	1.15539e-08	1.13202e-07
ENSOCUG00000016098|FGFBP1	62.5956	-5.29522	0.928424	-5.70345	1.17405e-08	1.14942e-07
ENSOCUG00000022982|D2HGDH	1026.82	-1.00485	0.176184	-5.70341	1.17436e-08	1.14942e-07
ENSOCUG00000003640|SLC6A4	44.0049	3.22684	0.566189	5.69924	1.20345e-08	1.17728e-07
ENSOCUG00000005900|FBLN2	5900.65	-1.39785	0.245346	-5.69749	1.21587e-08	1.18882e-07
ENSOCUG00000011919|SEMA3A	854.689	1.88477	0.330827	5.69715	1.21827e-08	1.19055e-07
ENSOCUG00000022961	8045.19	0.831047	0.145943	5.69433	1.23859e-08	1.20979e-07
ENSOCUG00000017502|B3GALNT2	5278.71	-0.9545	0.167645	-5.69359	1.24395e-08	1.21409e-07
ENSOCUG00000026259|USF2	1218.34	-0.859991	0.151047	-5.69355	1.24427e-08	1.21409e-07
ENSOCUG00000009691|PSMD3	4273.32	-0.937184	0.16463	-5.69268	1.2506e-08	1.21964e-07
ENSOCUG00000032694	1677.1	1.50708	0.264775	5.69192	1.25617e-08	1.22445e-07
ENSOCUG00000029326|SRSF10	4427.24	1.09343	0.192173	5.68981	1.27182e-08	1.23906e-07
ENSOCUG00000016474|KIAA2026	2959.93	0.882063	0.155092	5.68737	1.29011e-08	1.25624e-07
ENSOCUG00000014451	716.82	1.30225	0.229	5.68669	1.29521e-08	1.26056e-07
ENSOCUG00000000406|UIMC1	559.26	0.902717	0.158771	5.68566	1.30308e-08	1.26756e-07
ENSOCUG00000027474|TFEB	1221.64	-1.114	0.195969	-5.68458	1.31131e-08	1.27492e-07
ENSOCUG00000037888	42857.5	-0.743519	0.130818	-5.68359	1.31894e-08	1.28168e-07
ENSOCUG00000024896|U1	312.461	-1.73657	0.305696	-5.68071	1.34136e-08	1.3028e-07
ENSOCUG00000013158|HS6ST1	236.335	-1.6209	0.28546	-5.67819	1.36124e-08	1.32143e-07
ENSOCUG00000027452	216.062	1.76285	0.31049	5.67763	1.3657e-08	1.32509e-07
ENSOCUG00000022076	1095.75	1.0637	0.187361	5.67727	1.36859e-08	1.32721e-07
ENSOCUG00000021142	233.559	-1.4066	0.247774	-5.67695	1.37115e-08	1.32901e-07
ENSOCUG00000009858|KLHL30	3351.19	-1.19888	0.211246	-5.67529	1.38457e-08	1.34134e-07
ENSOCUG00000019855	200.282	2.36366	0.416493	5.67514	1.38576e-08	1.3418e-07
ENSOCUG00000039266|PAFAH1B2	1037.41	0.963799	0.169835	5.67492	1.38753e-08	1.34283e-07
ENSOCUG00000012582|RAB21	3562.57	-1.08479	0.191235	-5.67257	1.40674e-08	1.36074e-07
ENSOCUG00000014518|UBE2O	2094.65	-1.09106	0.192378	-5.67145	1.41595e-08	1.36894e-07
ENSOCUG00000007718|THTPA	367.206	-1.02331	0.180606	-5.66597	1.46193e-08	1.41268e-07
ENSOCUG00000012826|FAM234B	232.081	-1.29757	0.229052	-5.66495	1.47067e-08	1.4204e-07
ENSOCUG00000007492|LMOD1	1560.51	-2.34699	0.414454	-5.66285	1.48876e-08	1.43696e-07
ENSOCUG00000010740|TARS3	3648.05	-0.897794	0.158545	-5.6627	1.49009e-08	1.43696e-07
ENSOCUG00000007221|ERP29	1636.96	1.03058	0.181994	5.6627	1.49009e-08	1.43696e-07
ENSOCUG00000002020|LGI3	58.5349	2.51434	0.444158	5.66091	1.50569e-08	1.45127e-07
ENSOCUG00000001853|SLC15A2	307.148	1.87798	0.331895	5.65836	1.52825e-08	1.47226e-07
ENSOCUG00000031265|Metazoa_SRP	612.453	-1.96074	0.346628	-5.65662	1.54386e-08	1.48655e-07
ENSOCUG00000001353|UCHL1	179.518	-2.32832	0.411723	-5.65507	1.55784e-08	1.49926e-07
ENSOCUG00000035732	36.1725	4.06602	0.719429	5.65174	1.58833e-08	1.52782e-07
ENSOCUG00000002781|MTHFD1L	519.133	1.29802	0.229681	5.65141	1.59138e-08	1.52998e-07
ENSOCUG00000002076|DDB2	406.915	-1.39617	0.247054	-5.65127	1.59268e-08	1.53046e-07
ENSOCUG00000014184|HEATR3	1841.92	-0.88041	0.155804	-5.65074	1.5976e-08	1.53441e-07
ENSOCUG00000011359|ACAD10	601.113	-1.09785	0.194336	-5.64923	1.61166e-08	1.54713e-07
ENSOCUG00000000940|ZBTB8OS	659.653	-1.10736	0.196089	-5.64723	1.63051e-08	1.56443e-07
ENSOCUG00000007501	3517.58	1.37108	0.24286	5.64556	1.64644e-08	1.5782e-07
ENSOCUG00000024227|USP31	1071.87	1.07696	0.190763	5.64555	1.64653e-08	1.5782e-07
ENSOCUG00000017780|EDNRB	776.053	0.906583	0.160616	5.6444	1.65763e-08	1.58804e-07
ENSOCUG00000005279|TGFB2	1565.59	1.34287	0.237988	5.64261	1.67493e-08	1.60381e-07
ENSOCUG00000003359|ORC6	148.362	2.42497	0.430073	5.63849	1.71545e-08	1.64178e-07
ENSOCUG00000024365|ARF5	499.619	-1.08925	0.193204	-5.6378	1.72241e-08	1.64761e-07
ENSOCUG00000029239	168.711	1.42711	0.253156	5.63727	1.7277e-08	1.65184e-07
ENSOCUG00000026083|FAM219A	201.585	-1.463	0.259543	-5.63682	1.73214e-08	1.65526e-07
ENSOCUG00000029813	610.322	1.34298	0.238258	5.63666	1.73381e-08	1.65601e-07
ENSOCUG00000009608|SPRY2	879.103	1.18643	0.210492	5.63648	1.73563e-08	1.65692e-07
ENSOCUG00000008725|VPS13B	6657.28	0.84173	0.149351	5.63593	1.74115e-08	1.66135e-07
ENSOCUG00000029530|CENPH	353.567	1.33543	0.236965	5.63556	1.74487e-08	1.66407e-07
ENSOCUG00000009112|DERL1	1975.95	-0.846582	0.150226	-5.63541	1.74642e-08	1.66471e-07
ENSOCUG00000008733	482.81	1.33888	0.237821	5.62979	1.80424e-08	1.71896e-07
ENSOCUG00000008776|FBXO43	84.8893	2.16744	0.385052	5.62894	1.81317e-08	1.7266e-07
ENSOCUG00000000784|NR4A2	336.907	-1.78646	0.317547	-5.62582	1.8463e-08	1.75727e-07
ENSOCUG00000000476|FGF2	316.003	1.3768	0.244818	5.62378	1.86821e-08	1.77723e-07
ENSOCUG00000005776|GLNH	734.396	-1.11453	0.198219	-5.62271	1.87983e-08	1.78739e-07
ENSOCUG00000012197|EHHADH	223.068	-1.61361	0.287067	-5.62103	1.89819e-08	1.80395e-07
[truncated: 16,990 more rows]
