# Supplementary material for: Genome-Wide Identification and Characterization of Circular RNAs during Skeletal Muscle Development in Meat Rabbits
Source: Animals (Basel). 2022 Aug 27;12(17):2208. doi: 10.3390/ani12172208 (PMC9454498; doi:10.3390/ani12172208)
Supplement: Supplementary file 1 [file animals-12-02208-s001.zip › Table S3.xlsx]

## Sheet: Table S3
Table S3 Differential analysis of mRNAs in D70 vs. D35
Gene_id|gene_name	baseMean	log2FoldChange	lfcSE	stat	pvalue	padj
ENSOCUG00000025995|ASB2	4973.78	4.83529	0.180102	26.8476	9.0024e-159	1.72018e-154
ENSOCUG00000023317|ACTN3	278439	3.87915	0.149144	26.0095	3.86608e-149	3.69366e-145
ENSOCUG00000024316	3265.06	4.48014	0.172503	25.9714	1.04221e-148	6.63819e-145
ENSOCUG00000010502|SCN3B	1617.36	-5.09896	0.204593	-24.9224	4.25293e-137	2.03163e-133
ENSOCUG00000029652|MYH4	2.25733e+06	7.89756	0.320527	24.6393	4.7948e-134	1.83238e-130
ENSOCUG00000017017|CARNMT1	15945.8	3.92672	0.168671	23.2804	7.00953e-120	2.2323e-116
ENSOCUG00000024436	693.276	-5.42094	0.238013	-22.7758	7.96531e-115	2.1743e-111
ENSOCUG00000021293	1262	-4.49758	0.199238	-22.5738	7.83323e-113	1.87097e-109
ENSOCUG00000006752|MEST	5254.38	-3.4402	0.154702	-22.2376	1.48541e-109	3.1537e-106
ENSOCUG00000005540|CAPN6	12118.7	-2.99813	0.137952	-21.7332	9.96512e-105	1.90414e-101
ENSOCUG00000009421	1131.45	-4.81091	0.228682	-21.0376	2.97208e-98	5.16277e-95
ENSOCUG00000024271|PHKA1	43975	4.62509	0.220772	20.9496	1.89036e-97	3.01008e-94
ENSOCUG00000027535|PEG10	19516.5	-3.77589	0.181541	-20.7992	4.40547e-96	6.47536e-93
ENSOCUG00000004456|MAGED2	23926.1	-2.69422	0.129707	-20.7716	7.81713e-96	1.06693e-92
ENSOCUG00000002562|PODN	1364.43	3.02702	0.146311	20.6889	4.35684e-95	5.55003e-92
ENSOCUG00000006119|PKM	95604.6	2.76372	0.135592	20.3826	2.38745e-92	2.85121e-89
ENSOCUG00000011459|RYR3	8547.87	-5.42408	0.266888	-20.3235	7.97485e-92	8.96373e-89
ENSOCUG00000009769|IGSF1	631.215	-6.6032	0.326914	-20.1986	1.00688e-90	1.06886e-87
ENSOCUG00000007907|OCIAD2	3333.12	2.63469	0.134056	19.6537	5.37759e-86	5.40816e-83
ENSOCUG00000006310|PPM1J	1782.31	3.50209	0.181654	19.2789	8.0767e-83	7.71648e-80
ENSOCUG00000017744|CYP1A1	3266.37	6.34734	0.329778	19.2473	1.48731e-82	1.35331e-79
ENSOCUG00000007597|NAV2	1222.86	-3.10223	0.161645	-19.1917	4.34299e-82	3.77209e-79
ENSOCUG00000005057|IGF2BP2	1824.76	-3.6024	0.188851	-19.0754	4.04297e-81	3.35883e-78
ENSOCUG00000002271	7290.61	-2.76118	0.144903	-19.0553	5.93856e-81	4.72808e-78
ENSOCUG00000012363|AGTR2	866.097	-5.00369	0.268146	-18.6603	1.04153e-77	7.9606e-75
ENSOCUG00000012444|FBXO40	15177.5	4.29784	0.231485	18.5664	6.00995e-77	4.41685e-74
ENSOCUG00000013237|AASS	1161.07	3.00109	0.161843	18.5432	9.24792e-77	6.54479e-74
ENSOCUG00000024667|CEBPB	4675.16	3.5519	0.191681	18.5302	1.1778e-76	8.03768e-74
ENSOCUG00000001479|MAGED1	5891.19	-2.48724	0.135901	-18.3018	7.99968e-75	5.27096e-72
ENSOCUG00000017336|CLCN5	2071.93	-2.51421	0.139466	-18.0273	1.18858e-72	7.3694e-70
ENSOCUG00000037200	2922.72	2.95977	0.164185	18.027	1.19558e-72	7.3694e-70
ENSOCUG00000012425	1346.71	6.31073	0.353072	17.8738	1.88857e-71	1.12771e-68
ENSOCUG00000015882|EPDR1	570.588	4.19154	0.240271	17.4451	3.75079e-68	2.17182e-65
ENSOCUG00000012339|PEG3	25711.8	-3.69694	0.212262	-17.4169	6.14202e-68	3.45181e-65
ENSOCUG00000015957|MYOC	5986.07	5.20206	0.300413	17.3164	3.5411e-67	1.93324e-64
ENSOCUG00000003384|PRKAG3	3752.67	5.05303	0.292929	17.25	1.11937e-66	5.94139e-64
ENSOCUG00000012663|MSTN	3292.63	-2.25527	0.131278	-17.1793	3.79435e-66	1.95952e-63
ENSOCUG00000001299|MICAL2	6796.12	4.89608	0.285137	17.1709	4.38285e-66	2.20388e-63
ENSOCUG00000008137|MLLT3	3078.17	-2.36623	0.14016	-16.8823	6.06937e-64	2.97368e-61
ENSOCUG00000037960	10833.6	2.2766	0.135152	16.8448	1.14616e-63	5.4752e-61
ENSOCUG00000034485|COX14	15912.2	3.30724	0.197972	16.7056	1.1923e-62	5.55671e-60
ENSOCUG00000008601|ASB16	2448.08	2.54608	0.153137	16.6261	4.50829e-62	2.05106e-59
ENSOCUG00000027774	525.275	-6.61081	0.398271	-16.5988	7.11246e-62	3.16058e-59
ENSOCUG00000017754|ASB11	2819.72	3.45498	0.208174	16.5966	7.37834e-62	3.20421e-59
ENSOCUG00000005171	67416.9	2.61126	0.157404	16.5895	8.3058e-62	3.52683e-59
ENSOCUG00000008403|USP11	3134.02	-2.2225	0.134974	-16.4661	6.42994e-61	2.67094e-58
ENSOCUG00000005128|PPP1R9A	2361.36	-2.24792	0.137449	-16.3545	4.03746e-60	1.64144e-57
ENSOCUG00000009505|PLAGL1	3214.09	-2.71206	0.166574	-16.2814	1.33747e-59	5.32425e-57
ENSOCUG00000008325	5928.41	2.54705	0.156455	16.2797	1.37499e-59	5.36192e-57
ENSOCUG00000007470|ZBTB16	10458	2.44434	0.150351	16.2576	1.97287e-59	7.53951e-57
ENSOCUG00000016954	1559.19	-2.98281	0.183847	-16.2244	3.3929e-59	1.27121e-56
ENSOCUG00000015715|SMARCD1	5754.34	2.8615	0.176891	16.1766	7.37434e-59	2.70979e-56
ENSOCUG00000006329	889979	2.88297	0.179581	16.0539	5.37102e-58	1.9364e-55
ENSOCUG00000002624|NRK	27468.3	-3.12	0.194543	-16.0375	6.98656e-58	2.47221e-55
ENSOCUG00000011659|CALM1	10927.5	2.76699	0.172658	16.0259	8.42962e-58	2.9286e-55
ENSOCUG00000009764|GPD2	15821.4	2.96366	0.185357	15.989	1.52551e-57	5.20526e-55
ENSOCUG00000026636|MYH1	803809	3.93575	0.249136	15.7976	3.23034e-56	1.0829e-53
ENSOCUG00000027154|CKM	450471	2.67764	0.170705	15.6858	1.89158e-55	6.23178e-53
ENSOCUG00000000265|SNAP91	394.89	-5.41193	0.345103	-15.682	2.00699e-55	6.49994e-53
ENSOCUG00000013251|STAC3	17465.4	2.52106	0.161191	15.6402	3.87397e-55	1.23373e-52
ENSOCUG00000013062|ACSL6	5415.35	5.74531	0.368002	15.6122	6.01613e-55	1.88453e-52
ENSOCUG00000006190|NCAM1	3999.87	-2.2681	0.145366	-15.6026	6.98379e-55	2.15236e-52
ENSOCUG00000002173|PYGM	303132	2.89806	0.185958	15.5845	9.27579e-55	2.81336e-52
ENSOCUG00000005709|PGM2L1	3680.59	3.69847	0.23807	15.5353	2.00258e-54	5.97894e-52
ENSOCUG00000025100	11762.4	3.08472	0.198849	15.5129	2.83785e-54	8.3424e-52
ENSOCUG00000010229|MYH8	1.55136e+06	-4.0986	0.266862	-15.3585	3.1065e-53	8.9938e-51
ENSOCUG00000034965	11810.1	2.25536	0.146993	15.3433	3.92925e-53	1.1206e-50
ENSOCUG00000003743	2729.79	2.27878	0.148699	15.3248	5.2252e-53	1.46828e-50
ENSOCUG00000021648|KCNK12	353.026	5.84112	0.381203	15.3229	5.37955e-53	1.48974e-50
ENSOCUG00000001455|GPI	74803.3	2.89934	0.191575	15.1342	9.62743e-52	2.62801e-49
ENSOCUG00000011685	911.42	3.4493	0.229934	15.0013	7.20098e-51	1.93798e-48
ENSOCUG00000008699	756.377	-3.80898	0.254669	-14.9566	1.41118e-50	3.74511e-48
ENSOCUG00000011201|CYP4B1	500.239	5.10805	0.341582	14.9541	1.46407e-50	3.83225e-48
ENSOCUG00000013315|CITED1	1651.06	-3.58831	0.2401	-14.9451	1.6768e-50	4.32976e-48
ENSOCUG00000017445|PFKM	116949	2.34466	0.15793	14.8462	7.36432e-50	1.87623e-47
ENSOCUG00000013555	5137.28	2.59928	0.17568	14.7955	1.56503e-49	3.9348e-47
ENSOCUG00000016932|APBB2	5386.25	2.87002	0.194001	14.7938	1.60538e-49	3.98385e-47
ENSOCUG00000026994|TUBA4A	8581.6	2.56695	0.17362	14.7849	1.834e-49	4.49282e-47
ENSOCUG00000006768|FAM78A	3067.62	2.08707	0.141768	14.7217	4.67764e-49	1.1314e-46
ENSOCUG00000000944|PLPP7	1324.43	2.38225	0.161977	14.7073	5.78436e-49	1.38159e-46
ENSOCUG00000009072	2675.69	2.28872	0.155718	14.6979	6.64748e-49	1.56815e-46
ENSOCUG00000001711|TRO	3563.82	-2.40472	0.163719	-14.6881	7.67982e-49	1.78959e-46
ENSOCUG00000023342|RTN2	15981.4	2.27646	0.155175	14.6703	9.99157e-49	2.30023e-46
ENSOCUG00000002574|STEAP4	747.378	3.94765	0.270221	14.6089	2.46288e-48	5.60247e-46
ENSOCUG00000003341	4712.79	2.91493	0.199666	14.599	2.84987e-48	6.40652e-46
ENSOCUG00000008651|ITM2A	37387.4	-2.31054	0.158373	-14.5893	3.28688e-48	7.30298e-46
ENSOCUG00000023448|GSTM2	17003.4	2.5262	0.173846	14.5313	7.67969e-48	1.68671e-45
ENSOCUG00000002108|ENO3	434001	3.18855	0.220455	14.4635	2.06094e-47	4.47505e-45
ENSOCUG00000007130|SLC25A25	1907.81	3.66794	0.25375	14.4549	2.33439e-47	5.01186e-45
ENSOCUG00000030778	14470.6	2.30473	0.159778	14.4246	3.62461e-47	7.69545e-45
ENSOCUG00000017328|MYLK2	16202.4	3.17189	0.221163	14.3419	1.19761e-46	2.51472e-44
ENSOCUG00000015005|GPC4	3380.99	-2.48154	0.1735	-14.3028	2.10179e-46	4.32928e-44
ENSOCUG00000001685|SLC7A8	1768.2	3.1058	0.217149	14.3026	2.10709e-46	4.32928e-44
ENSOCUG00000005007|KCNE5	447.361	-6.10095	0.426681	-14.2986	2.23206e-46	4.53726e-44
ENSOCUG00000015622|METTL7A	2836.75	4.96385	0.347181	14.2976	2.26477e-46	4.55529e-44
ENSOCUG00000026936|DLK1	7830.94	-3.46014	0.242432	-14.2726	3.2407e-46	6.45034e-44
ENSOCUG00000001448|DCUN1D2	1397.82	2.79009	0.195832	14.2473	4.65782e-46	9.17542e-44
ENSOCUG00000013629|COL2A1	1432.9	-5.08663	0.358022	-14.2076	8.22205e-46	1.60313e-43
ENSOCUG00000003071|LPIN1	10728	4.31146	0.303693	14.1968	9.59103e-46	1.85117e-43
ENSOCUG00000032049	987.16	-3.26085	0.230488	-14.1476	1.93249e-45	3.69259e-43
ENSOCUG00000014902|UPP1	1427.48	2.83686	0.201349	14.0893	4.42158e-45	8.36511e-43
ENSOCUG00000008833|AQP4	22204.3	2.7942	0.198556	14.0726	5.60078e-45	1.04921e-42
ENSOCUG00000027062|SLC48A1	767.353	2.992	0.213152	14.0369	9.26523e-45	1.71884e-42
ENSOCUG00000005294|RRAGD	7070.77	1.75886	0.1256	14.0037	1.4796e-44	2.71848e-42
ENSOCUG00000034973	459.162	-3.59329	0.25778	-13.9394	3.65104e-44	6.64419e-42
ENSOCUG00000016390|CCN4	285.083	-3.63844	0.26207	-13.8835	7.97871e-44	1.43828e-41
ENSOCUG00000015301|SCN1B	3778.43	3.44864	0.248862	13.8576	1.14362e-43	2.04227e-41
ENSOCUG00000001522	5875.12	2.73649	0.198413	13.7919	2.85293e-43	5.04757e-41
ENSOCUG00000015800|PHKB	45151.5	2.76722	0.201638	13.7237	7.32673e-43	1.2844e-40
ENSOCUG00000014380|ABCA6	3883.37	2.37454	0.173362	13.697	1.05741e-42	1.83681e-40
ENSOCUG00000008785|IGF2R	12799	-2.38604	0.174552	-13.6695	1.54434e-42	2.65849e-40
ENSOCUG00000027853|PGAM2	264805	2.72794	0.200275	13.621	3.00612e-42	5.12865e-40
ENSOCUG00000014122|TPM1	836439	2.48379	0.182457	13.613	3.35044e-42	5.6655e-40
ENSOCUG00000014726	99607.9	3.05313	0.224502	13.5996	4.02649e-42	6.74895e-40
ENSOCUG00000031397	16376.2	3.02481	0.222927	13.5686	6.14778e-42	1.02149e-39
ENSOCUG00000027792|TMEM52	3187.94	2.43332	0.179541	13.553	7.60789e-42	1.2532e-39
ENSOCUG00000009465|AGL	217324	2.87904	0.213272	13.4994	1.57687e-41	2.57529e-39
ENSOCUG00000039205	1573.73	3.32513	0.247256	13.4481	3.15769e-41	5.11331e-39
ENSOCUG00000015299|ARHGAP36	11341.4	-9.36956	0.697434	-13.4343	3.80451e-41	6.10896e-39
ENSOCUG00000037591	3669.49	2.16153	0.161217	13.4076	5.45443e-41	8.68527e-39
ENSOCUG00000009133|PWWP3B	1677.73	-2.70829	0.20219	-13.3948	6.48575e-41	1.02421e-38
ENSOCUG00000010814|ME1	345.636	3.97781	0.297223	13.3833	7.5744e-41	1.18632e-38
ENSOCUG00000000290|PCDH7	882.233	-2.24363	0.16767	-13.3812	7.78454e-41	1.20933e-38
ENSOCUG00000034154	570.053	2.35158	0.176141	13.3506	1.17577e-40	1.81183e-38
ENSOCUG00000024221|INMT	253.224	5.94095	0.44942	13.2191	6.80301e-40	1.03994e-37
ENSOCUG00000011700|VWA2	1102.94	3.6215	0.274378	13.1989	8.89822e-40	1.34942e-37
ENSOCUG00000009100|ANKRD23	41600.1	3.47003	0.263566	13.1657	1.38212e-39	2.0795e-37
ENSOCUG00000009667|GABRE	255.526	-3.39184	0.258843	-13.1038	3.13025e-39	4.67287e-37
ENSOCUG00000017867|FRAS1	3133.37	-2.07298	0.15824	-13.1003	3.28065e-39	4.85943e-37
ENSOCUG00000014603|FKBP4	6345.99	2.0211	0.154524	13.0795	4.31094e-39	6.33641e-37
ENSOCUG00000005855|ASPA	797.838	2.89117	0.221149	13.0734	4.67539e-39	6.81965e-37
ENSOCUG00000029662	279.766	-6.76181	0.518422	-13.043	6.96219e-39	1.00783e-36
ENSOCUG00000025341	5296.47	2.36406	0.182184	12.9762	1.66876e-38	2.3975e-36
ENSOCUG00000006796|CYP2A10	641.973	4.99444	0.385253	12.964	1.95647e-38	2.78986e-36
ENSOCUG00000016259|DDIT4L	14677.6	4.41562	0.340877	12.9537	2.23857e-38	3.16849e-36
ENSOCUG00000001082|CLIP4	478.602	2.92314	0.225821	12.9445	2.52475e-38	3.54727e-36
ENSOCUG00000002128|ANKRD35	599.48	2.75753	0.213511	12.9152	3.69569e-38	5.15454e-36
ENSOCUG00000001993|KLHL13	3629.76	-2.91112	0.226089	-12.876	6.14399e-38	8.5072e-36
ENSOCUG00000007892|FBXL4	2207.86	2.3881	0.185846	12.8499	8.60944e-38	1.18352e-35
ENSOCUG00000000145|NFIL3	725.191	2.87498	0.223842	12.8438	9.32197e-38	1.27232e-35
ENSOCUG00000008813|ITGBL1	1460.72	3.39336	0.264685	12.8204	1.26048e-37	1.70817e-35
ENSOCUG00000016424|AMPD1	28017.7	2.95277	0.231112	12.7763	2.22267e-37	2.99089e-35
ENSOCUG00000023485	1125.7	2.78763	0.2192	12.7173	4.74168e-37	6.33594e-35
ENSOCUG00000015634	1564.34	-3.89416	0.306463	-12.7068	5.42038e-37	7.19254e-35
ENSOCUG00000009325|PRKAB2	4126.66	2.20536	0.173963	12.6772	7.90932e-37	1.04228e-34
ENSOCUG00000013192|SULT1C2	904.115	4.40704	0.348331	12.6519	1.09228e-36	1.42954e-34
ENSOCUG00000007516|PFKFB3	9393.35	2.70716	0.214174	12.64	1.27048e-36	1.65145e-34
ENSOCUG00000004443|HNRNPH3	3242.52	-1.97701	0.156512	-12.6317	1.41247e-36	1.82362e-34
ENSOCUG00000038711|PGM1	92515.6	2.61597	0.208306	12.5583	3.57925e-36	4.56423e-34
ENSOCUG00000000435|DAPK2	892.836	3.12406	0.248767	12.5582	3.58297e-36	4.56423e-34
ENSOCUG00000026916|GTF2IRD1	264.898	-3.18868	0.255062	-12.5016	7.31673e-36	9.25881e-34
ENSOCUG00000008710|FAT4	17048.1	-2.01416	0.161162	-12.4977	7.68224e-36	9.65739e-34
ENSOCUG00000022519|LMAN2	15493.8	1.88727	0.151382	12.467	1.13039e-35	1.41043e-33
ENSOCUG00000000077|RILP	718.672	2.36575	0.189768	12.4665	1.13673e-35	1.41043e-33
ENSOCUG00000001816|PLCE1	5276.03	-2.43797	0.196053	-12.4353	1.68189e-35	2.07339e-33
ENSOCUG00000006343|KLF9	3698.38	1.84701	0.149021	12.3943	2.80501e-35	3.43578e-33
ENSOCUG00000027416	6110.25	7.0652	0.570721	12.3794	3.37751e-35	4.11066e-33
ENSOCUG00000005275|NPRL2	492.978	2.23242	0.180352	12.3781	3.43234e-35	4.15096e-33
ENSOCUG00000022621|KLHL33	5830.1	3.3636	0.271769	12.3767	3.49475e-35	4.19985e-33
ENSOCUG00000013618|PHKG1	13369	2.16863	0.175227	12.3761	3.5187e-35	4.20221e-33
ENSOCUG00000011505	11839.1	1.89214	0.153841	12.2993	9.13258e-35	1.08388e-32
ENSOCUG00000006667|MOCS1	307.628	2.81924	0.229481	12.2853	1.0866e-34	1.28166e-32
ENSOCUG00000037784	770.023	2.37302	0.193305	12.276	1.2186e-34	1.42852e-32
ENSOCUG00000025068|KIF1C	18651.3	1.49458	0.121855	12.2652	1.39208e-34	1.62194e-32
ENSOCUG00000001985|PTER	824.177	2.55696	0.20962	12.1981	3.18217e-34	3.68514e-32
ENSOCUG00000026212|MAGIX	437.355	4.30481	0.354205	12.1534	5.49954e-34	6.33044e-32
ENSOCUG00000005164|SLC38A1	1807.48	-1.95345	0.160822	-12.1466	5.98039e-34	6.84271e-32
ENSOCUG00000021413|TUBA8	5066.53	2.4054	0.198208	12.1358	6.82666e-34	7.76451e-32
ENSOCUG00000039248|ARMCX4	2367.38	-2.27493	0.18816	-12.0904	1.18756e-33	1.34271e-31
ENSOCUG00000031697	3542.8	2.48712	0.206739	12.0303	2.46383e-33	2.76935e-31
ENSOCUG00000001028|MFSD2A	1576.41	4.83516	0.402603	12.0098	3.15783e-33	3.51508e-31
ENSOCUG00000038609	875.244	4.0358	0.336048	12.0096	3.16409e-33	3.51508e-31
ENSOCUG00000009592|COL19A1	437.023	-2.29188	0.191869	-11.945	6.8951e-33	7.6157e-31
ENSOCUG00000032204	171.757	-4.33574	0.363169	-11.9386	7.44396e-33	8.17467e-31
ENSOCUG00000008226|FBN2	12558.9	-2.84518	0.238628	-11.9231	8.97501e-33	9.79969e-31
ENSOCUG00000036919	1606.97	2.60932	0.220167	11.8516	2.11202e-32	2.29299e-30
ENSOCUG00000016772|DDIT4	7533.08	2.7095	0.229115	11.826	2.86613e-32	3.09412e-30
ENSOCUG00000014610|ABCC4	542.367	2.31296	0.195631	11.823	2.9672e-32	3.18524e-30
ENSOCUG00000012493|KLF15	1378.04	2.03848	0.172486	11.8182	3.14282e-32	3.35492e-30
ENSOCUG00000003806|KY	1625.08	2.1056	0.178625	11.7878	4.51163e-32	4.78935e-30
ENSOCUG00000010244	3445.22	-1.7611	0.149539	-11.7768	5.13967e-32	5.42591e-30
ENSOCUG00000009653|SLITRK4	265.94	-4.04052	0.34339	-11.7666	5.80328e-32	6.09281e-30
ENSOCUG00000001216|ADAM8	1937.91	2.63967	0.224657	11.7498	7.08074e-32	7.39337e-30
ENSOCUG00000023327	2980.68	4.38975	0.374335	11.7268	9.29001e-32	9.64747e-30
ENSOCUG00000022132|KCNA7	2920.69	2.3803	0.20439	11.6459	2.40815e-31	2.4873e-29
ENSOCUG00000015408	2110.47	2.58418	0.222206	11.6297	2.91289e-31	2.99244e-29
ENSOCUG00000004574|PLEKHM2	14890	1.94399	0.167471	11.6079	3.75896e-31	3.84098e-29
ENSOCUG00000001169|RGS5	2361.59	2.28525	0.197217	11.5875	4.76772e-31	4.84583e-29
ENSOCUG00000000015|GYS1	5010.77	1.7199	0.14865	11.5701	5.83808e-31	5.90233e-29
ENSOCUG00000020919|TMOD4	22839.5	2.59568	0.224541	11.5599	6.57772e-31	6.61511e-29
ENSOCUG00000013346|MYOZ3	2124.22	4.03167	0.349008	11.5518	7.22912e-31	7.23215e-29
ENSOCUG00000017242|PDGFC	1676.36	-2.07265	0.179476	-11.5483	7.52646e-31	7.4904e-29
ENSOCUG00000008266	1830.82	1.78647	0.154855	11.5364	8.64242e-31	8.55644e-29
ENSOCUG00000006627|CASP3	705.536	-1.96978	0.17151	-11.4849	1.57106e-30	1.54741e-28
ENSOCUG00000027198|SLC38A4	2794.9	4.16556	0.363034	11.4743	1.77606e-30	1.74036e-28
ENSOCUG00000011746|NR4A1	1549.58	4.32056	0.377647	11.4408	2.61609e-30	2.55042e-28
ENSOCUG00000004347|SCN4A	5448.5	1.63433	0.143066	11.4237	3.18545e-30	3.08972e-28
ENSOCUG00000014665|REPS2	464.512	-2.43083	0.212828	-11.4216	3.26293e-30	3.14889e-28
ENSOCUG00000010321|RAP2C	990.697	-1.90439	0.167981	-11.337	8.60871e-30	8.2661e-28
ENSOCUG00000009515|POPDC2	2613.63	2.54242	0.224695	11.315	1.10597e-29	1.05664e-27
ENSOCUG00000008004|PDHX	2576.79	2.3972	0.212384	11.2871	1.51915e-29	1.44417e-27
ENSOCUG00000002391|MLST8	3259.78	1.78161	0.157949	11.2797	1.65335e-29	1.56264e-27
ENSOCUG00000005073	259.079	2.59174	0.229778	11.2793	1.66012e-29	1.56264e-27
ENSOCUG00000005986	552.692	-2.48571	0.220402	-11.2781	1.68414e-29	1.57748e-27
ENSOCUG00000013230|MTCL1	1226.74	-1.92656	0.170917	-11.2719	1.80649e-29	1.68382e-27
ENSOCUG00000013111|PCOLCE2	996.8	3.89334	0.345608	11.2652	1.94976e-29	1.80854e-27
ENSOCUG00000001435|KEAP1	2975.2	1.50255	0.133693	11.2388	2.63062e-29	2.4283e-27
ENSOCUG00000011411	5592.15	1.66155	0.147874	11.2363	2.70507e-29	2.48503e-27
ENSOCUG00000033384	797.488	2.30507	0.205864	11.1971	4.21409e-29	3.85276e-27
ENSOCUG00000016709|PDRG1	780.035	2.67846	0.239828	11.1683	5.83114e-29	5.30578e-27
ENSOCUG00000017198|TUB	440.465	-2.36098	0.21295	-11.087	1.45067e-28	1.31372e-26
ENSOCUG00000001913|LDHD	213.682	2.91697	0.264108	11.0446	2.32697e-28	2.09276e-26
ENSOCUG00000014866|HEPH	181.171	-4.51237	0.408566	-11.0444	2.33283e-28	2.09276e-26
ENSOCUG00000017911|TRIM36	225.595	-2.86135	0.260153	-10.9987	3.87581e-28	3.4607e-26
ENSOCUG00000007358|STK26	541.799	-2.47452	0.225026	-10.9966	3.97019e-28	3.52848e-26
ENSOCUG00000007406|PCDHB1	136.747	-4.48559	0.408626	-10.9773	4.91642e-28	4.34921e-26
ENSOCUG00000006020|PHEX	182.169	-4.54678	0.416092	-10.9273	8.53099e-28	7.51199e-26
ENSOCUG00000012833	440.899	-2.73771	0.250943	-10.9097	1.03623e-27	9.08267e-26
ENSOCUG00000001578|CUL7	3238.08	-1.61831	0.148349	-10.9088	1.04661e-27	9.13182e-26
ENSOCUG00000021234	828.93	-3.65681	0.335529	-10.8986	1.16984e-27	1.01606e-25
ENSOCUG00000002688|ATP2A1	223775	2.23615	0.205942	10.8582	1.82368e-27	1.57678e-25
ENSOCUG00000008092|ACOT11	905.564	2.78041	0.256095	10.857	1.84817e-27	1.59076e-25
ENSOCUG00000025476	1021.48	2.44259	0.225466	10.8335	2.38839e-27	2.03839e-25
ENSOCUG00000014352|GATM	6808.18	-2.51801	0.232429	-10.8335	2.38957e-27	2.03839e-25
ENSOCUG00000026898|AKR1C26	596.138	2.1519	0.19877	10.8261	2.59001e-27	2.19955e-25
ENSOCUG00000008763|MON1A	718.686	1.96221	0.181376	10.8185	2.81426e-27	2.37942e-25
ENSOCUG00000015056|PRR32	2215.12	-2.46615	0.228305	-10.802	3.36785e-27	2.83493e-25
ENSOCUG00000008976|IGF2BP3	586.297	-2.05058	0.189931	-10.7964	3.57774e-27	2.9984e-25
ENSOCUG00000001334|SLC3A2	5947.79	2.538	0.2352	10.7908	3.80317e-27	3.1734e-25
ENSOCUG00000002719|EPN3	140.128	4.39728	0.409703	10.7328	7.13726e-27	5.92951e-25
ENSOCUG00000005371|THBS2	3747.07	-2.10464	0.196102	-10.7324	7.17309e-27	5.93348e-25
ENSOCUG00000017764|VEGFD	581.225	3.59642	0.335316	10.7255	7.73092e-27	6.36734e-25
ENSOCUG00000024108	2652.37	-2.3274	0.217591	-10.6962	1.06048e-26	8.69681e-25
ENSOCUG00000017928	3874.15	1.7918	0.167524	10.6957	1.06562e-26	8.70168e-25
ENSOCUG00000008561	6220.11	-2.2693	0.212218	-10.6932	1.09492e-26	8.90288e-25
ENSOCUG00000015888|FBXO31	927.868	1.9152	0.179158	10.69	1.13313e-26	9.17452e-25
ENSOCUG00000004396|NQO1	618.444	2.01777	0.188768	10.6892	1.14403e-26	9.22368e-25
ENSOCUG00000006300	457.478	-3.15098	0.295017	-10.6807	1.25366e-26	1.00651e-24
ENSOCUG00000012532|ANXA7	12399.1	2.29541	0.215066	10.673	1.36093e-26	1.08806e-24
ENSOCUG00000008841|GLUL	7951.38	1.91818	0.179762	10.6706	1.39664e-26	1.11195e-24
ENSOCUG00000013792|KNTC1	1451.7	-2.42842	0.227856	-10.6577	1.60509e-26	1.27261e-24
ENSOCUG00000016511|PARK7	19408	2.46178	0.231292	10.6436	1.86754e-26	1.47458e-24
ENSOCUG00000022657	96864.6	2.11053	0.198361	10.6399	1.94422e-26	1.52882e-24
ENSOCUG00000004432	4304.95	-1.63713	0.154271	-10.6121	2.61874e-26	2.05077e-24
ENSOCUG00000022911|CBX7	538.178	2.67009	0.251724	10.6072	2.75752e-26	2.15064e-24
ENSOCUG00000005013|TENM1	510.855	-3.21689	0.303371	-10.6038	2.86103e-26	2.2223e-24
ENSOCUG00000014583	787.57	-3.42695	0.323289	-10.6003	2.97114e-26	2.29848e-24
ENSOCUG00000023898|CCDC8	1033.04	-1.75196	0.165806	-10.5663	4.26908e-26	3.28926e-24
ENSOCUG00000008175|PDE7A	7046.56	2.04403	0.193669	10.5543	4.85449e-26	3.72528e-24
ENSOCUG00000001889|YBX3	22825.3	1.56691	0.148524	10.5499	5.08746e-26	3.88845e-24
ENSOCUG00000022929|DBNDD2	1563.28	2.13476	0.202764	10.5283	6.39571e-26	4.8689e-24
ENSOCUG00000015939	282956	2.55669	0.243046	10.5194	7.03395e-26	5.33352e-24
ENSOCUG00000016062	592.604	1.84765	0.175675	10.5175	7.17865e-26	5.42173e-24
ENSOCUG00000009680|HOMER1	5512.41	1.97611	0.188463	10.4854	1.00792e-25	7.58241e-24
ENSOCUG00000022666	19815.7	2.15477	0.205562	10.4823	1.04138e-25	7.80344e-24
ENSOCUG00000026208|ST6GALNAC6	1518.38	2.14485	0.204839	10.4709	1.17485e-25	8.76918e-24
ENSOCUG00000017755	3021.37	1.87474	0.179534	10.4423	1.58996e-25	1.18214e-23
ENSOCUG00000001910|ADGRL3	1389.24	-2.03055	0.194951	-10.4157	2.10254e-25	1.55719e-23
ENSOCUG00000023444	2282.68	-1.76379	0.169586	-10.4006	2.46405e-25	1.81788e-23
ENSOCUG00000004268|ECPAS	35639.3	1.77103	0.170493	10.3877	2.82121e-25	2.07337e-23
ENSOCUG00000017322|ERBB3	1745.36	-2.32813	0.224154	-10.3863	2.86365e-25	2.0965e-23
ENSOCUG00000009959|CASQ1	143567	2.02781	0.195319	10.382	2.9938e-25	2.18342e-23
ENSOCUG00000009183|ANKRD44	1522.25	-1.78871	0.172525	-10.3679	3.47136e-25	2.52208e-23
ENSOCUG00000026640|SESN3	6339.61	-1.48704	0.143437	-10.3672	3.4955e-25	2.53e-23
ENSOCUG00000012809|SLC25A24	5126.37	-2.193	0.211916	-10.3484	4.25322e-25	3.06681e-23
ENSOCUG00000008071	6678.2	1.69066	0.163439	10.3443	4.44094e-25	3.19013e-23
ENSOCUG00000003148|CUTC	1883.62	1.94872	0.188558	10.3348	4.90367e-25	3.50934e-23
ENSOCUG00000002231|VLDLR	6421.76	2.55913	0.247826	10.3263	5.35779e-25	3.8107e-23
ENSOCUG00000013564|TRIM63	11239.6	1.61294	0.156199	10.3262	5.36465e-25	3.8107e-23
ENSOCUG00000012272|PRRX1	1131.4	-2.1021	0.203685	-10.3203	5.70197e-25	4.03531e-23
ENSOCUG00000012700|CORO6	3690.22	1.60391	0.155523	10.313	6.15751e-25	4.34161e-23
ENSOCUG00000003619|CACNA1S	31218.6	1.848	0.17951	10.2947	7.44513e-25	5.2302e-23
ENSOCUG00000003142|AR	424.042	2.68977	0.261736	10.2766	8.9801e-25	6.28541e-23
ENSOCUG00000022568	1864.83	-1.54045	0.151093	-10.1954	2.07968e-24	1.45031e-22
ENSOCUG00000001081|WWP1	8582.17	2.34197	0.229973	10.1837	2.34447e-24	1.62902e-22
ENSOCUG00000006039|KAT2B	1949.35	1.54571	0.152026	10.1674	2.77113e-24	1.91851e-22
ENSOCUG00000017258|GLO1	5803.84	1.97992	0.194799	10.1639	2.87237e-24	1.98142e-22
ENSOCUG00000003144|BPGM	4768.36	1.81177	0.178301	10.1613	2.95032e-24	2.02582e-22
ENSOCUG00000003434|SLC49A4	3561.14	2.32602	0.228915	10.1611	2.95795e-24	2.02582e-22
ENSOCUG00000011318|KLF5	638.58	-2.30995	0.228116	-10.1262	4.22805e-24	2.88534e-22
ENSOCUG00000013777|MAN2A2	7239.23	1.76016	0.173852	10.1245	4.30255e-24	2.92574e-22
ENSOCUG00000037425|CRELD1	1025.95	1.93181	0.19082	10.1238	4.33468e-24	2.93713e-22
ENSOCUG00000017847|TMTC2	2868.87	-1.36584	0.134966	-10.1199	4.51102e-24	3.04581e-22
ENSOCUG00000002260|ACSS2	3117.98	-1.43735	0.142206	-10.1076	5.11363e-24	3.44054e-22
ENSOCUG00000025026|CD320	691.303	2.63021	0.261257	10.0675	7.68953e-24	5.15549e-22
ENSOCUG00000038094	1004.15	1.75714	0.17465	10.0609	8.22293e-24	5.49384e-22
ENSOCUG00000002686|FAM162A	1756.66	1.51754	0.150915	10.0556	8.68145e-24	5.77997e-22
ENSOCUG00000030021	153.247	8.2849	0.824408	10.0495	9.23162e-24	6.12492e-22
ENSOCUG00000017568|P2RY6	338.523	2.50905	0.249975	10.0372	1.04628e-23	6.91778e-22
ENSOCUG00000009200|CYTIP	221.543	2.65424	0.265201	10.0084	1.39987e-23	9.22369e-22
ENSOCUG00000009203|LGR5	199.364	-3.82181	0.382482	-9.99212	1.65016e-23	1.08355e-21
ENSOCUG00000004768|MYORG	1927.7	2.63605	0.264414	9.96939	2.07495e-23	1.35781e-21
ENSOCUG00000017362|NETO2	4896.44	3.03264	0.304265	9.96708	2.12388e-23	1.38509e-21
ENSOCUG00000021647	162316	1.91654	0.192303	9.96625	2.14173e-23	1.39198e-21
ENSOCUG00000008066|DHRS7C	24231.4	2.7104	0.272554	9.94448	2.66573e-23	1.72667e-21
ENSOCUG00000002301|CCNB1IP1	752.504	4.04967	0.407345	9.94162	2.7433e-23	1.77091e-21
ENSOCUG00000015051|PPP1R3C	21373.5	2.58014	0.259719	9.93434	2.95113e-23	1.89866e-21
ENSOCUG00000004532|THRB	427.761	2.78141	0.28	9.93362	2.97276e-23	1.90616e-21
ENSOCUG00000011309|PLXDC1	489.958	2.8804	0.29106	9.89624	4.32239e-23	2.76228e-21
ENSOCUG00000011742|CA2	1588.42	2.62146	0.265007	9.892	4.50909e-23	2.87199e-21
ENSOCUG00000031427	1021.27	-2.20061	0.222494	-9.89066	4.56993e-23	2.90107e-21
ENSOCUG00000000945|SRSF12	172.832	-2.82911	0.286462	-9.87601	5.28968e-23	3.34686e-21
ENSOCUG00000003917|COL24A1	327.457	-2.97472	0.301601	-9.8631	6.01612e-23	3.79393e-21
ENSOCUG00000000416|ARMCX2	4489.7	-1.52817	0.155003	-9.85897	6.26894e-23	3.94036e-21
ENSOCUG00000000788|GADL1	9476.84	1.94763	0.197611	9.85586	6.46578e-23	4.05076e-21
ENSOCUG00000015240|SLC2A4	3039.85	1.65024	0.16767	9.84221	7.4069e-23	4.6252e-21
ENSOCUG00000011454|PLAAT1	3796.74	2.16014	0.219611	9.8362	7.86259e-23	4.89376e-21
ENSOCUG00000012530|NPNT	719.059	-2.14342	0.218056	-9.82965	8.39112e-23	5.18908e-21
ENSOCUG00000014795|IGF1R	2533.88	-1.7694	0.180006	-9.82965	8.39138e-23	5.18908e-21
ENSOCUG00000025567	3746.76	1.70312	0.173322	9.82633	8.67243e-23	5.34557e-21
ENSOCUG00000016001|PPA1	971.963	1.44644	0.147773	9.78822	1.26498e-22	7.77213e-21
ENSOCUG00000005878|MEMO1	1734.05	1.89583	0.193731	9.7859	1.29439e-22	7.92728e-21
ENSOCUG00000008515|PLA2G15	1401.03	1.55973	0.159448	9.78205	1.3446e-22	8.20849e-21
ENSOCUG00000004829|ESR1	382.945	2.81629	0.288186	9.77246	1.47821e-22	8.99545e-21
ENSOCUG00000026189|DUPD1	704.819	2.04415	0.210669	9.70313	2.924e-22	1.77371e-20
ENSOCUG00000002936|RABGGTA	1326.79	2.13218	0.219756	9.70252	2.94146e-22	1.77865e-20
ENSOCUG00000023130	768.958	-1.60375	0.165351	-9.69909	3.04207e-22	1.83369e-20
ENSOCUG00000014777|PADI2	3019.18	1.94791	0.200861	9.69782	3.08022e-22	1.85084e-20
ENSOCUG00000025649|TPI1	162807	1.9645	0.202646	9.69426	3.18955e-22	1.91053e-20
ENSOCUG00000015910|DNASE1L1	3108.37	1.43771	0.148346	9.69163	3.27269e-22	1.95421e-20
ENSOCUG00000013069|ELOVL6	389.565	-1.84438	0.190339	-9.68997	3.32614e-22	1.97994e-20
ENSOCUG00000010922|GAPDHS	2960.38	1.40214	0.144989	9.67067	4.01738e-22	2.38398e-20
ENSOCUG00000004179|CYHR1	2057.65	1.63258	0.169063	9.65668	4.60549e-22	2.72451e-20
ENSOCUG00000031747	3731.15	1.84377	0.190967	9.6549	4.68614e-22	2.76367e-20
ENSOCUG00000027071|SLC15A4	507.732	1.66403	0.172468	9.64834	4.99578e-22	2.93721e-20
ENSOCUG00000017546	679.096	2.1289	0.220708	9.64579	5.12176e-22	3.00204e-20
ENSOCUG00000006783|VWF	4422.88	1.67708	0.174035	9.63641	5.61135e-22	3.27895e-20
ENSOCUG00000016774|ECHDC2	219.357	3.22462	0.334773	9.63228	5.84202e-22	3.40333e-20
ENSOCUG00000000303|PPP1R3A	65360	2.1611	0.224389	9.63102	5.91368e-22	3.43461e-20
ENSOCUG00000010205|DNAH5	150.534	-2.95618	0.30743	-9.61581	6.85683e-22	3.97031e-20
ENSOCUG00000006001|PLAG1	489.81	-2.51164	0.261262	-9.61347	7.01417e-22	4.04914e-20
ENSOCUG00000012056	455.966	-2.368	0.246522	-9.60564	7.56856e-22	4.35603e-20
ENSOCUG00000000074	3597.3	-1.706	0.178111	-9.5783	9.86507e-22	5.66072e-20
ENSOCUG00000029760	631.967	3.28431	0.343003	9.57519	1.0167e-21	5.81648e-20
ENSOCUG00000022885	3989.25	5.89376	0.6165	9.56004	1.17712e-21	6.71415e-20
ENSOCUG00000012633|MORC4	3475.74	-1.67405	0.175247	-9.55254	1.2656e-21	7.19737e-20
ENSOCUG00000006570|ABRA	8901.1	2.1587	0.226202	9.54324	1.38443e-21	7.84977e-20
ENSOCUG00000002743	6361.81	-1.38326	0.14514	-9.53048	1.5655e-21	8.8502e-20
ENSOCUG00000001757|TNNT3	181041	1.5404	0.161983	9.50967	1.91267e-21	1.07607e-19
ENSOCUG00000013166	6156.97	1.22548	0.128868	9.50956	1.91471e-21	1.07607e-19
ENSOCUG00000027773|TMEM233	326.322	2.41564	0.25437	9.49656	2.16944e-21	1.21565e-19
ENSOCUG00000036240	513.312	2.16027	0.22768	9.48816	2.35151e-21	1.31382e-19
ENSOCUG00000009507|ADAMTS16	205.142	4.14885	0.437382	9.48566	2.40843e-21	1.3417e-19
ENSOCUG00000013971|AOX1	1623.94	2.03853	0.215193	9.47303	2.71853e-21	1.50757e-19
ENSOCUG00000021986|SLC66A2	2975.56	1.65655	0.174872	9.47289	2.72196e-21	1.50757e-19
ENSOCUG00000015320|COL12A1	28028.9	-2.8369	0.299667	-9.46685	2.88416e-21	1.59279e-19
ENSOCUG00000005112|FBXO32	5223.75	2.39656	0.253493	9.45416	3.25635e-21	1.79315e-19
ENSOCUG00000016184|ATL2	9602.13	2.27768	0.240951	9.4529	3.29584e-21	1.80714e-19
ENSOCUG00000002707|MID1IP1	330.266	3.39075	0.358705	9.45274	3.30067e-21	1.80714e-19
ENSOCUG00000013367|COL11A1	12139.7	-3.70605	0.392507	-9.44199	3.65765e-21	1.99687e-19
ENSOCUG00000036969	2038.59	1.53869	0.163015	9.43895	3.76541e-21	2.04984e-19
ENSOCUG00000016330|NOA1	2038.53	1.71814	0.182092	9.43556	3.88904e-21	2.11113e-19
ENSOCUG00000023272|ABHD16A	2600.07	1.25604	0.133252	9.42607	4.25734e-21	2.30451e-19
ENSOCUG00000017358|TIMM8B	4362.4	1.32141	0.140276	9.4201	4.50641e-21	2.43244e-19
ENSOCUG00000005991|ALPK3	13153.8	1.32486	0.140654	9.41931	4.54055e-21	2.44397e-19
ENSOCUG00000002099|MADD	785.731	-1.77573	0.188547	-9.41795	4.59999e-21	2.469e-19
ENSOCUG00000009353|PPARA	2023.3	1.50355	0.159656	9.41741	4.62351e-21	2.47468e-19
ENSOCUG00000006248	419.753	1.93081	0.205251	9.40703	5.10336e-21	2.72388e-19
ENSOCUG00000001050|ZFAND6	4726.14	1.9705	0.209683	9.39752	5.58622e-21	2.9733e-19
ENSOCUG00000026497	1771.47	1.47816	0.157513	9.38441	6.32709e-21	3.35828e-19
ENSOCUG00000011398|PPP3CA	6251.56	1.14122	0.12173	9.37498	6.9192e-21	3.66238e-19
ENSOCUG00000021526|FUS	1794.35	-1.97275	0.21075	-9.36059	7.92923e-21	4.18541e-19
ENSOCUG00000037528	548.472	2.47537	0.264516	9.35812	8.11669e-21	4.27255e-19
ENSOCUG00000011176	1292.86	1.87861	0.200908	9.3506	8.71506e-21	4.57493e-19
ENSOCUG00000010681|PAPLN	675.194	2.44717	0.262092	9.33709	9.90181e-21	5.18367e-19
ENSOCUG00000011549|SPATS2L	1579.84	-1.49875	0.160605	-9.33189	1.04004e-20	5.4298e-19
ENSOCUG00000013676|GSN	67458.6	1.89729	0.203321	9.33151	1.04373e-20	5.4342e-19
ENSOCUG00000001555|ACE	2140.8	1.77781	0.190571	9.32885	1.07026e-20	5.5572e-19
ENSOCUG00000023097	1332.96	2.34051	0.250974	9.3257	1.10256e-20	5.7094e-19
ENSOCUG00000008236|LPL	9854	1.45274	0.155976	9.31385	1.23283e-20	6.36673e-19
ENSOCUG00000015352|ENHO	371.783	2.38636	0.256505	9.30336	1.36073e-20	7.00829e-19
ENSOCUG00000029731	404.745	3.07047	0.330278	9.29661	1.4499e-20	7.44752e-19
ENSOCUG00000002304|CLIP1	9297.67	1.47984	0.159221	9.29424	1.48265e-20	7.59529e-19
ENSOCUG00000017145|B3GAT2	172.978	3.84407	0.414325	9.27791	1.72837e-20	8.83039e-19
ENSOCUG00000012001|GCDH	2280.6	1.42502	0.153603	9.27731	1.73814e-20	8.85661e-19
ENSOCUG00000017722|GMPR	3419.36	1.82617	0.196881	9.27551	1.76774e-20	8.98352e-19
ENSOCUG00000007622|ADGRG1	1246.03	2.27069	0.244937	9.27052	1.85247e-20	9.38912e-19
ENSOCUG00000008655	513.365	2.29985	0.248419	9.25794	2.08422e-20	1.05358e-18
ENSOCUG00000010635|PERM1	4448.91	1.91894	0.207353	9.25445	2.15341e-20	1.08568e-18
ENSOCUG00000008149|MPI	1360.23	1.55151	0.167791	9.24668	2.31569e-20	1.16443e-18
ENSOCUG00000012044|EML6	592.72	-2.14781	0.232381	-9.24262	2.40526e-20	1.20629e-18
ENSOCUG00000009762|MTR	4752.57	1.67207	0.181029	9.23644	2.54841e-20	1.27474e-18
ENSOCUG00000009294|EFR3A	4600.46	1.9629	0.212679	9.2294	2.7214e-20	1.35668e-18
ENSOCUG00000016158|PMVK	312.818	2.20446	0.238857	9.22921	2.72642e-20	1.35668e-18
ENSOCUG00000010327|BDH1	545.21	4.00358	0.434117	9.22234	2.90691e-20	1.44274e-18
ENSOCUG00000005284|IGSF3	1829.23	-1.31199	0.142295	-9.22015	2.9668e-20	1.46865e-18
ENSOCUG00000036909	2714.66	1.76423	0.191457	9.21477	3.11958e-20	1.54028e-18
ENSOCUG00000012915|SIK2	2302.74	-1.22599	0.133102	-9.21086	3.23531e-20	1.59331e-18
ENSOCUG00000004326	2710.68	1.61934	0.175887	9.20671	3.36272e-20	1.6518e-18
ENSOCUG00000020971|BTBD6	3580.73	1.66293	0.180744	9.2005	3.56286e-20	1.74562e-18
ENSOCUG00000022370|PAIP2B	936.498	2.35851	0.256368	9.19969	3.58981e-20	1.75433e-18
ENSOCUG00000009815|PNPLA8	4589.09	2.00879	0.218516	9.19288	3.82459e-20	1.86429e-18
ENSOCUG00000003354|CUEDC1	1690.89	1.66798	0.181591	9.18537	4.1011e-20	1.99399e-18
ENSOCUG00000007450	5148.18	1.43582	0.156334	9.18432	4.14145e-20	2.0085e-18
ENSOCUG00000026934|SELENOO	1415.93	1.61393	0.175966	9.17182	4.65115e-20	2.24889e-18
ENSOCUG00000015851|DYM	2895.98	1.6054	0.17504	9.1716	4.66066e-20	2.24889e-18
ENSOCUG00000024541|CHRNG	1083.06	-2.16946	0.236713	-9.16494	4.95761e-20	2.38615e-18
ENSOCUG00000014974	4346.05	1.52912	0.167017	9.15549	5.41104e-20	2.59784e-18
ENSOCUG00000006527	405.627	-1.9688	0.215056	-9.15482	5.44483e-20	2.605e-18
ENSOCUG00000036161	1365.17	2.08311	0.227547	9.15465	5.45321e-20	2.605e-18
ENSOCUG00000004298|NT5C1A	967.963	1.76508	0.192868	9.15176	5.60125e-20	2.66904e-18
ENSOCUG00000003535|CP	417.013	3.82876	0.418573	9.14719	5.84352e-20	2.77756e-18
ENSOCUG00000015708|TMEM109	7124.86	1.80995	0.197906	9.14553	5.93392e-20	2.81353e-18
ENSOCUG00000010985	1054.32	-1.68185	0.184054	-9.13781	6.37304e-20	3.01426e-18
ENSOCUG00000005002|RNF207	193.371	-2.6206	0.287024	-9.13025	6.83438e-20	3.22025e-18
ENSOCUG00000033578	6333.83	-2.54071	0.278277	-9.13012	6.84227e-20	3.22025e-18
ENSOCUG00000029392	573.199	-1.68029	0.184062	-9.12894	6.91706e-20	3.24745e-18
ENSOCUG00000005050|ZNF566	695.642	-2.43082	0.266616	-9.11728	7.70319e-20	3.60766e-18
ENSOCUG00000017425|MYO9A	4409.38	-1.22328	0.134289	-9.10933	8.2889e-20	3.87248e-18
ENSOCUG00000014011|GRIP1	352.658	-2.66732	0.293441	-9.0898	9.9223e-20	4.62427e-18
ENSOCUG00000000706|FHOD3	1700.87	1.27691	0.140599	9.08199	1.06607e-19	4.95633e-18
ENSOCUG00000008311|ST3GAL6	1525.16	2.48741	0.274178	9.07225	1.16586e-19	5.40711e-18
ENSOCUG00000013296|GADD45G	1050.9	2.59756	0.28661	9.06307	1.2683e-19	5.86798e-18
ENSOCUG00000005722|CERS6	239.43	-4.29152	0.473671	-9.06013	1.303e-19	6.01394e-18
ENSOCUG00000000174|EXOC6	2251.61	-1.74913	0.193281	-9.04969	1.43376e-19	6.60152e-18
ENSOCUG00000024196|FBXO17	331.484	-2.39206	0.264486	-9.04419	1.50772e-19	6.92538e-18
ENSOCUG00000009444|ALDH1A1	22643	1.92974	0.213501	9.03859	1.58706e-19	7.27232e-18
ENSOCUG00000010828|P2RY1	864.442	1.80402	0.199637	9.03653	1.61722e-19	7.3928e-18
ENSOCUG00000013152|ATP8A1	3327.98	2.09924	0.232839	9.01584	1.95364e-19	8.90936e-18
ENSOCUG00000027420	130708	1.88299	0.209014	9.00891	2.08113e-19	9.46813e-18
ENSOCUG00000010829|MYL4	5619.89	-7.7767	0.863434	-9.00672	2.12314e-19	9.63634e-18
ENSOCUG00000000092|SERPINF1	20639.1	1.57514	0.174969	9.00238	2.20885e-19	1.00016e-17
ENSOCUG00000005161	1078.54	-1.8253	0.203322	-8.9774	2.77245e-19	1.25239e-17
ENSOCUG00000000894|LSMEM1	2855.04	1.94292	0.216487	8.97477	2.83949e-19	1.27965e-17
ENSOCUG00000032372	32242.3	1.40143	0.156316	8.96535	3.09286e-19	1.39055e-17
ENSOCUG00000008974|IVD	1970.33	1.26107	0.140799	8.95652	3.35096e-19	1.50305e-17
ENSOCUG00000008781|ADAM12	742.875	-2.2388	0.250244	-8.94647	3.67042e-19	1.64249e-17
ENSOCUG00000013209|PTPRZ1	328.279	-2.33702	0.261474	-8.93786	3.96774e-19	1.77139e-17
ENSOCUG00000022702	76.682	3.55006	0.397481	8.93139	4.20681e-19	1.87375e-17
ENSOCUG00000027672|PPFIA4	1267.28	-2.13127	0.238877	-8.92206	4.57706e-19	2.03392e-17
ENSOCUG00000014816|TYK2	938.638	1.84253	0.206613	8.91779	4.7567e-19	2.10884e-17
ENSOCUG00000008666|RRAGB	547.753	-2.64155	0.296529	-8.90824	5.18484e-19	2.29333e-17
ENSOCUG00000009867	1642.38	1.29641	0.145699	8.8979	5.69107e-19	2.5108e-17
ENSOCUG00000024862	1252.49	1.42629	0.160299	8.89768	5.70278e-19	2.5108e-17
ENSOCUG00000006522|PREB	1782.17	1.39186	0.156624	8.88662	6.29951e-19	2.76715e-17
ENSOCUG00000005177|FMO2	502.944	3.12555	0.351792	8.88465	6.41214e-19	2.81017e-17
ENSOCUG00000032486	1746.37	-1.61611	0.182517	-8.85458	8.40023e-19	3.67303e-17
ENSOCUG00000013737|RBM25	5236.77	-1.2387	0.140181	-8.83642	9.88315e-19	4.31158e-17
ENSOCUG00000003105|DZIP3	3171.11	-1.58729	0.179704	-8.83281	1.02076e-18	4.44297e-17
ENSOCUG00000000229|SIPA1L1	2003.7	-1.66172	0.188249	-8.82724	1.07288e-18	4.6592e-17
ENSOCUG00000001436|MAOB	625.954	3.16248	0.358276	8.82693	1.07589e-18	4.66171e-17
ENSOCUG00000008367|MLEC	2071.75	1.38868	0.157421	8.82144	1.12995e-18	4.88487e-17
ENSOCUG00000027270	1159.26	-1.61405	0.183088	-8.81574	1.18901e-18	5.12857e-17
ENSOCUG00000031865	2244.96	1.23846	0.140749	8.79906	1.3797e-18	5.93769e-17
ENSOCUG00000016238|MSH4	273.477	3.17431	0.361447	8.78222	1.60276e-18	6.88214e-17
ENSOCUG00000013131|MYOM2	129059	1.3528	0.154174	8.77452	1.7164e-18	7.35357e-17
ENSOCUG00000009436|CNGA2	336.588	-2.10038	0.239627	-8.76521	1.86426e-18	7.96921e-17
ENSOCUG00000026992	15573.1	-1.58612	0.181062	-8.76009	1.95093e-18	8.32107e-17
ENSOCUG00000011756|ZNF358	5156.27	1.80182	0.205797	8.75534	2.03489e-18	8.65983e-17
ENSOCUG00000005774|ZNF521	1936.24	-1.55773	0.17793	-8.75474	2.04573e-18	8.68664e-17
ENSOCUG00000002182|GPRASP1	475.82	-1.8897	0.21597	-8.74981	2.13705e-18	9.05428e-17
ENSOCUG00000001734|LARGE1	2118.42	1.34819	0.154133	8.74696	2.1918e-18	9.26567e-17
ENSOCUG00000004392|FOXN3	2267.19	-1.19009	0.136439	-8.72249	2.72151e-18	1.14796e-16
ENSOCUG00000016494|KBTBD12	2681.36	1.85478	0.212737	8.71866	2.81504e-18	1.1848e-16
ENSOCUG00000011919|SEMA3A	793.567	-3.15285	0.362276	-8.7029	3.23505e-18	1.35858e-16
ENSOCUG00000013350	19787.6	-1.14822	0.131942	-8.7024	3.2493e-18	1.36157e-16
ENSOCUG00000004896|TRMT1L	2912.21	1.41733	0.163004	8.69509	3.46559e-18	1.44902e-16
ENSOCUG00000005430|ILF2	8730.87	-1.00722	0.115926	-8.68849	3.67288e-18	1.53234e-16
ENSOCUG00000010569|ERBB2	2577.58	-1.73505	0.200026	-8.67408	4.16893e-18	1.73551e-16
ENSOCUG00000025023	270721	2.17465	0.250855	8.66897	4.36036e-18	1.81126e-16
ENSOCUG00000001752|GPC3	2083.43	-3.35389	0.387106	-8.664	4.55488e-18	1.88795e-16
ENSOCUG00000004249|NFIB	3266.9	-1.291	0.149103	-8.65839	4.78478e-18	1.97895e-16
ENSOCUG00000010013|NOL3	619.082	1.92894	0.222829	8.6566	4.86056e-18	2.00595e-16
ENSOCUG00000013807	467.006	-1.89692	0.219463	-8.64348	5.45258e-18	2.24543e-16
ENSOCUG00000030919	214.119	-2.3528	0.272383	-8.63781	5.73015e-18	2.35466e-16
ENSOCUG00000012397|TSC22D3	14998	2.29229	0.265508	8.63361	5.94432e-18	2.43742e-16
ENSOCUG00000003437	202.798	-2.65542	0.307612	-8.63239	6.00841e-18	2.45843e-16
ENSOCUG00000037541	377.428	2.06388	0.239622	8.61307	7.11276e-18	2.90407e-16
ENSOCUG00000034991|UCP3	3229.08	2.44665	0.284284	8.60635	7.54208e-18	3.07279e-16
ENSOCUG00000016385|CADM3	695.59	2.77667	0.322665	8.60544	7.60249e-18	3.09082e-16
ENSOCUG00000029364|IP6K3	709.317	2.54492	0.295793	8.60372	7.71731e-18	3.13084e-16
ENSOCUG00000016677|AEBP2	1746.03	-1.33653	0.155455	-8.59752	8.14569e-18	3.29763e-16
ENSOCUG00000007616|TENM3	1560.86	-1.93403	0.225305	-8.58405	9.1591e-18	3.70004e-16
ENSOCUG00000025598|LYSMD2	438.065	2.48491	0.2902	8.56274	1.10218e-17	4.44312e-16
ENSOCUG00000030256|TET1	1698.47	-1.71608	0.200645	-8.55281	1.20128e-17	4.83243e-16
ENSOCUG00000002733|CACNA1G	172.678	-2.63353	0.308124	-8.54698	1.26353e-17	5.07219e-16
ENSOCUG00000002326|TRIM37	730.774	-1.55373	0.181825	-8.54518	1.28336e-17	5.14099e-16
ENSOCUG00000027846|DNAJB5	927.619	1.37436	0.160855	8.54407	1.29574e-17	5.17969e-16
ENSOCUG00000014464|GAS2	400.474	-2.91713	0.341476	-8.54272	1.31093e-17	5.2295e-16
ENSOCUG00000028217|IL17RC	442.469	2.12891	0.249353	8.53772	1.36894e-17	5.4495e-16
ENSOCUG00000014861|MAPRE3	483.627	1.49709	0.175554	8.52779	1.4917e-17	5.92586e-16
ENSOCUG00000039017|METTL27	463.429	2.02405	0.237369	8.52701	1.50184e-17	5.95376e-16
ENSOCUG00000001096	1860.61	-1.55439	0.182528	-8.51593	1.6526e-17	6.53786e-16
ENSOCUG00000013619|WDR44	2538.58	-1.53321	0.180175	-8.50955	1.74606e-17	6.89332e-16
ENSOCUG00000009420|NLN	4986.83	-1.31743	0.15505	-8.49684	1.94815e-17	7.6753e-16
ENSOCUG00000010185|ALDH7A1	2582.61	1.15784	0.136428	8.48678	2.12445e-17	8.35267e-16
ENSOCUG00000000187|CKAP4	2130.01	-1.8329	0.216223	-8.47689	2.31296e-17	9.07516e-16
ENSOCUG00000007489|SHISA4	1377.1	1.84962	0.218342	8.47119	2.42904e-17	9.51108e-16
ENSOCUG00000027279|CHRND	624.063	-1.71973	0.203336	-8.45756	2.73029e-17	1.06688e-15
ENSOCUG00000002197|ITGB8	1705.29	2.13685	0.252952	8.44764	2.97247e-17	1.15914e-15
ENSOCUG00000007432|ACACB	10820.7	1.56926	0.185809	8.44554	3.02631e-17	1.17773e-15
ENSOCUG00000011484|TNFAIP2	251.178	2.57776	0.305237	8.44509	3.03812e-17	1.17993e-15
ENSOCUG00000004762|SYNJ2	750.057	-1.96364	0.232583	-8.44276	3.0993e-17	1.20125e-15
ENSOCUG00000022959	1951.25	-1.20148	0.142603	-8.42534	3.59692e-17	1.3913e-15
ENSOCUG00000015658	1297.67	1.74747	0.207496	8.42172	3.71005e-17	1.43215e-15
ENSOCUG00000029891	315688	2.10671	0.250337	8.41551	3.91193e-17	1.50704e-15
ENSOCUG00000017307	4129.54	-1.41535	0.168204	-8.41449	3.94614e-17	1.51716e-15
ENSOCUG00000010653|CLK1	11020.1	1.65059	0.196295	8.40872	4.14495e-17	1.59039e-15
ENSOCUG00000005940|ARNTL	1245.89	1.88985	0.225087	8.39608	4.61613e-17	1.76764e-15
ENSOCUG00000011136|PJA2	12074.6	-1.37617	0.163934	-8.39462	4.67422e-17	1.7863e-15
ENSOCUG00000008523|FLT1	1460.77	1.17548	0.140051	8.39327	4.72816e-17	1.80331e-15
ENSOCUG00000004419|NDUFC1	4329.61	1.51362	0.180389	8.39086	4.82589e-17	1.83691e-15
ENSOCUG00000021752|FAM217B	745.364	1.77304	0.211323	8.39017	4.85442e-17	1.8441e-15
ENSOCUG00000006686|HNRNPR	6182.23	-1.0626	0.126653	-8.38981	4.86945e-17	1.84614e-15
ENSOCUG00000012403|GDA	270.747	3.47685	0.414711	8.38381	5.12422e-17	1.93888e-15
ENSOCUG00000016448|CCL21	730.711	3.20799	0.382669	8.38319	5.15106e-17	1.94519e-15
ENSOCUG00000004598|TNIK	2774.7	-1.55574	0.18584	-8.37138	5.69491e-17	2.14632e-15
ENSOCUG00000007890	290.335	3.39944	0.406589	8.36088	6.22529e-17	2.34159e-15
ENSOCUG00000022368|CCDC92	166.981	3.40897	0.408056	8.35417	6.58925e-17	2.47362e-15
ENSOCUG00000024048|MYL10	114.093	-5.03875	0.604044	-8.34169	7.32333e-17	2.74381e-15
ENSOCUG00000009724|FAIM	315.577	-2.08623	0.250225	-8.3374	7.5941e-17	2.83969e-15
ENSOCUG00000003254|CDKL2	254.245	3.42438	0.411207	8.32763	8.24764e-17	3.0751e-15
ENSOCUG00000006519|ABHD1	456.547	1.52329	0.182923	8.32751	8.25583e-17	3.0751e-15
ENSOCUG00000009525|KANK3	1504.73	1.53857	0.184927	8.31988	8.80525e-17	3.27336e-15
ENSOCUG00000002814|TOP2A	3329.93	-1.65181	0.198616	-8.31659	9.05319e-17	3.359e-15
ENSOCUG00000002718	372.256	1.75432	0.211402	8.29851	1.05425e-16	3.90398e-15
ENSOCUG00000009122|RAI14	770.065	-1.96665	0.237171	-8.29213	1.11239e-16	4.11131e-15
ENSOCUG00000005897|B4GALT2	1059.96	-1.48889	0.179875	-8.27737	1.25926e-16	4.64515e-15
ENSOCUG00000011141|RET	537.284	2.14226	0.258819	8.27704	1.26279e-16	4.64919e-15
ENSOCUG00000005957|RNF34	1496.31	1.25527	0.151773	8.27069	1.33191e-16	4.89425e-15
ENSOCUG00000032761	23673.5	1.99336	0.241396	8.25764	1.48584e-16	5.44941e-15
ENSOCUG00000010955|HSPG2	30381.8	1.33916	0.162278	8.25227	1.55414e-16	5.68898e-15
ENSOCUG00000037706	1052.39	-1.2781	0.154981	-8.24686	1.62614e-16	5.94117e-15
ENSOCUG00000012959|ADAMTS20	1049.27	-1.54843	0.187812	-8.24461	1.65705e-16	6.04252e-15
ENSOCUG00000011916|SNTA1	17687.6	1.26757	0.153955	8.23339	1.81983e-16	6.62347e-15
ENSOCUG00000011500|TNC	3221.17	-2.44387	0.296902	-8.23125	1.85265e-16	6.73013e-15
ENSOCUG00000039201|DHPS	2406.83	1.29943	0.157892	8.22989	1.87379e-16	6.79401e-15
ENSOCUG00000008183|HS6ST2	553.727	-1.49443	0.181606	-8.22898	1.88816e-16	6.83313e-15
ENSOCUG00000013327|ABRAXAS1	828.464	-2.3726	0.288362	-8.22787	1.90566e-16	6.88343e-15
ENSOCUG00000001610|PPIP5K2	1777.11	-1.2787	0.155464	-8.22505	1.9511e-16	7.03425e-15
ENSOCUG00000003897	1119.16	-2.25235	0.273853	-8.22467	1.95733e-16	7.04344e-15
ENSOCUG00000008610|DPYD	325.373	2.2836	0.2778	8.22032	2.02953e-16	7.28951e-15
ENSOCUG00000008931|PEX3	1149.77	-1.28407	0.156234	-8.21889	2.05402e-16	7.36365e-15
ENSOCUG00000007521	3586.46	1.57557	0.191768	8.21602	2.10368e-16	7.52754e-15
ENSOCUG00000005075|ZBTB40	1333.55	1.18409	0.144206	8.21106	2.19238e-16	7.83029e-15
ENSOCUG00000006085|BBOX1	94.5855	-6.78481	0.826662	-8.20749	2.25865e-16	8.05191e-15
ENSOCUG00000029785	406.238	-2.13905	0.260976	-8.19635	2.47801e-16	8.81747e-15
ENSOCUG00000006209|HJV	7745.3	1.54469	0.18872	8.18508	2.72121e-16	9.66483e-15
ENSOCUG00000033073|ADH6	253.139	3.41478	0.417272	8.1836	2.75485e-16	9.76617e-15
ENSOCUG00000014044|OARD1	1479.6	1.43888	0.17592	8.17922	2.85686e-16	1.0109e-14
ENSOCUG00000011474|RNF157	4117.02	1.51295	0.184993	8.17842	2.87584e-16	1.01574e-14
ENSOCUG00000009360|MST1R	134.741	2.86663	0.350784	8.17205	3.03195e-16	1.0689e-14
ENSOCUG00000008215	10842.5	-1.00229	0.122667	-8.17081	3.06319e-16	1.07793e-14
ENSOCUG00000033690	1397.68	1.35793	0.166198	8.17053	3.07043e-16	1.07849e-14
ENSOCUG00000009233|ADNP2	2066.66	-1.46372	0.179164	-8.16971	3.09125e-16	1.08381e-14
ENSOCUG00000016374|MAK	152.455	-2.74676	0.336586	-8.16063	3.33286e-16	1.16638e-14
ENSOCUG00000010821	333.296	-2.3802	0.291813	-8.15661	3.44547e-16	1.20358e-14
ENSOCUG00000002875|STOX1	108.634	-4.11438	0.504704	-8.15206	3.57763e-16	1.24747e-14
ENSOCUG00000033856	345.582	1.74155	0.21364	8.15181	3.5852e-16	1.24783e-14
ENSOCUG00000023462|MYLPF	129092	1.45595	0.178632	8.15055	3.62272e-16	1.2586e-14
ENSOCUG00000007042|DCX	746.487	-1.88116	0.230853	-8.14875	3.67692e-16	1.27511e-14
ENSOCUG00000024280|RXYLT1	1273.16	1.33951	0.164493	8.14327	3.84756e-16	1.33187e-14
ENSOCUG00000011745|HSPA2	244.989	2.0857	0.256425	8.13376	4.16188e-16	1.43807e-14
ENSOCUG00000009441|DZIP1	990.277	-1.43693	0.177078	-8.11469	4.87034e-16	1.67887e-14
ENSOCUG00000001060|ANKRD13A	1562.78	-1.18825	0.146435	-8.11454	4.87636e-16	1.67887e-14
ENSOCUG00000033151|AOC3	2765.36	1.45211	0.178993	8.11266	4.95216e-16	1.70191e-14
ENSOCUG00000012189	15801.4	2.4695	0.304497	8.11012	5.05704e-16	1.73483e-14
ENSOCUG00000009399	927.76	2.3406	0.288704	8.10726	5.17719e-16	1.77286e-14
ENSOCUG00000017913|YIPF7	1421.03	1.67531	0.206717	8.10437	5.30199e-16	1.81235e-14
ENSOCUG00000003680|GSTA4	624.715	-1.36822	0.169065	-8.09289	5.82662e-16	1.98812e-14
ENSOCUG00000011879|KLHL31	25709.9	1.44465	0.178549	8.09101	5.91724e-16	2.01545e-14
ENSOCUG00000012560|MYOZ1	133586	1.76604	0.218291	8.0903	5.95174e-16	2.02359e-14
ENSOCUG00000024657	766.784	1.41954	0.175841	8.07288	6.86572e-16	2.3302e-14
ENSOCUG00000007980|VWA7	293.125	2.0226	0.25064	8.06975	7.04432e-16	2.38657e-14
ENSOCUG00000034453	387.033	-2.1003	0.26028	-8.06939	7.06487e-16	2.3893e-14
ENSOCUG00000006702|GPR37	213.872	-2.40732	0.298542	-8.0636	7.40784e-16	2.50086e-14
ENSOCUG00000026364|FOXRED1	1165.63	1.4099	0.174884	8.06194	7.50928e-16	2.53064e-14
ENSOCUG00000004840|RBMS3	2204.43	-1.14546	0.142205	-8.05496	7.95017e-16	2.6745e-14
ENSOCUG00000004160|FAM107A	126.634	3.23188	0.401592	8.04766	8.43946e-16	2.83412e-14
ENSOCUG00000017770|PIR	238.824	2.20563	0.274303	8.04085	8.92192e-16	2.99088e-14
ENSOCUG00000011751|DPP8	6588.57	1.36323	0.169768	8.02994	9.75209e-16	3.26345e-14
ENSOCUG00000016236|COL15A1	21041.2	1.11847	0.139433	8.02157	1.04404e-15	3.48768e-14
ENSOCUG00000023161|RYR1	86113.6	1.49587	0.186649	8.01438	1.10691e-15	3.69126e-14
ENSOCUG00000007566|ACTA1	890082	1.22975	0.153579	8.00722	1.17326e-15	3.90568e-14
ENSOCUG00000001497|FABP7	360.622	-2.63495	0.329331	-8.00093	1.23485e-15	4.10357e-14
ENSOCUG00000010375|EIF4A1	11234.8	-1.2545	0.157037	-7.98856	1.36526e-15	4.52907e-14
ENSOCUG00000011311|KLKB1	92.8125	5.84853	0.732236	7.98723	1.38007e-15	4.57026e-14
ENSOCUG00000039243	238324	1.89748	0.237593	7.98625	1.39102e-15	4.59853e-14
ENSOCUG00000000878|TRAPPC5	1422.15	1.52458	0.191014	7.9815	1.44564e-15	4.77088e-14
ENSOCUG00000009103|HLA-DRA	1125.44	2.86225	0.358843	7.97633	1.50754e-15	4.96656e-14
ENSOCUG00000000677|MACF1	25442.4	-1.02872	0.129162	-7.96454	1.65837e-15	5.45408e-14
ENSOCUG00000032263	3850.13	1.21508	0.152592	7.96294	1.67996e-15	5.51557e-14
ENSOCUG00000009828|ARPP21	3005.84	-1.47298	0.185353	-7.94686	1.91296e-15	6.26979e-14
ENSOCUG00000013088	514.568	-1.82247	0.22977	-7.9317	2.16169e-15	7.07288e-14
ENSOCUG00000001254|CLTCL1	6492.61	1.27731	0.16105	7.93119	2.17063e-15	7.0734e-14
ENSOCUG00000039553|FPGS	559.602	1.96222	0.247407	7.93113	2.17164e-15	7.0734e-14
ENSOCUG00000002210	666.161	-1.45878	0.183933	-7.93105	2.17296e-15	7.0734e-14
ENSOCUG00000007460	386.527	3.26561	0.412121	7.92391	2.30156e-15	7.4793e-14
ENSOCUG00000001806|MOB1B	914.951	-1.39359	0.175884	-7.92333	2.31239e-15	7.50173e-14
ENSOCUG00000000466|MIOS	5406.03	1.48767	0.187934	7.91588	2.45512e-15	7.95125e-14
ENSOCUG00000004865|ARMCX3	2584.12	-1.38549	0.17518	-7.90895	2.59569e-15	8.39228e-14
ENSOCUG00000004284|C12orf29	544.575	1.73333	0.21938	7.90107	2.7653e-15	8.92555e-14
ENSOCUG00000010454|CPEB3	1162.82	1.38481	0.175335	7.89807	2.83266e-15	9.12758e-14
ENSOCUG00000004237|NDUFA2	4208.09	1.28398	0.162677	7.89278	2.95533e-15	9.50681e-14
ENSOCUG00000005512|RXRG	4050.33	1.37121	0.173813	7.88902	3.04562e-15	9.7808e-14
ENSOCUG00000011876	180662	1.9909	0.252419	7.88727	3.08859e-15	9.90213e-14
ENSOCUG00000001454|NES	11480	-2.28075	0.290073	-7.86266	3.7605e-15	1.20361e-13
ENSOCUG00000012322|MDFI	176.203	-2.50749	0.318948	-7.86175	3.78795e-15	1.21037e-13
ENSOCUG00000011610|VEGFA	3128.79	1.26936	0.161533	7.85826	3.89498e-15	1.24249e-13
ENSOCUG00000024010|GPCPD1	9093.7	2.7295	0.347458	7.85562	3.978e-15	1.26686e-13
ENSOCUG00000025205	5378.95	-1.20529	0.153469	-7.85361	4.04242e-15	1.28524e-13
ENSOCUG00000016706|KIF11	1371.78	-1.67883	0.214049	-7.84321	4.39174e-15	1.39398e-13
ENSOCUG00000008644	519.299	1.51857	0.193645	7.84205	4.4325e-15	1.40458e-13
ENSOCUG00000013162	2241.79	1.01878	0.129937	7.84059	4.48435e-15	1.41866e-13
ENSOCUG00000027865|CYP11A1	71.343	7.18683	0.918413	7.82527	5.06577e-15	1.59995e-13
ENSOCUG00000021006	440.428	-1.53086	0.195694	-7.82273	5.16905e-15	1.62987e-13
ENSOCUG00000022402	1737.57	1.53821	0.196724	7.81912	5.31923e-15	1.67446e-13
ENSOCUG00000004987|WDHD1	487.23	-1.65823	0.212084	-7.81873	5.33575e-15	1.6769e-13
ENSOCUG00000006603	2198.47	1.08528	0.138842	7.81666	5.42442e-15	1.70197e-13
ENSOCUG00000025833	8784.05	1.95548	0.250249	7.81412	5.53503e-15	1.73383e-13
ENSOCUG00000004312|NCL	7650.02	-1.19403	0.152903	-7.80902	5.7634e-15	1.80241e-13
ENSOCUG00000005111|N4BP2	4761.35	-1.50337	0.192522	-7.80881	5.77297e-15	1.80245e-13
ENSOCUG00000013461|CRYL1	622.246	1.30946	0.167758	7.80561	5.92154e-15	1.84582e-13
ENSOCUG00000014789|AMZ2	2495.68	1.36995	0.175797	7.79279	6.5547e-15	2.03986e-13
ENSOCUG00000006025	63.6258	9.85324	1.26703	7.77662	7.44854e-15	2.31426e-13
ENSOCUG00000007471	14325.5	1.59844	0.205595	7.77469	7.56298e-15	2.346e-13
ENSOCUG00000034529	4262.28	1.91797	0.246713	7.77406	7.60074e-15	2.35389e-13
ENSOCUG00000008496|GHR	10851.6	1.532	0.197242	7.76713	8.02861e-15	2.48237e-13
ENSOCUG00000037577	63.9745	4.66437	0.600579	7.76647	8.07066e-15	2.49134e-13
ENSOCUG00000007225|CRABP2	360.224	-2.77551	0.357601	-7.76147	8.39487e-15	2.58725e-13
ENSOCUG00000029397|ANP32B	734.897	-1.39196	0.179486	-7.7553	8.81328e-15	2.71182e-13
ENSOCUG00000017233|H1-3	7455.89	-1.48026	0.19102	-7.74921	9.24694e-15	2.84068e-13
ENSOCUG00000007286|COL4A4	991.282	1.8752	0.242385	7.73646	1.02226e-14	3.13538e-13
ENSOCUG00000025459	207.667	-2.07035	0.267753	-7.73233	1.056e-14	3.23365e-13
ENSOCUG00000015210|MLX	1156.94	1.68883	0.218767	7.71975	1.16554e-14	3.56338e-13
ENSOCUG00000017624|HPS5	1907.28	1.3712	0.177749	7.71426	1.21684e-14	3.71428e-13
ENSOCUG00000035488	15028.8	0.9854	0.127767	7.71249	1.23387e-14	3.76027e-13
ENSOCUG00000016964|MGP	44189	2.56836	0.333273	7.70648	1.29334e-14	3.93522e-13
ENSOCUG00000022082|SH2B2	1991.64	1.58915	0.206328	7.70206	1.33894e-14	4.0675e-13
ENSOCUG00000008307	943.69	1.39702	0.181409	7.70095	1.35064e-14	4.0965e-13
ENSOCUG00000011427|MAPKAPK5	1995.68	1.35633	0.176156	7.69956	1.36536e-14	4.1346e-13
ENSOCUG00000010552	8688.55	-1.11862	0.145333	-7.6969	1.39401e-14	4.21469e-13
ENSOCUG00000021608|PDXK	1082.04	-1.60042	0.208473	-7.67687	1.63024e-14	4.92112e-13
ENSOCUG00000028119	634.23	-1.26044	0.164231	-7.67484	1.65624e-14	4.99172e-13
ENSOCUG00000015422|NCOA1	4862.93	-1.23811	0.161332	-7.67431	1.66317e-14	5.00469e-13
ENSOCUG00000005619|HYAL1	435.984	1.77569	0.231442	7.67229	1.68954e-14	5.07606e-13
ENSOCUG00000014540|RHBDF2	313.29	1.79351	0.233827	7.67024	1.71681e-14	5.1499e-13
ENSOCUG00000013059	853.743	-1.33042	0.173548	-7.66601	1.77435e-14	5.31414e-13
ENSOCUG00000007162|ELL2	547.528	2.07818	0.271215	7.66248	1.8237e-14	5.45342e-13
ENSOCUG00000015621|GPT2	3469.33	1.28018	0.167104	7.66099	1.845e-14	5.50848e-13
ENSOCUG00000010740|TARS3	4366.48	1.15709	0.151062	7.65972	1.86336e-14	5.55461e-13
ENSOCUG00000008394|CDK16	3357.4	-1.06511	0.13908	-7.65824	1.88493e-14	5.61016e-13
ENSOCUG00000036825	129.504	-4.30011	0.56159	-7.65703	1.90285e-14	5.65469e-13
ENSOCUG00000018249|SNORA73	10378.3	2.14173	0.279819	7.65399	1.94844e-14	5.78117e-13
ENSOCUG00000004936|NAV3	1640.86	-1.20948	0.158156	-7.64736	2.0515e-14	6.07752e-13
ENSOCUG00000007139|FAM149B1	1788.52	1.27098	0.166283	7.64346	2.11466e-14	6.25493e-13
ENSOCUG00000000285|LBR	2364.12	-1.27524	0.166924	-7.63964	2.17828e-14	6.42604e-13
ENSOCUG00000010669|DSEL	5264.72	-1.72793	0.226181	-7.63958	2.17923e-14	6.42604e-13
ENSOCUG00000023874	4280.24	1.55534	0.203708	7.63514	2.25574e-14	6.64139e-13
ENSOCUG00000010425|FABP5	2748.38	-1.01208	0.132587	-7.63333	2.28763e-14	6.72493e-13
ENSOCUG00000017267|SLC37A4	1684.65	1.42938	0.187435	7.62599	2.42162e-14	7.10789e-13
ENSOCUG00000027166	4139.74	1.89859	0.24917	7.61964	2.54378e-14	7.45498e-13
ENSOCUG00000005997|MEIOB	217.875	-2.76936	0.363515	-7.61827	2.5709e-14	7.52292e-13
ENSOCUG00000002863|IFIH1	374.288	2.02729	0.266374	7.61071	2.72585e-14	7.96414e-13
ENSOCUG00000005885|IGSF10	4467.98	-1.34144	0.176311	-7.60842	2.77473e-14	8.0946e-13
ENSOCUG00000006734|MYO18B	16673.1	1.22532	0.161113	7.60532	2.84207e-14	8.2784e-13
ENSOCUG00000009223|DOK5	1544.28	-1.57616	0.207254	-7.60499	2.84929e-14	8.28679e-13
ENSOCUG00000012680|TLK1	1539.13	-1.41077	0.185845	-7.59114	3.17103e-14	9.2085e-13
ENSOCUG00000026130|GSTZ1	1710.34	1.62777	0.214436	7.59094	3.17587e-14	9.20857e-13
ENSOCUG00000029910	432.526	1.64567	0.216923	7.58641	3.28899e-14	9.52213e-13
ENSOCUG00000010987|TMEM26	152.383	-2.99444	0.394763	-7.58543	3.31395e-14	9.57988e-13
ENSOCUG00000001197|SLC16A2	572.662	-2.30161	0.303653	-7.57975	3.46235e-14	9.99374e-13
ENSOCUG00000013740|PGM2	998.494	-1.48538	0.196233	-7.5695	3.74659e-14	1.07979e-12
ENSOCUG00000001617|MTMR8	177.055	-2.49987	0.330841	-7.5561	4.15326e-14	1.19519e-12
ENSOCUG00000017610|FAM160B1	2850.47	1.2051	0.159743	7.54396	4.55919e-14	1.31003e-12
ENSOCUG00000019855	215.119	-2.26355	0.300809	-7.52488	5.27695e-14	1.51399e-12
ENSOCUG00000016222|TXLNB	8268.83	1.25534	0.167127	7.51127	5.85567e-14	1.67751e-12
ENSOCUG00000013774|CDH8	694.139	2.02765	0.26996	7.51094	5.8703e-14	1.67919e-12
ENSOCUG00000006962|ALDH1L2	2047.7	-2.16353	0.288236	-7.5061	6.09165e-14	1.7399e-12
ENSOCUG00000000930|KIF15	754.235	-1.42694	0.190164	-7.50373	6.20266e-14	1.76896e-12
ENSOCUG00000000012	7865.27	-1.17801	0.157015	-7.50255	6.25867e-14	1.78228e-12
ENSOCUG00000008906|SHTN1	173.266	-2.41741	0.322497	-7.4959	6.58437e-14	1.87223e-12
ENSOCUG00000032027	50.2397	4.07374	0.54355	7.4947	6.64512e-14	1.8867e-12
ENSOCUG00000023774|FITM1	11246.3	1.34122	0.179101	7.48864	6.95904e-14	1.9729e-12
ENSOCUG00000007602|HS3ST1	139.467	2.16455	0.28922	7.48408	7.20497e-14	2.03959e-12
ENSOCUG00000001875|TSPAN12	1534.83	-1.33634	0.178569	-7.48362	7.23012e-14	2.04368e-12
ENSOCUG00000009037|APH1A	1571.75	-1.0127	0.135361	-7.4815	7.34814e-14	2.07398e-12
ENSOCUG00000008981	1658.47	-1.21344	0.162299	-7.47655	7.62963e-14	2.15025e-12
ENSOCUG00000020951	5569.31	1.43205	0.191565	7.47551	7.69061e-14	2.16424e-12
ENSOCUG00000026398	4937.53	2.02021	0.270263	7.47499	7.72122e-14	2.16966e-12
ENSOCUG00000001613|AMER1	914.24	-1.17084	0.156694	-7.4721	7.89267e-14	2.21458e-12
ENSOCUG00000003038|CRYZ	2002.42	1.46235	0.195756	7.47026	8.00341e-14	2.24236e-12
ENSOCUG00000032694	1838.92	-1.33462	0.178684	-7.46917	8.07047e-14	2.25784e-12
ENSOCUG00000039353	3959.24	1.30215	0.174346	7.46879	8.09366e-14	2.26102e-12
ENSOCUG00000017062|ROMO1	4797.25	1.1426	0.15323	7.45676	8.86758e-14	2.4736e-12
ENSOCUG00000008317|PLCL2	2950.24	1.1827	0.158618	7.45624	8.90233e-14	2.47968e-12
ENSOCUG00000000200|RAP1GAP2	129.251	-2.59329	0.347935	-7.45337	9.09833e-14	2.53058e-12
ENSOCUG00000023926|ZNF711	1778.16	-1.33473	0.179198	-7.44833	9.4529e-14	2.62538e-12
ENSOCUG00000004172|VSIG4	561.47	1.73284	0.232755	7.4449	9.70159e-14	2.69054e-12
ENSOCUG00000006428	232.119	-2.39068	0.32163	-7.433	1.06165e-13	2.94e-12
ENSOCUG00000001676|EZH2	634.167	-1.65837	0.223288	-7.42702	1.11072e-13	3.07143e-12
ENSOCUG00000023943|UBAP2L	1889.62	-1.07194	0.144553	-7.41552	1.21148e-13	3.34521e-12
ENSOCUG00000001833|CAP2	6155.15	1.31119	0.176849	7.41414	1.22419e-13	3.37544e-12
ENSOCUG00000036170	5199.01	-1.15226	0.155487	-7.41062	1.25711e-13	3.46122e-12
ENSOCUG00000017019|CDH11	3072.18	-1.54893	0.209081	-7.40828	1.27945e-13	3.51765e-12
ENSOCUG00000016231|SLC16A5	607.368	5.69595	0.769394	7.40316	1.32981e-13	3.65086e-12
ENSOCUG00000004989|DMC1	180.036	-3.73361	0.50436	-7.40267	1.33468e-13	3.65898e-12
ENSOCUG00000004776|SERAC1	468.046	1.5655	0.211566	7.39958	1.36619e-13	3.73999e-12
ENSOCUG00000010114	6725.78	1.23808	0.16748	7.39244	1.44159e-13	3.94077e-12
ENSOCUG00000016543|ITPK1	727.339	1.43459	0.194213	7.38668	1.50536e-13	4.1092e-12
ENSOCUG00000029358|CRISPLD2	367.139	2.92813	0.396875	7.37798	1.60715e-13	4.38079e-12
ENSOCUG00000009706|SETBP1	2466.52	-0.974648	0.132305	-7.36669	1.74912e-13	4.76099e-12
ENSOCUG00000016255|CREBL2	275.191	2.13263	0.289744	7.36039	1.8337e-13	4.98413e-12
ENSOCUG00000003098|SH3RF1	788.974	-1.18705	0.161305	-7.35901	1.85281e-13	5.0289e-12
ENSOCUG00000010534|DLG2	344.105	-2.21943	0.301615	-7.35851	1.8597e-13	5.04044e-12
ENSOCUG00000024814|CHRNA1	671.027	-1.76519	0.240084	-7.35238	1.94703e-13	5.26966e-12
ENSOCUG00000011386|MAPT	374.92	2.38508	0.324484	7.35039	1.97632e-13	5.34137e-12
ENSOCUG00000001220|TUBGCP2	3685.22	1.02397	0.139367	7.34734	2.02195e-13	5.45165e-12
ENSOCUG00000010730|TM2D3	1718.11	1.23216	0.167703	7.34728	2.02283e-13	5.45165e-12
ENSOCUG00000039595	1211.48	2.09873	0.285757	7.34447	2.06582e-13	5.55547e-12
ENSOCUG00000025756|CXXC1	1635.67	1.11369	0.151639	7.34438	2.06717e-13	5.55547e-12
ENSOCUG00000002102	1287.07	1.17422	0.159924	7.34237	2.09847e-13	5.63168e-12
ENSOCUG00000021890|WBP1L	1536.9	1.44231	0.196598	7.33633	2.19532e-13	5.88334e-12
ENSOCUG00000016484|AIFM3	77.0861	5.10107	0.695872	7.33047	2.29355e-13	6.13799e-12
ENSOCUG00000024282|PLEKHB2	3248.21	11.6927	1.59565	7.32786	2.33849e-13	6.24948e-12
ENSOCUG00000038906	523.014	1.93594	0.264229	7.32678	2.35756e-13	6.29164e-12
ENSOCUG00000015419|NEIL2	206.482	2.10135	0.286904	7.32423	2.40269e-13	6.40314e-12
ENSOCUG00000013894|DERA	978.214	-1.11053	0.151639	-7.32352	2.41542e-13	6.42811e-12
ENSOCUG00000012496|TIGD4	448.069	-2.70134	0.36903	-7.3201	2.47792e-13	6.58527e-12
ENSOCUG00000009527|RAPGEF2	4171.54	-0.925912	0.126508	-7.31898	2.49871e-13	6.63131e-12
ENSOCUG00000009709|MED24	2000.03	0.94968	0.129884	7.31174	2.63713e-13	6.98894e-12
ENSOCUG00000006382|ZCCHC24	837.124	1.2181	0.166648	7.30943	2.68281e-13	7.10017e-12
ENSOCUG00000007427|FAT3	698.847	-2.44838	0.335233	-7.3035	2.80382e-13	7.41016e-12
ENSOCUG00000031221	436.069	2.2191	0.303899	7.30209	2.83325e-13	7.47759e-12
ENSOCUG00000013657|MAP3K10	467.064	1.74967	0.239683	7.29992	2.87946e-13	7.58906e-12
ENSOCUG00000016366|DNAJB9	5849.99	1.5407	0.211174	7.29585	2.96783e-13	7.81121e-12
ENSOCUG00000010832|ASXL3	607.329	-2.07134	0.283945	-7.29485	2.99001e-13	7.85875e-12
ENSOCUG00000012081|CACNB1	6242.5	1.16451	0.159781	7.28821	3.14105e-13	8.2444e-12
ENSOCUG00000039577	488.789	2.02996	0.278685	7.28405	3.23941e-13	8.49089e-12
ENSOCUG00000016763|CIB2	622.205	1.61271	0.221535	7.27971	3.34544e-13	8.75258e-12
ENSOCUG00000027909|TOB2	878.671	1.58925	0.218316	7.27959	3.34841e-13	8.75258e-12
ENSOCUG00000025111|GALNT15	336.627	2.1195	0.29119	7.27876	3.36904e-13	8.79449e-12
ENSOCUG00000021631|SNORA53	3732.82	2.01013	0.276178	7.27836	3.37896e-13	8.80833e-12
ENSOCUG00000000408	1282.57	-1.37949	0.189677	-7.27283	3.52037e-13	9.16448e-12
ENSOCUG00000008225|LACTB2	1212.04	1.54288	0.21225	7.26916	3.61732e-13	9.40405e-12
ENSOCUG00000003323|ARHGAP28	765.194	-1.52783	0.210288	-7.26544	3.71814e-13	9.65302e-12
ENSOCUG00000009263|NAPB	498.735	-1.42654	0.19642	-7.26272	3.79376e-13	9.83598e-12
ENSOCUG00000005429|BCL6	1430.63	2.05825	0.283537	7.25921	3.89346e-13	1.00808e-11
ENSOCUG00000010264|DGKI	89.4155	-2.78559	0.383786	-7.25817	3.92363e-13	1.01452e-11
ENSOCUG00000024797|ATG101	921.752	1.39298	0.191979	7.25589	3.99015e-13	1.03032e-11
ENSOCUG00000038147	116.373	3.72139	0.513129	7.25234	4.09634e-13	1.05631e-11
ENSOCUG00000015087|RPLP1	108400	1.25897	0.173618	7.25134	4.12655e-13	1.06267e-11
ENSOCUG00000001208|RXFP1	225.73	2.18087	0.300854	7.24891	4.20124e-13	1.08045e-11
ENSOCUG00000034009	333.077	2.19713	0.303117	7.24845	4.21553e-13	1.08267e-11
ENSOCUG00000006432|IPMK	936.602	2.0842	0.287695	7.24448	4.34111e-13	1.11342e-11
ENSOCUG00000029813	594.958	-1.83535	0.253478	-7.24069	4.46398e-13	1.1434e-11
ENSOCUG00000000553|TCEAL1	573.132	-1.33758	0.184777	-7.23887	4.52435e-13	1.15731e-11
ENSOCUG00000009694|SRGAP1	305.348	-2.07012	0.285983	-7.23861	4.53313e-13	1.15801e-11
ENSOCUG00000013043|MYEF2	1294.54	-1.48294	0.205104	-7.23018	4.82357e-13	1.23056e-11
ENSOCUG00000016283|RPL3L	3687.27	1.51661	0.209833	7.22769	4.91278e-13	1.25165e-11
ENSOCUG00000027060	317.674	-1.45738	0.201661	-7.22684	4.94354e-13	1.25781e-11
ENSOCUG00000012608|PTGER2	353.141	2.07481	0.287161	7.22526	5.00127e-13	1.2708e-11
ENSOCUG00000011211|CKMT2	17687.8	1.7755	0.245791	7.22362	5.06233e-13	1.28461e-11
ENSOCUG00000013204|SETD5	3713.3	-1.26539	0.17523	-7.22129	5.14986e-13	1.30494e-11
ENSOCUG00000017068|ZNF608	492.245	-1.5035	0.208208	-7.22112	5.15613e-13	1.30494e-11
ENSOCUG00000027310|SLC16A3	2983.53	2.00984	0.27845	7.21798	5.27637e-13	1.33361e-11
ENSOCUG00000027067|SMIM4	531.25	1.74688	0.242106	7.21536	5.37926e-13	1.35782e-11
ENSOCUG00000017076|EIF2B4	1071.45	1.15129	0.159659	7.21095	5.55648e-13	1.4007e-11
ENSOCUG00000002981	383.04	1.73958	0.241846	7.19294	6.34107e-13	1.59638e-11
ENSOCUG00000014750|TENT4B	491.874	1.50436	0.209362	7.18544	6.69909e-13	1.68429e-11
ENSOCUG00000007640|GNA13	1209.2	1.06607	0.148443	7.18167	6.88673e-13	1.72919e-11
ENSOCUG00000002053	1194.99	1.09113	0.152002	7.17835	7.05597e-13	1.76936e-11
ENSOCUG00000009489	599.528	-1.5132	0.210866	-7.17613	7.17149e-13	1.79597e-11
ENSOCUG00000005145|EEPD1	2818.29	1.12777	0.157192	7.17447	7.25878e-13	1.81545e-11
ENSOCUG00000007028|MARCKS	8100.79	-0.904591	0.126095	-7.17391	7.28863e-13	1.82054e-11
ENSOCUG00000029846	138.173	5.7098	0.796062	7.17256	7.3607e-13	1.83614e-11
ENSOCUG00000004391|ECSIT	2175.32	1.44601	0.201651	7.17087	7.45232e-13	1.85657e-11
ENSOCUG00000025179	63.8259	-9.04443	1.26145	-7.16985	7.50799e-13	1.868e-11
ENSOCUG00000028024	642.741	6.52898	0.910826	7.1682	7.59906e-13	1.8882e-11
ENSOCUG00000010465|EPHA3	634.354	-1.61257	0.224993	-7.16718	7.65598e-13	1.89988e-11
ENSOCUG00000001289|SEPTIN11	4724.86	-1.23708	0.172648	-7.16533	7.7602e-13	1.92224e-11
ENSOCUG00000005220|POMGNT1	2496.32	1.10784	0.154614	7.16522	7.76622e-13	1.92224e-11
ENSOCUG00000016643|ITGB1BP2	11124.8	-1.29803	0.181324	-7.15862	8.1494e-13	2.01447e-11
ENSOCUG00000014141|TRIM39	1207.56	1.26131	0.176201	7.15835	8.16556e-13	2.01586e-11
ENSOCUG00000000405|S100PBP	1021.8	-1.28023	0.179068	-7.1494	8.71609e-13	2.14899e-11
ENSOCUG00000017492	4448.46	-1.64419	0.230066	-7.14658	8.89687e-13	2.19074e-11
ENSOCUG00000032099|ZNF853	1013.04	1.32642	0.186048	7.12948	1.00746e-12	2.47754e-11
ENSOCUG00000000624|SLC26A6	318.325	1.82493	0.256004	7.12851	1.0146e-12	2.49189e-11
ENSOCUG00000012064|POLR2F	1790.24	0.953756	0.133807	7.12785	1.0195e-12	2.50072e-11
ENSOCUG00000007842|KYAT3	4039.87	-1.20582	0.16931	-7.12198	1.06387e-12	2.60621e-11
ENSOCUG00000025064	1855.63	-1.98624	0.279006	-7.11898	1.08728e-12	2.66015e-11
ENSOCUG00000023597|BANP	483.312	1.75148	0.24612	7.11636	1.10812e-12	2.70766e-11
ENSOCUG00000007590|SUCO	2905.03	-1.02277	0.143837	-7.11059	1.15547e-12	2.81976e-11
ENSOCUG00000000683	5605.22	-0.961608	0.135269	-7.10885	1.17013e-12	2.8519e-11
ENSOCUG00000021926	1144.38	1.54508	0.217556	7.10197	1.22988e-12	2.9937e-11
ENSOCUG00000005011	46188.8	1.31661	0.185406	7.1012	1.23677e-12	3.00641e-11
ENSOCUG00000017111|KIF4A	421.6	-1.60479	0.225997	-7.10093	1.23919e-12	3.00641e-11
ENSOCUG00000024481|CAPN3	15734.3	1.00009	0.14084	7.10086	1.23982e-12	3.00641e-11
ENSOCUG00000006484|KIF27	281.412	-2.3167	0.326336	-7.09914	1.2554e-12	3.04032e-11
ENSOCUG00000003444|HECTD3	963.163	1.00315	0.141325	7.09818	1.26414e-12	3.05761e-11
ENSOCUG00000000887	10410.5	1.33652	0.188399	7.09408	1.30218e-12	3.14566e-11
ENSOCUG00000017035	5666.85	1.56343	0.220569	7.08816	1.35905e-12	3.27887e-11
ENSOCUG00000011419	3580.85	1.44689	0.204153	7.08727	1.36787e-12	3.29599e-11
ENSOCUG00000003250|NDN	1643.27	-1.42288	0.201119	-7.07482	1.49648e-12	3.60136e-11
ENSOCUG00000029701	233.679	1.67978	0.237638	7.06863	1.56475e-12	3.7609e-11
ENSOCUG00000005780|HPN	95.4313	3.5889	0.507834	7.06709	1.58221e-12	3.7981e-11
ENSOCUG00000001808|SLC12A2	6249.22	1.14897	0.162626	7.06511	1.60494e-12	3.84782e-11
ENSOCUG00000016601|SSH2	3829.77	1.37449	0.194564	7.06447	1.61229e-12	3.85634e-11
ENSOCUG00000011482|POSTN	88202.1	-1.69595	0.240069	-7.06443	1.61281e-12	3.85634e-11
ENSOCUG00000010948|ARMCX5	471.043	-1.53452	0.217222	-7.06428	1.61455e-12	3.85634e-11
ENSOCUG00000007309|IKZF2	585.854	1.40991	0.199676	7.06098	1.65332e-12	3.94401e-11
ENSOCUG00000024543|H2BC18	2199.52	-1.14801	0.162703	-7.05587	1.71521e-12	4.08655e-11
ENSOCUG00000014848|TNLG6A	1204.64	2.19393	0.31136	7.04628	1.8377e-12	4.37296e-11
ENSOCUG00000004643|WSB1	4913.47	-1.30885	0.185897	-7.04072	1.91251e-12	4.5453e-11
ENSOCUG00000013571|LRRN3	560.966	1.90648	0.270933	7.03673	1.96801e-12	4.6714e-11
ENSOCUG00000023811|H3C13	1551.7	-1.06355	0.15118	-7.03502	1.99235e-12	4.72329e-11
ENSOCUG00000015533	42626.4	1.32966	0.189206	7.02754	2.10199e-12	4.97706e-11
ENSOCUG00000001736|TMUB1	267.252	1.636	0.232829	7.0266	2.11621e-12	5.00452e-11
ENSOCUG00000013158|HS6ST1	309.966	2.0112	0.286333	7.02399	2.15628e-12	5.09298e-11
ENSOCUG00000000674|KCNA5	336.187	1.84379	0.262567	7.02218	2.18429e-12	5.15277e-11
ENSOCUG00000010815|CDC27	4136.34	-1.04286	0.148531	-7.0212	2.19977e-12	5.1829e-11
ENSOCUG00000022698|RANBP1	1215.33	-1.27645	0.181807	-7.02092	2.20414e-12	5.18678e-11
ENSOCUG00000012213|DYNC1I1	79.8912	-4.55522	0.649933	-7.00875	2.40459e-12	5.64963e-11
ENSOCUG00000004837|GUCD1	4236.84	1.22378	0.17461	7.00862	2.40674e-12	5.64963e-11
ENSOCUG00000022035	998.695	2.65004	0.378274	7.00561	2.4592e-12	5.7657e-11
ENSOCUG00000007654|KHDRBS1	2864.36	-1.00684	0.143778	-7.00274	2.51002e-12	5.87762e-11
ENSOCUG00000034607	257.567	-2.86356	0.408946	-7.00229	2.51805e-12	5.88922e-11
ENSOCUG00000009517|SLIT2	171.624	-2.39253	0.341796	-6.99989	2.5617e-12	5.98399e-11
ENSOCUG00000007405|CENPJ	235.258	-1.93661	0.276762	-6.9974	2.60762e-12	6.08382e-11
ENSOCUG00000005628|JAM3	1332.46	-1.17572	0.168028	-6.99712	2.61269e-12	6.08819e-11
ENSOCUG00000023692	116303	0.954071	0.136367	6.99636	2.62696e-12	6.114e-11
ENSOCUG00000010466|KIF2A	2065.29	-1.16244	0.166165	-6.9957	2.63933e-12	6.13532e-11
ENSOCUG00000026657|AGMAT	55.9995	3.11705	0.445657	6.99428	2.66629e-12	6.19046e-11
ENSOCUG00000000796|CACNG6	2322.26	1.31346	0.18787	6.99134	2.72268e-12	6.31371e-11
ENSOCUG00000015410|NDC80	537.222	-1.44216	0.20633	-6.98959	2.75692e-12	6.38536e-11
ENSOCUG00000026221	2707.62	1.35014	0.193237	6.98698	2.8087e-12	6.49741e-11
ENSOCUG00000008690|TMCO4	143.207	2.58329	0.369738	6.9868	2.81227e-12	6.4978e-11
ENSOCUG00000002934|ZNF280C	165.564	-2.003	0.28678	-6.98447	2.85943e-12	6.5988e-11
ENSOCUG00000012196|TRIM50	81.3261	-2.71605	0.389092	-6.98047	2.94191e-12	6.78093e-11
ENSOCUG00000000672|EPHA7	150.868	-2.89843	0.415348	-6.97832	2.98735e-12	6.87737e-11
ENSOCUG00000016789|DENND2C	2227.52	-1.19598	0.171561	-6.97115	3.14371e-12	7.22864e-11
ENSOCUG00000002771|TOB1	4025.72	1.76915	0.253793	6.97083	3.15086e-12	7.23637e-11
ENSOCUG00000003233|TRIM7	2255.53	1.32457	0.190111	6.96734	3.22996e-12	7.40913e-11
ENSOCUG00000002484|MTHFSD	505.677	-1.24066	0.178084	-6.9667	3.24465e-12	7.43391e-11
ENSOCUG00000003291|GPATCH8	1792.41	-1.19564	0.17173	-6.96236	3.34619e-12	7.65738e-11
ENSOCUG00000025693|RBM8A	784.422	-1.16722	0.167776	-6.95697	3.47659e-12	7.94626e-11
ENSOCUG00000013527|ABHD2	716.721	-1.92774	0.277163	-6.95526	3.51924e-12	8.03254e-11
ENSOCUG00000009972|PHLPP2	335.312	-1.48288	0.213207	-6.95511	3.52275e-12	8.03254e-11
ENSOCUG00000014846|DPYSL5	140.213	-3.52536	0.507378	-6.9482	3.69966e-12	8.42588e-11
ENSOCUG00000006792|NCAPG	517.208	-1.54268	0.222036	-6.94788	3.70817e-12	8.4352e-11
ENSOCUG00000000982|DMAC1	1069.14	1.19173	0.171553	6.94669	3.73961e-12	8.4966e-11
ENSOCUG00000011533|RHOBTB1	2924.79	1.03081	0.148471	6.94283	3.8433e-12	8.72182e-11
ENSOCUG00000015984|CASC1	300.985	-2.22261	0.320319	-6.93875	3.95592e-12	8.96675e-11
ENSOCUG00000004990|APEH	2594.95	1.19986	0.172985	6.93618	4.02837e-12	9.12016e-11
ENSOCUG00000015863	266.46	1.67277	0.24126	6.93347	4.10639e-12	9.28579e-11
ENSOCUG00000029824	488.801	-1.35068	0.194882	-6.93079	4.18509e-12	9.45257e-11
ENSOCUG00000008468|MTO1	894.977	1.09757	0.158371	6.93036	4.19774e-12	9.46994e-11
ENSOCUG00000025317|PTP4A3	10533.3	1.27009	0.183309	6.92867	4.24811e-12	9.57227e-11
ENSOCUG00000013614|SNRNP25	1531.55	1.2384	0.178746	6.92825	4.26081e-12	9.58957e-11
ENSOCUG00000027883|KIAA0408	1594.48	1.53443	0.221695	6.92136	4.47342e-12	1.00563e-10
ENSOCUG00000011793	519.039	1.51038	0.21858	6.90994	4.84869e-12	1.0887e-10
ENSOCUG00000007606|MAP2K6	1001.21	1.69674	0.24567	6.90658	4.96466e-12	1.11344e-10
ENSOCUG00000023555	223.567	1.53106	0.221709	6.90572	4.9948e-12	1.11888e-10
ENSOCUG00000000095|RBBP5	982.194	1.25591	0.181877	6.9053	5.00975e-12	1.12012e-10
ENSOCUG00000023674	369.511	-1.60572	0.232537	-6.90524	5.01204e-12	1.12012e-10
ENSOCUG00000001073|GAN	1374.17	-1.02663	0.148682	-6.90491	5.02369e-12	1.12141e-10
ENSOCUG00000010929|NAGPA	302.908	2.12144	0.307831	6.89158	5.51743e-12	1.23019e-10
ENSOCUG00000013549|MLF1	26379.6	1.38198	0.200701	6.88577	5.74749e-12	1.27999e-10
ENSOCUG00000005489|PRKRA	2659.82	1.90587	0.276809	6.88513	5.77347e-12	1.28428e-10
ENSOCUG00000025658|AAMDC	1428.07	1.00019	0.145331	6.88213	5.89645e-12	1.31011e-10
ENSOCUG00000032782	11724.9	-0.994147	0.144466	-6.88155	5.92049e-12	1.31392e-10
ENSOCUG00000021327|STARD10	518.568	2.18814	0.3188	6.86367	6.71142e-12	1.48772e-10
ENSOCUG00000008164|ABCC2	322.375	2.47458	0.360818	6.85825	6.9709e-12	1.54345e-10
ENSOCUG00000012488|ALS2	1166.5	0.99471	0.145101	6.85531	7.11567e-12	1.57368e-10
ENSOCUG00000013454|PRDM5	1119.09	-1.37376	0.200465	-6.85286	7.23865e-12	1.59903e-10
ENSOCUG00000005160|FDFT1	4566.11	1.03785	0.151456	6.85248	7.25789e-12	1.60143e-10
ENSOCUG00000014052|LSAMP	203.608	-1.84147	0.268745	-6.85211	7.27703e-12	1.6038e-10
ENSOCUG00000016271|NT5DC3	759.433	-1.16387	0.16993	-6.84911	7.43109e-12	1.63587e-10
ENSOCUG00000028076	6392.76	-1.10902	0.162128	-6.84039	7.89771e-12	1.73588e-10
ENSOCUG00000002230	2512.74	1.09572	0.160186	6.84028	7.90359e-12	1.73588e-10
ENSOCUG00000009240|ALKBH5	2738.22	0.952769	0.139292	6.84008	7.91496e-12	1.73638e-10
ENSOCUG00000015296	550.969	1.24743	0.182466	6.83647	8.11658e-12	1.77857e-10
ENSOCUG00000014778|MORF4L2	9727.78	-0.809321	0.118532	-6.82786	8.61934e-12	1.88658e-10
ENSOCUG00000015771|SQLE	491.317	-1.61031	0.236172	-6.81838	9.20713e-12	2.01293e-10
ENSOCUG00000000988|SEC31B	845.43	1.32559	0.194435	6.81765	9.2544e-12	2.02095e-10
ENSOCUG00000017649|ZBTB11	1879.14	1.22485	0.179703	6.81595	9.36432e-12	2.04262e-10
ENSOCUG00000002874|PTK7	2196.1	-1.31452	0.192906	-6.81429	9.47277e-12	2.06392e-10
ENSOCUG00000035647	1684.89	1.51277	0.222012	6.81389	9.49913e-12	2.06731e-10
ENSOCUG00000001968	565.995	-2.67394	0.392604	-6.81079	9.70672e-12	2.11008e-10
ENSOCUG00000013786	986.681	1.08283	0.159051	6.80806	9.89239e-12	2.148e-10
ENSOCUG00000027828	1056.75	2.6224	0.385376	6.80477	1.01208e-11	2.1951e-10
ENSOCUG00000007692|JPH1	20400.1	1.3408	0.197057	6.80414	1.01656e-11	2.20232e-10
ENSOCUG00000013703|GFOD1	403.499	1.58591	0.233088	6.80389	1.01833e-11	2.20366e-10
ENSOCUG00000003336|RPS6	15033.7	-0.895653	0.131692	-6.8011	1.03823e-11	2.24418e-10
ENSOCUG00000010531|KCTD15	926.937	1.45194	0.2135	6.80067	1.04132e-11	2.24831e-10
ENSOCUG00000002037|PTPN21	4231.02	-0.928824	0.136595	-6.79983	1.04743e-11	2.25646e-10
ENSOCUG00000017721|NDUFAF3	935.65	1.08787	0.159984	6.79983	1.04745e-11	2.25646e-10
ENSOCUG00000002949|CISD1	4829.56	1.79551	0.264067	6.79947	1.05008e-11	2.25956e-10
ENSOCUG00000010780|LRRC8B	467.797	-1.7242	0.253659	-6.79731	1.06592e-11	2.29106e-10
ENSOCUG00000003700|METAP1D	356.819	1.55777	0.229286	6.79399	1.09077e-11	2.34185e-10
ENSOCUG00000022244|TRPT1	486.211	1.27007	0.186961	6.79322	1.09655e-11	2.35161e-10
ENSOCUG00000008972|MALSU1	1028.3	1.11928	0.164774	6.79282	1.09961e-11	2.35553e-10
ENSOCUG00000001693	2955.51	-0.991376	0.145972	-6.79155	1.10934e-11	2.37372e-10
ENSOCUG00000024640	3452.65	-1.12121	0.165162	-6.78852	1.13287e-11	2.42136e-10
ENSOCUG00000013123|KRT15	102.577	-4.88083	0.719159	-6.78686	1.14601e-11	2.44669e-10
ENSOCUG00000025906|VAMP5	306.69	1.43951	0.212286	6.781	1.19344e-11	2.54512e-10
ENSOCUG00000017342	3831.83	-0.976384	0.144022	-6.7794	1.20677e-11	2.57067e-10
ENSOCUG00000006467|NAA50	8439.87	0.823135	0.121457	6.77719	1.22533e-11	2.6073e-10
ENSOCUG00000017284|NAA38	923.191	1.19521	0.176409	6.77526	1.24181e-11	2.63944e-10
ENSOCUG00000003722|ANGPT1	764.454	1.58769	0.234518	6.77001	1.28775e-11	2.73373e-10
ENSOCUG00000008481|RABEFLA2	290875	-1.24736	0.184252	-6.76986	1.28903e-11	2.73373e-10
ENSOCUG00000026260	616.753	1.55911	0.230439	6.76582	1.32561e-11	2.80817e-10
ENSOCUG00000025689|RTL3	323.073	-2.58109	0.381639	-6.76316	1.3501e-11	2.85689e-10
ENSOCUG00000023764|CCDC80	12793	1.98444	0.293436	6.76277	1.35378e-11	2.8615e-10
ENSOCUG00000006096|ANKRD50	4774.92	-1.48405	0.219503	-6.76095	1.37086e-11	2.8944e-10
ENSOCUG00000021989|NDUFA3	2430.83	1.29481	0.191536	6.76015	1.37851e-11	2.90735e-10
ENSOCUG00000011785|KLHL38	1810.76	1.46518	0.216798	6.75827	1.39648e-11	2.942e-10
ENSOCUG00000016676|MAMLD1	138.116	-2.20168	0.326152	-6.75046	1.47373e-11	3.10134e-10
ENSOCUG00000007609|PBX1	1228.68	-1.36935	0.202965	-6.74675	1.51191e-11	3.17818e-10
ENSOCUG00000003963|BCAT1	48.2709	-8.63975	1.28065	-6.74636	1.51605e-11	3.18336e-10
ENSOCUG00000033836|HSD17B14	700.878	1.11424	0.165318	6.73995	1.58442e-11	3.32328e-10
ENSOCUG00000014733	1448.17	-1.62282	0.24085	-6.7379	1.60695e-11	3.36684e-10
ENSOCUG00000017921|BCAP31	3439.5	1.02817	0.152607	6.73738	1.61265e-11	3.37166e-10
ENSOCUG00000010972	4352.09	2.45546	0.364453	6.73737	1.61278e-11	3.37166e-10
ENSOCUG00000016686	1625.41	-1.37416	0.203966	-6.73718	1.61486e-11	3.37233e-10
ENSOCUG00000034282	354.049	-1.49419	0.221857	-6.73495	1.63991e-11	3.4209e-10
ENSOCUG00000015594|EDA	1318.46	-1.10871	0.164684	-6.73232	1.66976e-11	3.47936e-10
ENSOCUG00000007601|MBNL1	26919.5	1.22029	0.181266	6.73205	1.67286e-11	3.48203e-10
ENSOCUG00000012948|DOCK7	3032.95	-0.974684	0.14487	-6.72797	1.72042e-11	3.57712e-10
ENSOCUG00000017742|FHL5	2206.67	1.35586	0.201645	6.724	1.76808e-11	3.67222e-10
ENSOCUG00000014498|SLC16A12	324.897	-1.48759	0.2214	-6.71899	1.82992e-11	3.79654e-10
ENSOCUG00000014735|ZKSCAN2	54.2529	-4.05173	0.603174	-6.71735	1.85063e-11	3.83534e-10
ENSOCUG00000002614|IL1RAPL2	102.375	-3.8348	0.570908	-6.71702	1.85481e-11	3.83984e-10
ENSOCUG00000001309|ISM1	272.101	2.77689	0.413666	6.71288	1.90823e-11	3.94616e-10
ENSOCUG00000011147|CLCN1	4469.2	1.38258	0.206097	6.7084	1.96775e-11	4.06484e-10
ENSOCUG00000027957|RABGAP1L	8926.86	0.860472	0.128316	6.70587	2.00203e-11	4.13119e-10
ENSOCUG00000002222	1006.11	-1.18587	0.176892	-6.70393	2.02894e-11	4.18221e-10
ENSOCUG00000017945	345.852	-1.8258	0.272374	-6.7033	2.0376e-11	4.19553e-10
ENSOCUG00000021739	868.632	-2.44248	0.364604	-6.69899	2.09864e-11	4.31656e-10
ENSOCUG00000014347|SQOR	1052.42	1.17673	0.175852	6.69159	2.20761e-11	4.5358e-10
ENSOCUG00000009457|SCRN2	520.895	1.67623	0.250628	6.68812	2.26056e-11	4.6396e-10
ENSOCUG00000006098|MMRN1	2293.67	2.52239	0.377208	6.687	2.27796e-11	4.67032e-10
ENSOCUG00000017968|GNAS	24744.6	-0.838069	0.125507	-6.67746	2.43113e-11	4.979e-10
ENSOCUG00000007271	81.0173	-3.23591	0.48549	-6.66524	2.64242e-11	5.40592e-10
ENSOCUG00000011278	6137.77	1.56563	0.234973	6.66305	2.68202e-11	5.48108e-10
ENSOCUG00000001277|NECAB1	76.1699	-3.26312	0.489791	-6.66227	2.6963e-11	5.50438e-10
ENSOCUG00000001877|SFPQ	6541.59	-1.11679	0.167728	-6.65833	2.76952e-11	5.6478e-10
ENSOCUG00000009637|NCOA6	1025.75	-1.15578	0.173611	-6.65732	2.78864e-11	5.6779e-10
ENSOCUG00000001554|TANC2	1813.88	-1.47728	0.221905	-6.65724	2.79022e-11	5.6779e-10
ENSOCUG00000003359|ORC6	155.219	-2.55464	0.383777	-6.65658	2.80269e-11	5.69722e-10
ENSOCUG00000021436	368.13	2.09754	0.315173	6.65521	2.82904e-11	5.74467e-10
ENSOCUG00000022723|ACAD11	833.715	1.14547	0.172423	6.64334	3.06663e-11	6.22051e-10
ENSOCUG00000013011|CDC42EP3	1197.7	1.75538	0.264331	6.64083	3.11918e-11	6.3204e-10
ENSOCUG00000022352	2465.52	2.02155	0.304538	6.63809	3.17779e-11	6.42736e-10
ENSOCUG00000013912|WDR11	2810.39	-0.966377	0.145582	-6.63802	3.17933e-11	6.42736e-10
ENSOCUG00000014862|BIN1	37887.7	1.00762	0.151799	6.63789	3.18206e-11	6.42736e-10
ENSOCUG00000017956|ABCC1	1713.88	1.13857	0.171659	6.63272	3.29553e-11	6.64953e-10
ENSOCUG00000027842	1345.61	1.19072	0.179551	6.63169	3.31856e-11	6.68892e-10
ENSOCUG00000002399|PNCK	244.075	1.60323	0.241799	6.63042	3.34737e-11	6.73544e-10
ENSOCUG00000026270	757.246	1.62249	0.244706	6.63036	3.34869e-11	6.73544e-10
ENSOCUG00000000847|PTPRD	5783.93	-1.31183	0.197921	-6.62806	3.40129e-11	6.83405e-10
ENSOCUG00000036792|Metazoa_SRP	402448	1.69622	0.255994	6.62602	3.44866e-11	6.92195e-10
ENSOCUG00000020146	126.075	3.45643	0.521666	6.62577	3.4545e-11	6.9264e-10
ENSOCUG00000013221	3263.69	1.12135	0.169489	6.61605	3.68918e-11	7.38919e-10
ENSOCUG00000002739	9978.77	1.00917	0.152596	6.61336	3.75689e-11	7.51692e-10
ENSOCUG00000009112|DERL1	2248.99	1.00139	0.151508	6.60944	3.85768e-11	7.71051e-10
ENSOCUG00000002728|SLF2	7122.38	-1.13577	0.171939	-6.60569	3.95682e-11	7.89408e-10
ENSOCUG00000006493|STMN1	1796.33	-1.24195	0.188013	-6.60565	3.95778e-11	7.89408e-10
ENSOCUG00000015627|ZFP57	329.042	-1.52962	0.231597	-6.60465	3.98461e-11	7.93931e-10
ENSOCUG00000001990|NAA35	3042.54	-1.12933	0.171022	-6.60343	4.01754e-11	7.99658e-10
ENSOCUG00000021621|ZBTB8A	625.45	-1.38591	0.209891	-6.60303	4.02832e-11	8.00969e-10
ENSOCUG00000006750|HEXIM2	227.682	2.08462	0.315736	6.60242	4.0449e-11	8.03429e-10
ENSOCUG00000014657|EFEMP1	1636.42	2.01597	0.305619	6.59635	4.21391e-11	8.36132e-10
ENSOCUG00000004093|PUS7L	411.268	-1.91031	0.28985	-6.59066	4.37876e-11	8.67939e-10
ENSOCUG00000012903|SIM2	186.831	1.85534	0.281758	6.58489	4.55209e-11	9.01362e-10
ENSOCUG00000011490|COPS5	3222.07	1.26598	0.192496	6.57667	4.81107e-11	9.51655e-10
ENSOCUG00000027084	438.526	-1.55513	0.236691	-6.57031	5.02114e-11	9.92182e-10
ENSOCUG00000006984|MRPS25	2042.43	1.36575	0.207937	6.56811	5.09589e-11	1.00591e-09
ENSOCUG00000002055|ZNF827	463.62	-2.04092	0.310819	-6.56624	5.16001e-11	1.01752e-09
ENSOCUG00000026724	801.314	-1.12041	0.170652	-6.56544	5.18811e-11	1.022e-09
ENSOCUG00000008077|POLQ	372.313	-1.86038	0.283382	-6.56493	5.2057e-11	1.02441e-09
ENSOCUG00000017337|TP53BP1	3033.04	-0.880057	0.134251	-6.5553	5.55312e-11	1.09166e-09
ENSOCUG00000009046|GFOD2	775.037	1.20915	0.18477	6.5441	5.98539e-11	1.17542e-09
ENSOCUG00000004609|BOLA1	734.192	1.187	0.181446	6.54189	6.07456e-11	1.19171e-09
ENSOCUG00000001801|FOXP2	407.413	-1.7055	0.260721	-6.54148	6.0913e-11	1.19377e-09
ENSOCUG00000003499|FADS2	4715.74	1.43032	0.218793	6.53733	6.26268e-11	1.2261e-09
ENSOCUG00000011608|WNK3	200.644	-2.37319	0.363067	-6.5365	6.2974e-11	1.23163e-09
ENSOCUG00000021704|PLEKHH3	609.306	1.65774	0.253736	6.53332	6.43294e-11	1.25686e-09
ENSOCUG00000013139|BCKDHB	1647.61	1.27354	0.195048	6.52936	6.60517e-11	1.28919e-09
ENSOCUG00000002877|PLCXD3	43.9026	-8.50245	1.30306	-6.52497	6.80173e-11	1.3262e-09
ENSOCUG00000013275|C12orf57	970.642	1.13696	0.174412	6.51879	7.08786e-11	1.38058e-09
ENSOCUG00000008096|RPRD1A	1570.36	1.13899	0.174728	6.51863	7.09547e-11	1.38065e-09
ENSOCUG00000017709|TRPC1	1211.39	-1.14443	0.175567	-6.51845	7.10368e-11	1.38085e-09
ENSOCUG00000010371|FRZB	2954.31	1.28342	0.196965	6.51599	7.22101e-11	1.40223e-09
ENSOCUG00000006114|CHRNA5	38.9774	5.99469	0.92033	6.51363	7.33541e-11	1.423e-09
ENSOCUG00000009786|HADHA	10189.8	-0.983339	0.151216	-6.50288	7.87962e-11	1.52702e-09
ENSOCUG00000003935|TAF12	706.824	1.08724	0.167396	6.49504	8.3012e-11	1.60709e-09
ENSOCUG00000030948	454.143	-1.27889	0.196946	-6.49357	8.38235e-11	1.62115e-09
ENSOCUG00000023790|ROR1	291.681	-1.723	0.265424	-6.49149	8.4991e-11	1.64207e-09
ENSOCUG00000004754|ARFGEF3	364.848	-1.6249	0.250431	-6.4884	8.6751e-11	1.67438e-09
ENSOCUG00000017644	1835.96	0.998227	0.153982	6.48275	9.00658e-11	1.73547e-09
ENSOCUG00000001716|PFKFB1	2334.83	1.89002	0.291548	6.4827	9.00977e-11	1.73547e-09
ENSOCUG00000030034	2022.89	1.35354	0.208814	6.48204	9.04885e-11	1.74124e-09
ENSOCUG00000024176|FUNDC2	4696.13	1.20733	0.186419	6.47644	9.3911e-11	1.80528e-09
ENSOCUG00000007788|TTC7A	608.085	1.31363	0.20285	6.47589	9.42557e-11	1.81009e-09
ENSOCUG00000003068	32750	-1.03562	0.159964	-6.4741	9.53814e-11	1.82987e-09
ENSOCUG00000023599|APOD	6484.65	1.95448	0.301973	6.47238	9.64696e-11	1.84889e-09
ENSOCUG00000027120	396.442	1.47676	0.228203	6.47125	9.71956e-11	1.86094e-09
ENSOCUG00000017410|POLR3D	1728.8	1.39194	0.215103	6.47101	9.73496e-11	1.86202e-09
ENSOCUG00000037148	442.155	1.54192	0.238511	6.4648	1.01435e-10	1.93822e-09
ENSOCUG00000006737	1487.48	4.74508	0.734775	6.45786	1.06192e-10	2.02709e-09
ENSOCUG00000024991|ALPK1	183.111	2.07452	0.321398	6.45467	1.08452e-10	2.06817e-09
ENSOCUG00000016159	160.84	1.68234	0.260654	6.4543	1.08718e-10	2.07117e-09
ENSOCUG00000000499|PCMT1	7490.77	1.07133	0.166197	6.44618	1.14702e-10	2.183e-09
ENSOCUG00000002907	157.098	-2.32	0.359967	-6.44505	1.15565e-10	2.19723e-09
ENSOCUG00000006521|DEPP1	832.099	1.24362	0.192975	6.44445	1.16017e-10	2.20363e-09
ENSOCUG00000010530	1580.2	1.09603	0.170264	6.43724	1.21668e-10	2.30866e-09
ENSOCUG00000023143	2776.35	1.02698	0.159562	6.43625	1.22463e-10	2.32146e-09
ENSOCUG00000012541|SOSTDC1	51.056	-4.85502	0.754688	-6.43315	1.24986e-10	2.36693e-09
ENSOCUG00000023908	350.2	-1.85309	0.288084	-6.43245	1.25567e-10	2.37559e-09
ENSOCUG00000004470	16565.3	1.22059	0.189861	6.42887	1.28557e-10	2.42975e-09
ENSOCUG00000013149|ZMYM4	4027.35	-1.13638	0.176823	-6.42664	1.30456e-10	2.46078e-09
ENSOCUG00000028029	3248.33	-1.11679	0.173777	-6.42656	1.30521e-10	2.46078e-09
ENSOCUG00000037357	965.937	-1.33571	0.207845	-6.42649	1.30586e-10	2.46078e-09
ENSOCUG00000001992|FBXO10	4735.35	-1.04777	0.163272	-6.41737	1.38651e-10	2.61019e-09
ENSOCUG00000021499|NPM1	1573.02	-1.11843	0.174393	-6.41328	1.42424e-10	2.67858e-09
ENSOCUG00000012625|ENOX2	954.034	1.52486	0.237801	6.41233	1.43315e-10	2.69268e-09
ENSOCUG00000022805	1397.4	-1.30409	0.203417	-6.41092	1.44643e-10	2.71497e-09
ENSOCUG00000023761|SNRPD1	1226.2	-1.05969	0.165328	-6.40961	1.45895e-10	2.73579e-09
ENSOCUG00000002865|C19orf12	332.072	1.36489	0.213007	6.40772	1.47713e-10	2.76716e-09
ENSOCUG00000024755|TYROBP	378.702	1.54849	0.241741	6.40557	1.49811e-10	2.80372e-09
ENSOCUG00000027789	876.892	1.56819	0.244886	6.40376	1.51593e-10	2.83429e-09
ENSOCUG00000022982|D2HGDH	1050.43	0.924104	0.144328	6.40282	1.52531e-10	2.84904e-09
ENSOCUG00000023490|PRICKLE1	465.749	-1.40972	0.220178	-6.40262	1.5273e-10	2.84996e-09
ENSOCUG00000017651|CREG1	996.247	1.08197	0.169012	6.40176	1.53593e-10	2.86231e-09
ENSOCUG00000005893|NFIA	1645.76	-0.921262	0.14391	-6.40167	1.53691e-10	2.86231e-09
ENSOCUG00000001303	9957.97	1.17293	0.183232	6.40132	1.54043e-10	2.86606e-09
ENSOCUG00000002636|FAM160A1	2377.58	1.15776	0.180898	6.40008	1.55296e-10	2.88658e-09
ENSOCUG00000019656|SNORA74	631.231	2.05183	0.320617	6.39961	1.55775e-10	2.89267e-09
ENSOCUG00000014910|TIPARP	735.261	1.46708	0.229298	6.39811	1.57316e-10	2.91844e-09
ENSOCUG00000000201|COL25A1	256.693	-2.84122	0.444221	-6.39597	1.59528e-10	2.9566e-09
ENSOCUG00000014417	3129.02	1.22231	0.191136	6.39496	1.60588e-10	2.97336e-09
ENSOCUG00000011544|ITGB2	465.357	2.38487	0.373128	6.39154	1.64219e-10	3.03765e-09
ENSOCUG00000001646|ZNHIT1	2539.59	1.13999	0.178433	6.38887	1.6712e-10	3.08832e-09
ENSOCUG00000000715|CD44	2166.72	-1.66527	0.260713	-6.38737	1.68768e-10	3.11577e-09
ENSOCUG00000004834|F3	408.283	2.30587	0.361137	6.38502	1.71372e-10	3.16079e-09
ENSOCUG00000027854	66.2181	2.76833	0.43382	6.38128	1.75617e-10	3.23596e-09
ENSOCUG00000008783|UBXN2A	501.879	1.22924	0.192642	6.38098	1.75953e-10	3.23904e-09
ENSOCUG00000010116|ELOB	5139.89	0.967713	0.151712	6.37861	1.78706e-10	3.28655e-09
ENSOCUG00000005816|SORBS2	956.911	-1.28803	0.201935	-6.37844	1.78899e-10	3.28692e-09
ENSOCUG00000003630|DMAP1	1237.51	1.27602	0.200089	6.37727	1.80276e-10	3.30904e-09
ENSOCUG00000002163|DHX16	1158.78	1.09471	0.171916	6.3677	1.91885e-10	3.51874e-09
ENSOCUG00000004238	291.794	-2.78406	0.437606	-6.36203	1.99107e-10	3.64769e-09
ENSOCUG00000015150|BAZ2B	3010.14	-1.1592	0.182211	-6.36186	1.99322e-10	3.64812e-09
ENSOCUG00000012258|PALMD	2433.7	1.4292	0.224745	6.35923	2.02763e-10	3.70756e-09
ENSOCUG00000027803|SH3GL3	231.804	-2.02896	0.319161	-6.35718	2.05498e-10	3.75397e-09
ENSOCUG00000008758|TEAD2	510.313	-1.37301	0.215996	-6.35664	2.06211e-10	3.76339e-09
ENSOCUG00000009500|TIMMDC1	1557.87	1.25874	0.19835	6.34603	2.2094e-10	4.02837e-09
ENSOCUG00000007943|RARRES2	4585.43	1.3306	0.209723	6.34454	2.23088e-10	4.06318e-09
ENSOCUG00000002477|GJD4	52.4862	-5.22235	0.823142	-6.34441	2.23275e-10	4.06318e-09
ENSOCUG00000034289	68.8717	2.61941	0.412925	6.34356	2.24522e-10	4.08198e-09
ENSOCUG00000002948|NOP9	704.366	1.17625	0.185474	6.34186	2.27014e-10	4.12336e-09
ENSOCUG00000009091	30644.9	-0.949245	0.149711	-6.34054	2.28966e-10	4.15487e-09
ENSOCUG00000014176|ATG4D	881.928	1.34206	0.211692	6.3397	2.30219e-10	4.17364e-09
ENSOCUG00000024733|KPTN	757.989	1.55717	0.245758	6.3362	2.35503e-10	4.2654e-09
ENSOCUG00000004942|PRKAA2	8823.75	1.37865	0.217693	6.33298	2.40474e-10	4.35131e-09
ENSOCUG00000008417|SLC25A29	217.954	1.67555	0.264596	6.33249	2.41233e-10	4.36091e-09
ENSOCUG00000021110|UBE3D	578.156	1.35157	0.213481	6.33111	2.43407e-10	4.39606e-09
ENSOCUG00000000942|RBBP4	5114.85	-1.07376	0.16972	-6.32669	2.50477e-10	4.51946e-09
ENSOCUG00000026428|GHDC	489.629	1.37262	0.217029	6.32458	2.53929e-10	4.57742e-09
ENSOCUG00000009306|LARP6	255.718	1.48522	0.234871	6.32355	2.55622e-10	4.60361e-09
ENSOCUG00000005293|DYNC2LI1	519.653	1.65394	0.261633	6.32161	2.58854e-10	4.65742e-09
ENSOCUG00000005133	3484.92	-1.54745	0.244809	-6.32104	2.59808e-10	4.67019e-09
ENSOCUG00000007956|TMEM150A	418.492	1.27965	0.202488	6.31966	2.62147e-10	4.70598e-09
ENSOCUG00000022093|ACAN	208.749	-2.50033	0.395648	-6.31957	2.62292e-10	4.70598e-09
ENSOCUG00000005143|PSMD4	4422.05	0.762339	0.12068	6.31703	2.66643e-10	4.77956e-09
ENSOCUG00000010807|SUPT16H	4211.39	-0.855511	0.135494	-6.31401	2.71901e-10	4.86924e-09
ENSOCUG00000005010|ACSL4	8120.86	-0.89265	0.141388	-6.31346	2.72872e-10	4.88205e-09
ENSOCUG00000008316|STRIP2	767.138	-1.28013	0.202808	-6.31203	2.75391e-10	4.92251e-09
ENSOCUG00000027409	322.513	2.10039	0.33285	6.31033	2.78449e-10	4.97253e-09
ENSOCUG00000023813	2916.37	0.902807	0.143226	6.30338	2.91223e-10	5.19579e-09
ENSOCUG00000000248	4169.89	1.13936	0.180773	6.30273	2.92457e-10	5.21294e-09
ENSOCUG00000008986|SBF2	3671.97	-1.01039	0.16035	-6.30117	2.95408e-10	5.26063e-09
ENSOCUG00000002893|C7orf57	367.125	1.7878	0.283745	6.30073	2.96247e-10	5.27067e-09
ENSOCUG00000000049|MASP1	78.3583	2.82304	0.44848	6.29468	3.08032e-10	5.47524e-09
ENSOCUG00000014695|P2RX6	245.587	1.52685	0.242582	6.29418	3.09023e-10	5.48773e-09
ENSOCUG00000027149	234.09	-1.48696	0.236292	-6.29289	3.11602e-10	5.5284e-09
ENSOCUG00000029530|CENPH	374.953	-1.34192	0.213336	-6.29017	3.17115e-10	5.62099e-09
ENSOCUG00000017502|B3GALNT2	6372.28	1.22781	0.195295	6.28693	3.2381e-10	5.73435e-09
ENSOCUG00000022455|NRAS	1707.69	-0.982037	0.156216	-6.2864	3.24922e-10	5.74872e-09
ENSOCUG00000009858|KLHL30	4761.92	1.7693	0.281971	6.27477	3.50148e-10	6.18929e-09
ENSOCUG00000004074|ACTC1	45615.8	-4.81073	0.766758	-6.27412	3.51621e-10	6.2096e-09
ENSOCUG00000011934|EPHX1	3550.73	1.25492	0.200094	6.27163	3.57277e-10	6.30365e-09
ENSOCUG00000001319|SREK1	2952.62	-0.8123	0.129574	-6.269	3.63373e-10	6.40529e-09
ENSOCUG00000011669|KLHL25	279.333	1.31359	0.209546	6.26872	3.64033e-10	6.411e-09
ENSOCUG00000024295|TRIB1	432.068	1.50205	0.23963	6.26818	3.65281e-10	6.42707e-09
ENSOCUG00000014367|SGK1	5197.2	1.10814	0.176851	6.26596	3.70544e-10	6.51366e-09
ENSOCUG00000012691|GJC1	366.286	-1.294	0.20658	-6.26392	3.75414e-10	6.59322e-09
ENSOCUG00000017726|ITGA11	582.985	2.23084	0.356362	6.26004	3.84888e-10	6.75338e-09
ENSOCUG00000012637|EPHB3	466.909	-1.43417	0.229157	-6.25846	3.88804e-10	6.81585e-09
ENSOCUG00000027610|SOX11	114.112	-3.48127	0.556429	-6.25645	3.93835e-10	6.89771e-09
ENSOCUG00000014362|ITGAL	449.972	1.95995	0.313371	6.25441	3.99014e-10	6.98202e-09
ENSOCUG00000000403|ITGA6	2373.55	-1.136	0.181762	-6.24994	4.10615e-10	7.17844e-09
ENSOCUG00000016565|NOTCH2	8193.56	-1.04141	0.16666	-6.24871	4.13848e-10	7.22834e-09
ENSOCUG00000004545|STK3	1157.69	-0.983279	0.157464	-6.24447	4.25246e-10	7.42064e-09
ENSOCUG00000015302|DNM2	1635.24	0.909394	0.145772	6.23849	4.41826e-10	7.70294e-09
ENSOCUG00000027315	4631.64	-1.00177	0.160613	-6.23721	4.45434e-10	7.75876e-09
ENSOCUG00000008250|SAR1B	6635.61	1.53297	0.245939	6.23313	4.5722e-10	7.9568e-09
ENSOCUG00000013760|NEURL1	4608.84	1.01594	0.163017	6.23208	4.60296e-10	8.00304e-09
ENSOCUG00000000266|WNT2B	113.806	-2.10556	0.338016	-6.22918	4.68876e-10	8.14481e-09
ENSOCUG00000022531|CLIC5	2155.01	1.37458	0.220792	6.22565	4.79551e-10	8.32267e-09
ENSOCUG00000017419|PRKAR1A	11508.1	-0.793104	0.127429	-6.2239	4.8496e-10	8.4089e-09
ENSOCUG00000005279|TGFB2	1772.24	-1.0362	0.166596	-6.21986	4.97602e-10	8.62028e-09
ENSOCUG00000008707|RTL5	671.608	-1.102	0.177218	-6.21833	5.02465e-10	8.69665e-09
ENSOCUG00000003988	543.272	1.40196	0.225495	6.21729	5.0583e-10	8.74698e-09
ENSOCUG00000017161|PLCD3	777.546	1.1949	0.192237	6.21576	5.10764e-10	8.8243e-09
ENSOCUG00000002026|TBX18	190.61	-1.84296	0.296853	-6.20831	5.35573e-10	9.24457e-09
ENSOCUG00000025449|CPT1B	3303.02	-1.09916	0.177105	-6.20628	5.4253e-10	9.35619e-09
ENSOCUG00000012307|PRXL2A	1643.53	1.33648	0.215366	6.20563	5.44787e-10	9.38664e-09
ENSOCUG00000034678|ARMCX6	434.194	-2.06411	0.332655	-6.20497	5.47081e-10	9.41768e-09
ENSOCUG00000013474|CACNA1D	318.022	-1.71902	0.277228	-6.20075	5.61943e-10	9.66481e-09
ENSOCUG00000017951|RALGAPA2	1346.71	1.0373	0.167336	6.19888	5.68667e-10	9.77167e-09
ENSOCUG00000006490	174.074	-2.19383	0.35398	-6.19762	5.73241e-10	9.84141e-09
ENSOCUG00000010038	473.286	-1.49603	0.241409	-6.19707	5.75248e-10	9.86701e-09
ENSOCUG00000017653	1591.79	-2.0137	0.325025	-6.19553	5.80906e-10	9.95512e-09
ENSOCUG00000015035|HECTD2	1502.81	-1.09455	0.1767	-6.19439	5.85094e-10	1.00179e-08
ENSOCUG00000006224|ALMS1	2048.05	-1.02358	0.165289	-6.19266	5.91586e-10	1.012e-08
ENSOCUG00000011720|MTHFD1	2038.7	0.842368	0.136036	6.19226	5.93064e-10	1.01362e-08
ENSOCUG00000012826|FAM234B	267.381	1.46128	0.236383	6.18182	6.33661e-10	1.08204e-08
ENSOCUG00000010007|YARS1	1867.96	-1.26649	0.204927	-6.1802	6.40196e-10	1.09222e-08
ENSOCUG00000024073	1338.02	1.54893	0.250676	6.17903	6.44956e-10	1.09936e-08
ENSOCUG00000013423|STEAP3	139.905	-4.31283	0.698292	-6.17625	6.56421e-10	1.11791e-08
ENSOCUG00000027634	3674.83	-1.17999	0.19109	-6.17508	6.61298e-10	1.12521e-08
ENSOCUG00000004205|PRSS35	147.587	-3.20991	0.520335	-6.16893	6.87552e-10	1.16884e-08
ENSOCUG00000011452	736.049	2.15258	0.349507	6.15889	7.32558e-10	1.24424e-08
ENSOCUG00000009757	1576.7	-1.09607	0.178035	-6.15647	7.4386e-10	1.26232e-08
ENSOCUG00000003344|IDO1	800.004	7.46603	1.21297	6.15514	7.50098e-10	1.27177e-08
ENSOCUG00000017262	7617.46	1.05039	0.170771	6.15089	7.70508e-10	1.30522e-08
ENSOCUG00000013108|HIKESHI	2705.8	1.0279	0.167374	6.14134	8.18272e-10	1.3849e-08
ENSOCUG00000001227|DDO	205.906	1.78616	0.29086	6.14095	8.20268e-10	1.38705e-08
ENSOCUG00000010493|GRAMD1B	736.586	-1.70653	0.278102	-6.13635	8.4439e-10	1.42607e-08
ENSOCUG00000034125	777.46	1.1731	0.191175	6.13627	8.44836e-10	1.42607e-08
ENSOCUG00000002485	493.026	2.56147	0.417832	6.13038	8.76682e-10	1.47852e-08
ENSOCUG00000010542|BNIP3L	2045.5	-1.05648	0.17235	-6.12984	8.79701e-10	1.4823e-08
ENSOCUG00000004278|ROBO2	192.13	-2.24124	0.36573	-6.12815	8.89082e-10	1.49679e-08
ENSOCUG00000016534|TMEM126A	5193.89	1.28794	0.210178	6.12785	8.90723e-10	1.49823e-08
ENSOCUG00000006839|PGBD5	90.8677	2.82727	0.4614	6.12758	8.9223e-10	1.49945e-08
ENSOCUG00000018763|MIR133B	213.343	-1.84379	0.301057	-6.12441	9.10219e-10	1.52834e-08
ENSOCUG00000028646|SNORD113-9	39.994	-4.12271	0.673251	-6.12359	9.14899e-10	1.53485e-08
ENSOCUG00000023006|RAB34	493.16	-1.25794	0.205497	-6.12146	9.27228e-10	1.55416e-08
ENSOCUG00000014904|EPAS1	1026.76	0.985437	0.161009	6.1204	9.33436e-10	1.5632e-08
ENSOCUG00000038771	330.58	1.5062	0.246325	6.11467	9.67575e-10	1.61755e-08
ENSOCUG00000005036	283.458	1.83787	0.300568	6.11467	9.67581e-10	1.61755e-08
ENSOCUG00000010643|KCNMB3	378.857	1.32904	0.217447	6.11199	9.83954e-10	1.64348e-08
ENSOCUG00000011179|TNMD	2242.64	-5.72538	0.936769	-6.11184	9.84911e-10	1.64364e-08
ENSOCUG00000029354|MEF2C	9786.69	-1.28618	0.210491	-6.11039	9.93898e-10	1.65719e-08
ENSOCUG00000004581	5609.12	0.99919	0.163634	6.10623	1.02011e-09	1.69942e-08
ENSOCUG00000019210	262.185	-2.66893	0.437361	-6.10235	1.04521e-09	1.73972e-08
ENSOCUG00000000699|CENPE	1486.44	-1.08536	0.177884	-6.10149	1.05082e-09	1.74752e-08
ENSOCUG00000008064|TRDN	44831.3	1.41111	0.231285	6.10116	1.053e-09	1.74963e-08
ENSOCUG00000012645|MECR	1108.98	1.07522	0.176267	6.09996	1.06095e-09	1.76018e-08
ENSOCUG00000010039|FHOD1	917.509	1.11969	0.183558	6.09992	1.06119e-09	1.76018e-08
ENSOCUG00000035911	245.083	-1.62167	0.265931	-6.09809	1.07344e-09	1.77895e-08
ENSOCUG00000008883|MICAL3	2942.13	-1.31507	0.215666	-6.09773	1.07583e-09	1.78137e-08
ENSOCUG00000007098|TET2	4748.35	-0.977673	0.16039	-6.0956	1.09025e-09	1.80367e-08
ENSOCUG00000037036|CHCHD1	945.564	1.15689	0.189894	6.09232	1.11283e-09	1.83944e-08
ENSOCUG00000007035|OSTN	122.007	-4.05195	0.665576	-6.08789	1.14409e-09	1.88947e-08
ENSOCUG00000025769	1177.33	-1.22962	0.202122	-6.08353	1.17563e-09	1.93989e-08
ENSOCUG00000039187|U3	33851.7	2.07778	0.341555	6.0833	1.17731e-09	1.94099e-08
ENSOCUG00000025624|GRIN2D	32.8404	-8.08471	1.3294	-6.08147	1.19086e-09	1.96163e-08
ENSOCUG00000002486|COL6A6	13454.1	-1.57805	0.25962	-6.07833	1.21443e-09	1.99874e-08
ENSOCUG00000036991	5881.28	1.37583	0.226466	6.07524	1.23806e-09	2.03587e-08
ENSOCUG00000027740	610.9	-2.52314	0.415371	-6.07444	1.24424e-09	2.04298e-08
ENSOCUG00000008850	5467.09	1.54268	0.253965	6.0744	1.24452e-09	2.04298e-08
ENSOCUG00000000222|ANO5	5762.93	1.61183	0.265401	6.07318	1.25404e-09	2.05639e-08
ENSOCUG00000007212|COQ10A	3347.2	1.49333	0.245893	6.07307	1.25484e-09	2.05639e-08
ENSOCUG00000000619|SAMD9L	1319.7	1.76591	0.290819	6.0722	1.26166e-09	2.0658e-08
ENSOCUG00000012191|KIAA1191	1276.85	0.860453	0.141736	6.07082	1.27257e-09	2.08187e-08
ENSOCUG00000005927|ACSM5	1789.16	1.09599	0.180603	6.06849	1.29115e-09	2.10968e-08
ENSOCUG00000015445|SQSTM1	7147.17	0.861024	0.141886	6.06842	1.29177e-09	2.10968e-08
ENSOCUG00000016050|TMEM131L	1733.25	-0.931127	0.153457	-6.06768	1.29772e-09	2.11758e-08
ENSOCUG00000017058	2835.44	1.18652	0.195564	6.06719	1.30166e-09	2.12219e-08
ENSOCUG00000027066	1403	-1.90335	0.313826	-6.065	1.31954e-09	2.14951e-08
ENSOCUG00000003821|PIH1D1	1025.2	1.14688	0.189181	6.06235	1.34145e-09	2.18334e-08
ENSOCUG00000009228|ENC1	481.791	-1.52815	0.252109	-6.06148	1.34875e-09	2.19335e-08
ENSOCUG00000002740|RPS6KA2	1770.11	1.3934	0.229993	6.05846	1.37432e-09	2.23304e-08
ENSOCUG00000014003|BUB1	257.428	-1.55777	0.257194	-6.05678	1.38876e-09	2.25459e-08
ENSOCUG00000012426|PRKAR2A	4677.21	0.896527	0.148029	6.05641	1.39192e-09	2.25779e-08
ENSOCUG00000015948|COA3	1161.14	0.866622	0.143143	6.05424	1.41084e-09	2.28655e-08
ENSOCUG00000004024|HSD11B1	315.842	1.41989	0.23461	6.05215	1.42929e-09	2.31449e-08
ENSOCUG00000010626|TOM1	924.506	1.00685	0.16638	6.05152	1.43484e-09	2.3215e-08
ENSOCUG00000021222	1217.95	-1.26747	0.20959	-6.04737	1.47227e-09	2.38005e-08
ENSOCUG00000012839|ALS2CL	539.053	1.30421	0.21578	6.04417	1.50182e-09	2.42577e-08
ENSOCUG00000009555|ARHGAP22	166.235	1.95094	0.322883	6.04223	1.51998e-09	2.45301e-08
ENSOCUG00000026081|NIT2	831.352	-1.12255	0.185965	-6.03636	1.57628e-09	2.54174e-08
ENSOCUG00000013493|SLC7A1	272.045	-2.72387	0.451347	-6.03498	1.58979e-09	2.56136e-08
ENSOCUG00000026111	4515.13	1.41606	0.234688	6.03381	1.60142e-09	2.57792e-08
ENSOCUG00000021896	82.5421	3.98982	0.661479	6.03166	1.62282e-09	2.61018e-08
ENSOCUG00000029757	553.816	-1.49448	0.247838	-6.03006	1.63903e-09	2.63403e-08
ENSOCUG00000014710	86.0745	2.60241	0.431842	6.0263	1.67754e-09	2.69365e-08
ENSOCUG00000027250	2140.3	1.08111	0.179406	6.02605	1.68017e-09	2.69561e-08
ENSOCUG00000023987	119.588	1.98328	0.329139	6.02565	1.68427e-09	2.69992e-08
ENSOCUG00000016844|REPS1	877.413	-1.09871	0.182377	-6.0244	1.69738e-09	2.71865e-08
ENSOCUG00000013805|HNRNPDL	10101.1	-0.849043	0.140952	-6.02364	1.70535e-09	2.72735e-08
ENSOCUG00000011261|MLXIP	1407.88	1.40974	0.234035	6.02361	1.70567e-09	2.72735e-08
ENSOCUG00000017812|TCF12	5505.2	-1.06188	0.176313	-6.02273	1.71505e-09	2.74006e-08
ENSOCUG00000030835|Metazoa_SRP	1.78886e+07	0.949761	0.157803	6.01864	1.75894e-09	2.80783e-08
ENSOCUG00000023964|FASTK	2771.15	1.02025	0.169547	6.01752	1.77111e-09	2.82491e-08
ENSOCUG00000027956	943.682	-1.08804	0.180967	-6.01239	1.82802e-09	2.91325e-08
ENSOCUG00000005447|DENND2B	1425.54	-0.88492	0.147196	-6.01185	1.83419e-09	2.92064e-08
ENSOCUG00000004224|CHST7	531.256	1.39675	0.232424	6.0095	1.86093e-09	2.96075e-08
ENSOCUG00000037700	713.555	1.24764	0.207699	6.007	1.88988e-09	3.00431e-08
ENSOCUG00000007440|ITGAD	246.824	1.5233	0.253602	6.00664	1.89408e-09	3.00848e-08
ENSOCUG00000011021|MYBPH	9549.93	4.28575	0.713597	6.00584	1.90349e-09	3.02092e-08
ENSOCUG00000006763	812.903	1.20607	0.20086	6.00454	1.91872e-09	3.04256e-08
ENSOCUG00000026148	112.852	2.85196	0.475095	6.00292	1.93795e-09	3.06888e-08
ENSOCUG00000023928	2237.26	-1.0125	0.168669	-6.00288	1.93853e-09	3.06888e-08
ENSOCUG00000004779|ACOT9	2062.72	-0.968719	0.161547	-5.9965	2.0161e-09	3.18904e-08
ENSOCUG00000023842|NDUFB2	5631.65	1.00682	0.168034	5.99176	2.07582e-09	3.28079e-08
ENSOCUG00000000437|DTL	573.369	-1.23843	0.206705	-5.99128	2.08191e-09	3.2877e-08
ENSOCUG00000013060|MET	32937.5	1.09682	0.183227	5.98612	2.149e-09	3.39084e-08
ENSOCUG00000002424	90.4667	4.27913	0.715109	5.98389	2.17867e-09	3.43481e-08
ENSOCUG00000037182	678.523	1.129	0.188706	5.98285	2.19271e-09	3.45411e-08
ENSOCUG00000029661|HMGCLL1	105.545	2.70353	0.451894	5.98265	2.19531e-09	3.45535e-08
ENSOCUG00000015692|GTF3C1	3459.39	-0.725438	0.1213	-5.98053	2.22419e-09	3.49793e-08
ENSOCUG00000000718|SLC1A2	46.0432	-3.19364	0.53408	-5.97971	2.23531e-09	3.51253e-08
ENSOCUG00000014205|AKAP6	8176.53	-1.23445	0.206491	-5.97826	2.25534e-09	3.54108e-08
ENSOCUG00000021769|U4	113.755	2.8501	0.476894	5.97638	2.2815e-09	3.57922e-08
ENSOCUG00000011697|VCAM1	485.831	2.38398	0.399472	5.96784	2.4042e-09	3.76863e-08
ENSOCUG00000007174|SATB1	595.285	-1.46561	0.245604	-5.96739	2.41073e-09	3.77576e-08
ENSOCUG00000005335|CARF	724.453	-1.06317	0.178238	-5.96491	2.44763e-09	3.8304e-08
ENSOCUG00000016984|WWC2	2058.69	-0.856266	0.143561	-5.96447	2.45427e-09	3.83767e-08
ENSOCUG00000025278|ARHGAP32	1694.44	-1.26743	0.212529	-5.96359	2.46758e-09	3.85532e-08
ENSOCUG00000008341	507.285	1.4204	0.238257	5.96162	2.49753e-09	3.89892e-08
ENSOCUG00000012361|ATF7IP	5066.45	-1.02342	0.171714	-5.96006	2.52143e-09	3.93301e-08
ENSOCUG00000015135|WDSUB1	277.713	-1.45133	0.243737	-5.95449	2.60878e-09	4.06595e-08
ENSOCUG00000000697|ELP2	2311	0.914632	0.1537	5.95075	2.66912e-09	4.15661e-08
ENSOCUG00000022995|BLCAP	381.481	1.23462	0.207526	5.94921	2.69437e-09	4.19251e-08
ENSOCUG00000025753	905.946	1.46097	0.245593	5.94874	2.70218e-09	4.20124e-08
ENSOCUG00000005900|FBLN2	6671.28	1.52041	0.25574	5.94515	2.76212e-09	4.29094e-08
ENSOCUG00000009645	3366.91	1.22966	0.207024	5.93972	2.85503e-09	4.43168e-08
ENSOCUG00000013143|MARK1	464.906	-1.44929	0.24401	-5.93949	2.85914e-09	4.43445e-08
ENSOCUG00000011848|PSMB6	5498.53	0.85934	0.144772	5.9358	2.92419e-09	4.53167e-08
ENSOCUG00000005851|MED12L	202.5	-1.66618	0.28071	-5.9356	2.9277e-09	4.53342e-08
ENSOCUG00000002788|FMO1	285.657	-2.04557	0.344805	-5.93256	2.98256e-09	4.61464e-08
ENSOCUG00000006598	4002.54	0.797921	0.134539	5.93078	3.01506e-09	4.66114e-08
ENSOCUG00000032668	64.4978	2.87338	0.484748	5.92757	3.07445e-09	4.74912e-08
ENSOCUG00000009501|TMEM223	313.756	1.64656	0.277791	5.92733	3.07909e-09	4.75244e-08
ENSOCUG00000016021|LRRC20	547.938	1.37476	0.231978	5.92624	3.09941e-09	4.77995e-08
ENSOCUG00000013258|R3HDM2	2059.47	-0.951534	0.16065	-5.92301	3.16098e-09	4.87096e-08
ENSOCUG00000017423|PCSK6	2160.93	1.14397	0.193153	5.92259	3.16918e-09	4.87967e-08
ENSOCUG00000013140|CAMTA1	747.362	-1.19027	0.201016	-5.92129	3.19418e-09	4.9142e-08
ENSOCUG00000015514	1713.49	0.84403	0.142551	5.9209	3.20176e-09	4.9219e-08
ENSOCUG00000000358|DCTN3	1552.9	0.793558	0.134102	5.91757	3.26733e-09	5.01865e-08
ENSOCUG00000001723|ZFHX4	2005.25	-0.969753	0.16398	-5.91385	3.342e-09	5.12923e-08
ENSOCUG00000014363|PCNX2	363.255	-1.26845	0.214534	-5.91259	3.36772e-09	5.16456e-08
ENSOCUG00000001310|TASP1	371.657	-1.30132	0.220103	-5.91234	3.37287e-09	5.1683e-08
ENSOCUG00000008618|SINHCAF	420.603	-1.41478	0.239317	-5.91173	3.3853e-09	5.18319e-08
ENSOCUG00000014184|HEATR3	2217.37	1.15304	0.195096	5.91013	3.41833e-09	5.22958e-08
ENSOCUG00000037236	448.579	1.37394	0.232711	5.90404	3.54703e-09	5.42213e-08
ENSOCUG00000017048|UCN	53.6788	4.08695	0.692816	5.89904	3.65629e-09	5.58469e-08
ENSOCUG00000014086|RFX3	544.45	-1.20249	0.203965	-5.8956	3.73325e-09	5.69767e-08
ENSOCUG00000010834|TBX4	83.6922	-3.82809	0.649384	-5.89496	3.74767e-09	5.71512e-08
ENSOCUG00000007789|UBTD1	1169	1.27735	0.216832	5.89094	3.83999e-09	5.85125e-08
ENSOCUG00000009997|HDGFL3	800.069	-1.18802	0.201687	-5.89043	3.85184e-09	5.86462e-08
ENSOCUG00000016718|MEDAG	3623.92	1.6584	0.281743	5.88621	3.95159e-09	6.0117e-08
ENSOCUG00000033850	66.5838	-4.6142	0.783925	-5.88603	3.95594e-09	6.01354e-08
ENSOCUG00000024898|TRMT9B	722.791	2.24795	0.382181	5.88188	4.05631e-09	6.16121e-08
ENSOCUG00000016014|NPFFR1	121.458	2.2078	0.375416	5.88095	4.07911e-09	6.19091e-08
ENSOCUG00000026982|ADPRHL1	710.27	-1.38865	0.236189	-5.87938	4.11796e-09	6.24492e-08
ENSOCUG00000014247|RTCA	1392.32	0.881555	0.149973	5.87811	4.14984e-09	6.28827e-08
ENSOCUG00000002176|PNN	2898.86	-0.947232	0.161163	-5.87747	4.16587e-09	6.30757e-08
ENSOCUG00000020994|ST6GALNAC4	792.527	1.33435	0.227069	5.87641	4.19256e-09	6.34294e-08
ENSOCUG00000004894	101.873	2.41842	0.411931	5.87093	4.33369e-09	6.55128e-08
ENSOCUG00000000730|BAIAP2L1	230.226	-1.58077	0.269423	-5.86725	4.43071e-09	6.69264e-08
ENSOCUG00000026304|ECRG4	211.07	-3.00871	0.512976	-5.86521	4.48577e-09	6.77046e-08
ENSOCUG00000021004|ZNF692	748.013	1.20787	0.206081	5.86113	4.59722e-09	6.9332e-08
ENSOCUG00000010232|ANTXR1	2081.06	-1.25962	0.214918	-5.86095	4.60213e-09	6.93514e-08
ENSOCUG00000000004|FGD1	1131.47	-1.06543	0.181854	-5.85869	4.66522e-09	7.02466e-08
ENSOCUG00000011982|PHACTR1	659.074	1.26523	0.216022	5.85698	4.71366e-09	7.09202e-08
ENSOCUG00000001351|CD96	53.7851	5.26522	0.899206	5.85541	4.75841e-09	7.15371e-08
ENSOCUG00000026068|LDLRAD3	449.07	-1.20799	0.206361	-5.85377	4.80543e-09	7.21872e-08
ENSOCUG00000012216|PAICS	3248.18	0.816173	0.139536	5.8492	4.93956e-09	7.41439e-08
ENSOCUG00000012546|ZNF462	998.594	-1.08318	0.185248	-5.84718	4.99983e-09	7.49897e-08
ENSOCUG00000011085|CTSS	721.048	1.79454	0.306993	5.84552	5.0499e-09	7.56812e-08
ENSOCUG00000008882	331.874	1.45778	0.249506	5.84264	5.13798e-09	7.69408e-08
ENSOCUG00000007200|NABP2	1257.55	0.900015	0.154186	5.83721	5.30819e-09	7.94275e-08
ENSOCUG00000000068|FRMPD1	90.3482	-2.84844	0.488317	-5.83318	5.43797e-09	8.13057e-08
ENSOCUG00000001847|TMBIM6	11710.4	0.947701	0.162515	5.83148	5.4939e-09	8.20778e-08
ENSOCUG00000013173	3447.39	0.980587	0.168173	5.83082	5.51554e-09	8.23367e-08
ENSOCUG00000001772|SLC20A1	966.796	-1.02621	0.176188	-5.82451	5.72802e-09	8.54419e-08
ENSOCUG00000005226|ZNF143	1608.79	1.25403	0.215316	5.82412	5.74151e-09	8.55763e-08
ENSOCUG00000007033|PAK3	286.241	-1.44143	0.247518	-5.82353	5.76175e-09	8.5811e-08
ENSOCUG00000001570	324.513	2.1484	0.369123	5.82027	5.87516e-09	8.74318e-08
ENSOCUG00000001489|ADGRF5	10961.6	1.2081	0.207648	5.81803	5.95437e-09	8.85417e-08
ENSOCUG00000014264|ZNF202	1072.75	-0.871343	0.149772	-5.81778	5.96332e-09	8.86059e-08
ENSOCUG00000017745|POLE	472.706	-1.68976	0.290462	-5.81749	5.97361e-09	8.86898e-08
ENSOCUG00000001782|BCL7B	450.037	1.35003	0.232107	5.8164	6.01291e-09	8.9204e-08
ENSOCUG00000005874|YES1	2477.53	-0.948166	0.163041	-5.81551	6.04497e-09	8.96099e-08
ENSOCUG00000016641	19.7493	8.17082	1.40544	5.81371	6.11038e-09	9.05094e-08
ENSOCUG00000015260|TUBG1	990.015	0.927058	0.159466	5.81351	6.11758e-09	9.05458e-08
ENSOCUG00000005664|GNPAT	7626.81	1.04249	0.179331	5.81324	6.12743e-09	9.06214e-08
ENSOCUG00000012070|SPNS2	526.843	1.38151	0.237681	5.81247	6.1559e-09	9.09721e-08
ENSOCUG00000037044	563.246	-2.03971	0.350928	-5.81233	6.16077e-09	9.09737e-08
ENSOCUG00000033277	1188.55	-1.19953	0.206387	-5.81203	6.1718e-09	9.10663e-08
ENSOCUG00000005545|GRWD1	848.628	1.41275	0.243125	5.8108	6.21755e-09	9.16645e-08
ENSOCUG00000015117	7239.21	-0.851775	0.146588	-5.81066	6.22255e-09	9.16645e-08
ENSOCUG00000021848	3435.42	-0.765934	0.131818	-5.81055	6.22674e-09	9.16645e-08
ENSOCUG00000010167|AVPR1A	441.374	-1.41475	0.243511	-5.8098	6.2548e-09	9.20068e-08
ENSOCUG00000002892|SRF	2312.78	1.09338	0.188244	5.80832	6.3104e-09	9.27531e-08
ENSOCUG00000008294|UPK1B	19.2111	8.13213	1.40085	5.80515	6.4309e-09	9.44361e-08
ENSOCUG00000024006	1819.14	-1.08677	0.187212	-5.805	6.4365e-09	9.44361e-08
ENSOCUG00000008357|TMEM200A	120.398	-2.77943	0.478806	-5.80492	6.43973e-09	9.44361e-08
ENSOCUG00000004879|PTGR1	438.279	1.02376	0.176397	5.80373	6.48564e-09	9.50365e-08
ENSOCUG00000005802|UQCC2	1678.77	1.1044	0.190325	5.80272	6.52478e-09	9.55367e-08
ENSOCUG00000022961	8232.33	-0.983899	0.169709	-5.79757	6.72814e-09	9.84389e-08
ENSOCUG00000008106|CDH10	26.7905	-7.79002	1.34413	-5.79557	6.80876e-09	9.95297e-08
ENSOCUG00000027186|STYXL1	196.03	1.64954	0.284625	5.79547	6.81311e-09	9.95297e-08
ENSOCUG00000016157|EXO1	201.968	-1.61299	0.278352	-5.7948	6.84038e-09	9.98518e-08
ENSOCUG00000007870|SCN5A	62.7191	-3.01162	0.519974	-5.79185	6.96136e-09	1.0154e-07
ENSOCUG00000031209	523.25	1.08784	0.187828	5.79168	6.96866e-09	1.01569e-07
ENSOCUG00000010891	481.471	1.38244	0.238701	5.7915	6.97586e-09	1.01597e-07
ENSOCUG00000030033	120.377	-2.26144	0.390542	-5.7905	7.01774e-09	1.02108e-07
ENSOCUG00000007468|CCPG1	4586.59	0.977377	0.168796	5.79029	7.02633e-09	1.02108e-07
ENSOCUG00000001430	3348.11	0.943192	0.162892	5.79028	7.02699e-09	1.02108e-07
ENSOCUG00000012955|SEMA4D	1262.25	0.877533	0.151613	5.78799	7.12323e-09	1.03428e-07
ENSOCUG00000011598|SLC39A7	2002.64	-1.18391	0.204585	-5.7869	7.16981e-09	1.04025e-07
ENSOCUG00000005590|CBLB	1721.41	-1.03578	0.179025	-5.7857	7.22102e-09	1.04688e-07
ENSOCUG00000028653|SCARNA6	6220.39	1.74723	0.302037	5.78482	7.25916e-09	1.05162e-07
ENSOCUG00000016828|PRR14L	2197.32	-0.89097	0.154044	-5.78389	7.29936e-09	1.05664e-07
ENSOCUG00000004511|HSPB8	9621.2	1.0263	0.177598	5.77879	7.52387e-09	1.08831e-07
ENSOCUG00000014825|IFT80	735.825	0.903972	0.156444	5.77826	7.54792e-09	1.09097e-07
ENSOCUG00000017299|CD207	190.164	2.27126	0.393306	5.77478	7.70526e-09	1.11287e-07
ENSOCUG00000010026	590.988	1.24378	0.215395	5.77443	7.7214e-09	1.11435e-07
ENSOCUG00000006793|LMO7	11265.5	-1.36342	0.236134	-5.77392	7.74479e-09	1.11689e-07
ENSOCUG00000008395|PEBP1	5435.48	0.835904	0.144796	5.77296	7.78912e-09	1.12243e-07
ENSOCUG00000011208|PCYOX1	2160.25	1.32757	0.230076	5.77014	7.92061e-09	1.14052e-07
ENSOCUG00000000076|SLC43A2	1672.01	0.967849	0.167783	5.76844	8.00078e-09	1.1512e-07
ENSOCUG00000008170|MRPL51	2096.27	1.02452	0.177663	5.76664	8.08663e-09	1.16267e-07
ENSOCUG00000017830|NPRL3	912.215	-0.932872	0.161798	-5.76564	8.13485e-09	1.16873e-07
ENSOCUG00000036271	79.1453	-2.69699	0.467786	-5.76545	8.14412e-09	1.16918e-07
ENSOCUG00000009834|SNX30	539.876	-1.0694	0.185507	-5.76474	8.17816e-09	1.17319e-07
ENSOCUG00000008736	398.024	-1.32306	0.229556	-5.76356	8.23583e-09	1.18057e-07
ENSOCUG00000001391|THAP1	461.566	1.34802	0.23398	5.76126	8.3487e-09	1.19585e-07
ENSOCUG00000009154	639.143	-1.42852	0.247963	-5.76101	8.36101e-09	1.19672e-07
ENSOCUG00000027277|LCT	1152.47	-0.909747	0.157918	-5.76087	8.3682e-09	1.19685e-07
ENSOCUG00000015952|TIMP4	646.953	1.26123	0.218985	5.75943	8.43985e-09	1.2062e-07
ENSOCUG00000005245	1117.95	-0.97499	0.169386	-5.75604	8.61115e-09	1.22976e-07
ENSOCUG00000014103|TMEM11	1883.18	0.88543	0.153834	5.75574	8.62647e-09	1.23103e-07
ENSOCUG00000004276|MTERF3	577.626	1.40011	0.243318	5.75425	8.70264e-09	1.24097e-07
ENSOCUG00000027406	7609.48	1.75526	0.305073	5.75355	8.7387e-09	1.24448e-07
ENSOCUG00000012259|CMKLR1	253.851	1.67531	0.291181	5.75352	8.74025e-09	1.24448e-07
ENSOCUG00000002156|PATL1	849.017	-0.952184	0.165513	-5.75293	8.771e-09	1.24793e-07
ENSOCUG00000008438	1708.83	-0.873935	0.151948	-5.75155	8.84309e-09	1.25725e-07
ENSOCUG00000027096	1980.19	0.979153	0.17025	5.75127	8.85757e-09	1.25837e-07
ENSOCUG00000004932|E2F7	101.609	-2.00752	0.349177	-5.74928	8.96227e-09	1.2723e-07
ENSOCUG00000031995	99.9291	-2.42068	0.421144	-5.74787	9.03748e-09	1.28202e-07
ENSOCUG00000029326|SRSF10	4877.69	-0.928648	0.161599	-5.74661	9.10529e-09	1.29068e-07
ENSOCUG00000000360|CDH6	149.434	-1.89702	0.330153	-5.74588	9.14428e-09	1.29486e-07
ENSOCUG00000011440|GRID2	197.257	-1.46157	0.254371	-5.74581	9.14829e-09	1.29486e-07
ENSOCUG00000021196|EPB41L3	2736.09	-1.20776	0.210231	-5.74493	9.19593e-09	1.30064e-07
ENSOCUG00000011364	102.953	-2.24808	0.391588	-5.74092	9.41619e-09	1.3308e-07
ENSOCUG00000003228|CLK4	1680	1.08246	0.18862	5.73887	9.53127e-09	1.34607e-07
ENSOCUG00000025121|ALDH6A1	4853.9	1.26069	0.219742	5.73714	9.62912e-09	1.35889e-07
ENSOCUG00000011935|PPTC7	1515.1	1.63876	0.285965	5.73062	1.00063e-08	1.41027e-07
ENSOCUG00000002882|ACAT1	10128.3	-1.23468	0.215454	-5.73059	1.0008e-08	1.41027e-07
ENSOCUG00000004078|OSBPL6	1045.39	1.16039	0.202499	5.73034	1.00228e-08	1.41132e-07
ENSOCUG00000015756|KNL1	1306.7	-1.46133	0.255102	-5.7284	1.0138e-08	1.42648e-07
ENSOCUG00000008269|ANKRD26	925.973	-1.08721	0.189874	-5.72593	1.0287e-08	1.44639e-07
ENSOCUG00000003182|TMEM140	227.168	1.63478	0.285527	5.72546	1.03153e-08	1.4493e-07
ENSOCUG00000009337	461.539	1.23339	0.215438	5.72501	1.03425e-08	1.45206e-07
ENSOCUG00000024465|COL8A1	580.786	2.1478	0.375241	5.7238	1.04169e-08	1.46142e-07
ENSOCUG00000009722|AHCYL1	2010.55	1.16917	0.204319	5.72228	1.05101e-08	1.47342e-07
ENSOCUG00000002915	362.492	-1.1332	0.198088	-5.72068	1.06098e-08	1.48631e-07
ENSOCUG00000002190|MITF	795.911	1.04406	0.182545	5.71944	1.06877e-08	1.49612e-07
ENSOCUG00000001173|PPM1L	437.821	1.22266	0.213815	5.71831	1.07591e-08	1.50502e-07
ENSOCUG00000020977	1644.98	0.850392	0.148767	5.71628	1.08882e-08	1.52111e-07
ENSOCUG00000003396|MED29	2190.71	0.819139	0.1433	5.71625	1.08901e-08	1.52111e-07
ENSOCUG00000002295	623.771	-1.16976	0.20465	-5.71591	1.09116e-08	1.523e-07
ENSOCUG00000026099	3414.31	-1.26192	0.220913	-5.71232	1.11447e-08	1.55441e-07
ENSOCUG00000005959|ALOX12B	24.7085	-7.67412	1.34375	-5.71095	1.12345e-08	1.56578e-07
ENSOCUG00000016658	1121.74	1.21867	0.213399	5.71077	1.12469e-08	1.56637e-07
ENSOCUG00000005820|RRM2	354.889	-1.38902	0.243516	-5.70405	1.16997e-08	1.62824e-07
ENSOCUG00000002240|MLH1	703.027	-1.33619	0.234318	-5.70245	1.18098e-08	1.64237e-07
ENSOCUG00000012986|TRIO	8616.01	-0.716216	0.125603	-5.70221	1.18263e-08	1.64347e-07
ENSOCUG00000016388|EGF	6368.15	1.06101	0.186202	5.69817	1.21103e-08	1.68171e-07
ENSOCUG00000037734	388.112	-1.16499	0.204571	-5.69479	1.23522e-08	1.71406e-07
ENSOCUG00000001160|HOXC9	264.452	1.67495	0.294248	5.69231	1.25329e-08	1.73787e-07
ENSOCUG00000016784|BCAS2	2080.61	0.861086	0.151275	5.69219	1.25423e-08	1.73791e-07
ENSOCUG00000012992|MTMR6	2653.37	0.922798	0.162152	5.69094	1.26341e-08	1.74937e-07
ENSOCUG00000029367|C1QA	851.852	1.76232	0.309733	5.68981	1.2718e-08	1.75914e-07
ENSOCUG00000023954|RANGRF	634.942	1.27052	0.223304	5.68964	1.2731e-08	1.75914e-07
ENSOCUG00000025582|LDB1	839.127	-0.868752	0.152691	-5.68962	1.27323e-08	1.75914e-07
ENSOCUG00000034405	262.835	-1.8613	0.327193	-5.6887	1.28008e-08	1.76733e-07
ENSOCUG00000001264|CMYA5	49872.9	1.48655	0.2614	5.68687	1.29392e-08	1.78515e-07
ENSOCUG00000012090|TEX2	2462.25	1.14784	0.201849	5.68664	1.29567e-08	1.78626e-07
ENSOCUG00000006153|PSPC1	2657.93	-0.776075	0.136528	-5.68436	1.31307e-08	1.80768e-07
ENSOCUG00000015282	58.8575	3.466	0.609744	5.68435	1.3131e-08	1.80768e-07
ENSOCUG00000016347|PHOSPHO1	152.74	2.35636	0.414684	5.68229	1.32906e-08	1.82834e-07
ENSOCUG00000005137|ABCA3	409.829	1.30664	0.230007	5.68087	1.34013e-08	1.84225e-07
ENSOCUG00000000069|MYO1C	6942.87	-0.895238	0.157631	-5.67933	1.35226e-08	1.85759e-07
ENSOCUG00000006316|PLEKHO1	1336.37	-0.901563	0.1588	-5.67733	1.36812e-08	1.87801e-07
ENSOCUG00000001587|ITGAM	177.824	2.74429	0.483412	5.67692	1.37144e-08	1.88123e-07
ENSOCUG00000006288|NINL	134.718	-2.17892	0.383886	-5.67596	1.37917e-08	1.89047e-07
ENSOCUG00000004451	2519.81	0.885736	0.156123	5.67333	1.40051e-08	1.91834e-07
ENSOCUG00000008003|KDM5B	3348.52	-0.914133	0.161137	-5.67301	1.40312e-08	1.92054e-07
ENSOCUG00000024148	1083.56	0.963606	0.169888	5.67201	1.41133e-08	1.93039e-07
ENSOCUG00000017387|CLSPN	264.889	-1.54569	0.272534	-5.67154	1.41518e-08	1.93428e-07
ENSOCUG00000014711	5260.47	0.678453	0.119718	5.66708	1.45255e-08	1.98394e-07
ENSOCUG00000023182|ARHGEF10L	2276.25	1.10081	0.194284	5.66597	1.46195e-08	1.99535e-07
ENSOCUG00000023705	894.114	1.32022	0.233025	5.66558	1.46524e-08	1.99842e-07
ENSOCUG00000025973|POPDC3	8996.72	1.1225	0.198148	5.66498	1.47043e-08	2.00407e-07
ENSOCUG00000027575|KCNH2	122.156	-2.0168	0.356025	-5.66477	1.47226e-08	2.00513e-07
ENSOCUG00000030118	265.888	-1.31009	0.231293	-5.6642	1.4771e-08	2.01029e-07
ENSOCUG00000007506|MARCHF3	278.147	1.59611	0.281835	5.66327	1.48514e-08	2.01979e-07
ENSOCUG00000034604	50.2633	4.19938	0.741587	5.66269	1.49015e-08	2.02516e-07
ENSOCUG00000004688|PKHD1L1	212.132	1.78406	0.315549	5.65382	1.56925e-08	2.13114e-07
ENSOCUG00000016630|KIF21A	895.803	0.853537	0.151054	5.65056	1.59926e-08	2.17035e-07
ENSOCUG00000023825|SNCA	355.272	-1.55733	0.275612	-5.65043	1.60045e-08	2.17043e-07
ENSOCUG00000005203|PHTF2	5320.06	1.01734	0.180095	5.6489	1.6148e-08	2.18834e-07
ENSOCUG00000022735	63.4148	2.48132	0.439325	5.64803	1.62296e-08	2.19784e-07
ENSOCUG00000032655|ELOC	1813.53	1.39407	0.246939	5.64542	1.64783e-08	2.22993e-07
ENSOCUG00000013857|NAP1L1	3826.77	-1.0054	0.178131	-5.64415	1.65999e-08	2.2448e-07
ENSOCUG00000014989	4889.71	-1.10272	0.195404	-5.6433	1.66821e-08	2.25433e-07
ENSOCUG00000021745|LHFPL2	580.362	-1.37993	0.24455	-5.64271	1.6739e-08	2.26042e-07
ENSOCUG00000034810	138.232	-1.95362	0.346281	-5.64172	1.68363e-08	2.27195e-07
ENSOCUG00000016598|PROCR	311.48	1.32939	0.235743	5.63915	1.70893e-08	2.30446e-07
ENSOCUG00000005846|ALAD	1334.28	1.30011	0.230808	5.63284	1.77265e-08	2.3887e-07
ENSOCUG00000000812|CCDC39	448.132	-1.17731	0.209079	-5.63093	1.79246e-08	2.41369e-07
ENSOCUG00000025513|IGFBP5	6482.46	1.30036	0.231027	5.62862	1.81659e-08	2.44447e-07
ENSOCUG00000012291|ZNF326	1573.74	-0.91878	0.163287	-5.62679	1.83596e-08	2.4688e-07
ENSOCUG00000002075	434.177	1.67293	0.297428	5.62464	1.85896e-08	2.49796e-07
ENSOCUG00000015393|WAS	87.0528	2.59143	0.460965	5.62174	1.89047e-08	2.53852e-07
ENSOCUG00000029606	1344.63	-1.18285	0.210477	-5.61982	1.91154e-08	2.56501e-07
ENSOCUG00000020995|HSD17B8	574.697	1.17751	0.209553	5.61918	1.91868e-08	2.57279e-07
ENSOCUG00000004731|RBM4	3018.25	0.904562	0.16103	5.61734	1.9392e-08	2.59847e-07
ENSOCUG00000037359	169.859	-2.28618	0.40724	-5.61385	1.97877e-08	2.64846e-07
ENSOCUG00000014198|CAT	2580.28	1.07608	0.191685	5.6138	1.97928e-08	2.64846e-07
ENSOCUG00000014557|CEP57	1428.22	-0.886772	0.157984	-5.61303	1.9881e-08	2.65841e-07
ENSOCUG00000007182|GAS2L3	509.931	-1.41852	0.252833	-5.61051	2.01734e-08	2.69561e-07
ENSOCUG00000016838|C19orf47	1388.76	1.04435	0.186199	5.60877	2.03771e-08	2.72093e-07
ENSOCUG00000003380|FGFR4	2310.24	-1.03305	0.184191	-5.60861	2.03952e-08	2.72145e-07
ENSOCUG00000011712|AFAP1L2	1250.07	-0.93999	0.167664	-5.6064	2.06583e-08	2.75464e-07
ENSOCUG00000020902|SRXN1	314.254	1.87526	0.334511	5.60598	2.07081e-08	2.75935e-07
ENSOCUG00000002852|EMC9	1210.03	0.942855	0.168194	5.60574	2.07363e-08	2.76119e-07
ENSOCUG00000001357|HNRNPD	1400.84	-1.05599	0.188395	-5.6052	2.0802e-08	2.768e-07
ENSOCUG00000015039|FNDC1	4898.88	-0.957682	0.170875	-5.60456	2.08785e-08	2.77624e-07
ENSOCUG00000003263|SLCO5A1	1323.01	1.1684	0.208528	5.6031	2.10557e-08	2.79786e-07
ENSOCUG00000012309|SGCE	3503.65	-0.989673	0.176689	-5.60121	2.12857e-08	2.82646e-07
ENSOCUG00000007636|RBCK1	2787.09	1.08295	0.193356	5.60083	2.13328e-08	2.83075e-07
ENSOCUG00000015163|NYNRIN	911.036	-0.984791	0.17595	-5.59701	2.18085e-08	2.89186e-07
ENSOCUG00000005764|FBXL15	145.544	1.66556	0.297595	5.59674	2.18414e-08	2.89421e-07
ENSOCUG00000017490	2627.69	0.68987	0.123272	5.59634	2.18923e-08	2.89894e-07
ENSOCUG00000008550|ZHX2	385.909	1.09906	0.196453	5.59452	2.2123e-08	2.92746e-07
ENSOCUG00000019541	37.6879	-3.82076	0.683035	-5.5938	2.22157e-08	2.9377e-07
ENSOCUG00000025231|NASP	3148.29	-0.736506	0.131687	-5.59284	2.23384e-08	2.95188e-07
ENSOCUG00000001699|KLHDC10	1451.82	-1.20565	0.21558	-5.59259	2.23701e-08	2.95403e-07
ENSOCUG00000000937	1699.16	0.820139	0.14665	5.59247	2.23857e-08	2.95404e-07
ENSOCUG00000006169|TCERG1	3037.04	-0.769296	0.137675	-5.58775	2.30025e-08	3.03335e-07
ENSOCUG00000012616|DIPK2A	563.069	-1.27227	0.227714	-5.58715	2.30829e-08	3.04184e-07
ENSOCUG00000001510	2826.65	-1.13154	0.202765	-5.58053	2.39783e-08	3.15767e-07
ENSOCUG00000024551|ATRAID	1160.27	0.776646	0.139191	5.57972	2.40908e-08	3.1703e-07
ENSOCUG00000014821|CSNK1G3	1666.76	-0.817788	0.14657	-5.57949	2.4122e-08	3.17222e-07
ENSOCUG00000012806|RGS14	470.449	1.32272	0.237099	5.57874	2.4226e-08	3.18371e-07
ENSOCUG00000015575|GABBR1	214.779	1.73702	0.311465	5.57694	2.44793e-08	3.21477e-07
ENSOCUG00000000734|YWHAZ	8123.73	-0.865008	0.155131	-5.57597	2.46156e-08	3.23046e-07
ENSOCUG00000006720|FGD2	60.3353	2.73788	0.491312	5.5726	2.50972e-08	3.2914e-07
ENSOCUG00000006145|CHRDL1	2564.99	1.35825	0.243745	5.57242	2.5123e-08	3.29253e-07
ENSOCUG00000016098|FGFBP1	42.3155	4.62449	0.829908	5.57229	2.51407e-08	3.29258e-07
ENSOCUG00000014043|DNAJC19	3369.38	1.28841	0.231243	5.5717	2.52264e-08	3.30154e-07
ENSOCUG00000011473|PRKG1	2481.73	-0.993679	0.178364	-5.57108	2.53162e-08	3.31104e-07
ENSOCUG00000010743|BICD2	1621.16	1.00823	0.180991	5.57061	2.53853e-08	3.3178e-07
ENSOCUG00000008043|ERC2	109.948	-2.13738	0.383812	-5.56881	2.56487e-08	3.34939e-07
ENSOCUG00000011891|TLE4	935.794	1.03859	0.186504	5.56872	2.56621e-08	3.34939e-07
ENSOCUG00000005433|TRIM66	110.712	-2.04262	0.36703	-5.56528	2.61736e-08	3.41382e-07
ENSOCUG00000005925|BFAR	719.297	1.1994	0.215759	5.55897	2.71378e-08	3.5361e-07
ENSOCUG00000006867|ATP1B1	6517.36	1.12845	0.202999	5.5589	2.71481e-08	3.5361e-07
ENSOCUG00000007161|CTNNBL1	1443.62	0.772159	0.138934	5.55773	2.73305e-08	3.55743e-07
ENSOCUG00000013602	1155.96	0.858841	0.154535	5.55759	2.73529e-08	3.55793e-07
ENSOCUG00000004486|CHL1	187.057	-1.38039	0.248408	-5.55695	2.74524e-08	3.56844e-07
ENSOCUG00000013176|SMO	1617.12	-1.06262	0.191268	-5.55565	2.76573e-08	3.59263e-07
ENSOCUG00000026384|HR	431.979	2.49123	0.448524	5.55427	2.7877e-08	3.61871e-07
ENSOCUG00000000324|PSTPIP2	2181.75	1.09619	0.197491	5.5506	2.84698e-08	3.69315e-07
ENSOCUG00000036397	521.042	1.51836	0.273585	5.54986	2.85893e-08	3.70613e-07
ENSOCUG00000011280|MYG1	808.24	1.57032	0.282971	5.5494	2.86657e-08	3.71352e-07
ENSOCUG00000011788	5263.25	0.952377	0.171631	5.54898	2.87337e-08	3.71981e-07
ENSOCUG00000008539|NSMCE2	634.145	-0.975208	0.175797	-5.54736	2.90012e-08	3.7519e-07
ENSOCUG00000002462|SLC24A2	85.2836	-3.57118	0.643878	-5.54637	2.91664e-08	3.77072e-07
ENSOCUG00000007946|BAP1	3256.75	0.752087	0.135618	5.54563	2.92891e-08	3.78401e-07
ENSOCUG00000011548|MYOG	2276.41	-1.27815	0.230562	-5.54363	2.96258e-08	3.82494e-07
ENSOCUG00000009642|XPNPEP3	1292.48	1.15786	0.208971	5.54076	3.01156e-08	3.88555e-07
ENSOCUG00000011624|FIBIN	613.894	-1.65126	0.298217	-5.5371	3.07521e-08	3.96499e-07
ENSOCUG00000010538|PAK1	601.532	1.51316	0.273347	5.53565	3.10068e-08	3.99513e-07
ENSOCUG00000012805|GCLC	998.96	1.14108	0.206224	5.5332	3.14437e-08	4.0487e-07
ENSOCUG00000024421|SNORD113-1	37.8434	-3.55424	0.642535	-5.53159	3.1735e-08	4.08344e-07
ENSOCUG00000007685|ANGPTL2	3818.02	-1.1882	0.214973	-5.52721	3.25358e-08	4.18367e-07
ENSOCUG00000027387|B4GAT1	498.663	1.20891	0.218762	5.52614	3.27355e-08	4.20652e-07
ENSOCUG00000006837|SAP130	348.96	-1.23133	0.222833	-5.52581	3.27972e-08	4.21162e-07
ENSOCUG00000023345|PTRH2	806.531	1.09818	0.198794	5.52422	3.30947e-08	4.24697e-07
ENSOCUG00000016949|SMYD1	7813.76	0.914892	0.165698	5.52145	3.36204e-08	4.3097e-07
ENSOCUG00000005218|MTUS1	5569.66	1.08299	0.196144	5.52141	3.36286e-08	4.3097e-07
ENSOCUG00000010918	1224.73	-0.994437	0.180128	-5.52074	3.37584e-08	4.32343e-07
ENSOCUG00000012178|SIMC1	378.472	-1.36467	0.247514	-5.51351	3.5175e-08	4.50184e-07
ENSOCUG00000038642	71.712	-3.82791	0.694366	-5.51282	3.53129e-08	4.5141e-07
ENSOCUG00000002775|NSD1	9311.8	-0.924412	0.167685	-5.51279	3.53181e-08	4.5141e-07
ENSOCUG00000002410|ACAA1	642.095	1.21376	0.220207	5.51192	3.54947e-08	4.53364e-07
ENSOCUG00000001481|RIPOR2	1183.64	-1.66865	0.302751	-5.51162	3.55544e-08	4.53823e-07
ENSOCUG00000017212|AMFR	5856.03	0.659402	0.119709	5.50837	3.62181e-08	4.61986e-07
ENSOCUG00000027266|KCTD21	88.0521	1.95486	0.354948	5.50746	3.64045e-08	4.64054e-07
ENSOCUG00000005282|ZMAT5	1067.15	1.33227	0.242028	5.50459	3.70019e-08	4.71354e-07
ENSOCUG00000017135|SLC30A9	2677.83	-0.772975	0.140479	-5.50242	3.74621e-08	4.76899e-07
ENSOCUG00000034478	25.601	6.6412	1.20707	5.50193	3.75666e-08	4.77912e-07
ENSOCUG00000025398|CWF19L2	1464.93	0.841588	0.152971	5.50162	3.76315e-08	4.78418e-07
ENSOCUG00000003787|LAMTOR4	925.279	0.899731	0.163622	5.49883	3.82317e-08	4.85726e-07
ENSOCUG00000029252|HFM1	1455.65	-1.22407	0.222664	-5.49736	3.85514e-08	4.89462e-07
ENSOCUG00000003574|OLA1	3723.43	0.858171	0.156285	5.49106	3.9952e-08	5.06907e-07
ENSOCUG00000006606|DCHS1	5258.57	-1.01477	0.184811	-5.49082	4.00066e-08	5.07264e-07
ENSOCUG00000000473|ECHS1	6739.9	0.781153	0.142295	5.48967	4.0269e-08	5.10252e-07
ENSOCUG00000014333|SLC25A21	449.99	-1.58811	0.289414	-5.48735	4.07999e-08	5.16637e-07
ENSOCUG00000011689|PDE4D	10253.3	1.38109	0.251735	5.48628	4.10476e-08	5.19429e-07
ENSOCUG00000009317	125.224	-1.78308	0.325027	-5.48596	4.1124e-08	5.20051e-07
ENSOCUG00000006548|ECHDC1	1494.81	0.815226	0.148936	5.47368	4.40795e-08	5.57057e-07
ENSOCUG00000010337|DOCK4	1900.92	1.24945	0.228378	5.47097	4.47587e-08	5.65267e-07
ENSOCUG00000008005|MYLIP	1815.56	1.08179	0.197776	5.46979	4.50562e-08	5.68464e-07
ENSOCUG00000026987	932.832	-1.20886	0.22101	-5.46973	4.50713e-08	5.68464e-07
ENSOCUG00000001041|MELK	176.249	-1.55413	0.284215	-5.46815	4.5476e-08	5.73189e-07
ENSOCUG00000005895|ATP6V0B	1744.31	0.85311	0.156086	5.46563	4.61267e-08	5.81008e-07
ENSOCUG00000010762|CHAC1	1178.89	8.48216	1.55248	5.46364	4.66479e-08	5.87186e-07
ENSOCUG00000004167|UROD	1898.89	0.896604	0.164204	5.46032	4.7528e-08	5.9787e-07
ENSOCUG00000011824|RIOK1	792.438	-0.927517	0.169888	-5.45958	4.77272e-08	5.99981e-07
ENSOCUG00000000108|ARL4A	771.252	1.35753	0.248986	5.45223	4.97408e-08	6.24883e-07
ENSOCUG00000028503	43178.9	0.831909	0.152585	5.45211	4.97757e-08	6.24911e-07
ENSOCUG00000002073	3714.14	0.768953	0.14113	5.44856	5.07799e-08	6.371e-07
ENSOCUG00000005228|NKD1	48.5701	-3.69397	0.678148	-5.44714	5.11874e-08	6.4179e-07
ENSOCUG00000017194	37.3737	-5.08833	0.934421	-5.44544	5.16776e-08	6.47512e-07
ENSOCUG00000003371|SELENBP1	1554.78	1.05654	0.194184	5.4409	5.30133e-08	6.63812e-07
ENSOCUG00000003845|GRIK2	53.0129	-2.44618	0.44988	-5.43741	5.40606e-08	6.76483e-07
ENSOCUG00000033668	74.7854	3.10279	0.570671	5.43709	5.41585e-08	6.77265e-07
ENSOCUG00000013599|PPP6R2	2147.01	0.94121	0.173137	5.43621	5.44257e-08	6.80161e-07
ENSOCUG00000006947|PROB1	1244.13	1.17759	0.216725	5.43358	5.52357e-08	6.89833e-07
ENSOCUG00000038196	943.887	0.880291	0.162018	5.43329	5.53239e-08	6.90483e-07
ENSOCUG00000025119|RELT	533.813	1.86679	0.343815	5.42963	5.64723e-08	7.04356e-07
ENSOCUG00000001781|PREX2	3184.43	1.03576	0.190773	5.42926	5.6587e-08	7.05326e-07
ENSOCUG00000026311	28188.5	-0.796746	0.146766	-5.42867	5.67765e-08	7.07226e-07
ENSOCUG00000009330|FMO5	349.095	1.61673	0.297838	5.42824	5.69128e-08	7.08462e-07
ENSOCUG00000026774|TPGS1	665.515	1.13217	0.208601	5.42744	5.71665e-08	7.11157e-07
ENSOCUG00000001121|ATIC	3748.39	-0.89375	0.164676	-5.42732	5.7207e-08	7.11198e-07
ENSOCUG00000007604|AMER2	54.9194	-3.08481	0.568428	-5.42692	5.73354e-08	7.12331e-07
ENSOCUG00000010484|VPS35	9275.69	-1.20268	0.221683	-5.42523	5.78786e-08	7.18613e-07
ENSOCUG00000004311|MAP2K3	634.687	1.486	0.273913	5.4251	5.79217e-08	7.18681e-07
ENSOCUG00000001818|KPNA4	6331.95	0.873379	0.161085	5.42185	5.89867e-08	7.3142e-07
ENSOCUG00000008444|UBFD1	1448.46	0.789459	0.145648	5.42031	5.94965e-08	7.37262e-07
ENSOCUG00000013151|KLHL40	7122.5	-1.17956	0.21768	-5.41877	6.00118e-08	7.43166e-07
ENSOCUG00000007623|SRPRB	1287.47	0.912322	0.168436	5.41645	6.07947e-08	7.52319e-07
ENSOCUG00000038536	93.1223	-3.46909	0.640485	-5.41635	6.08297e-08	7.52319e-07
ENSOCUG00000024074|ANKRD40	2304.04	0.764265	0.1412	5.41264	6.21008e-08	7.67543e-07
ENSOCUG00000014981|ABCB1	1274.52	1.22787	0.226939	5.41058	6.282e-08	7.75619e-07
ENSOCUG00000031153	31.3903	-5.57716	1.0308	-5.41054	6.28354e-08	7.75619e-07
ENSOCUG00000012802	284.936	-1.26518	0.233908	-5.40889	6.3417e-08	7.82293e-07
ENSOCUG00000005747|COL16A1	7356.31	-1.26489	0.233921	-5.40733	6.39715e-08	7.88624e-07
ENSOCUG00000004777|NHLRC3	409.96	-1.09172	0.201969	-5.40537	6.46735e-08	7.96764e-07
ENSOCUG00000024589	547.176	-1.07419	0.19883	-5.40257	6.56943e-08	8.08819e-07
ENSOCUG00000033916|Metazoa_SRP	2656.92	1.69459	0.313722	5.40157	6.60616e-08	8.12756e-07
ENSOCUG00000028331|SNORD113-4	71.123	-2.31597	0.428767	-5.40146	6.60992e-08	8.12756e-07
ENSOCUG00000016624|MYH10	3362.27	-1.48295	0.27458	-5.40081	6.63412e-08	8.15207e-07
ENSOCUG00000001171|NUF2	406.469	-1.31242	0.243155	-5.39744	6.75968e-08	8.30102e-07
ENSOCUG00000030873	372.695	1.61267	0.298902	5.39531	6.84068e-08	8.3951e-07
ENSOCUG00000022951	18.2329	8.05823	1.4936	5.39516	6.84618e-08	8.39646e-07
ENSOCUG00000012175	1389.51	-0.823504	0.152674	-5.39386	6.89608e-08	8.44736e-07
ENSOCUG00000033591	20.4588	-7.40277	1.37245	-5.39385	6.89653e-08	8.44736e-07
ENSOCUG00000006262|SUB1	6049.4	-0.806525	0.149539	-5.3934	6.9136e-08	8.46284e-07
ENSOCUG00000000410|SLC39A11	256.753	-1.21025	0.224513	-5.39055	7.02424e-08	8.59278e-07
ENSOCUG00000000446|BCAT2	311.719	1.06303	0.197296	5.38798	7.12542e-08	8.71097e-07
ENSOCUG00000017211|HMBOX1	966.442	-1.01485	0.188361	-5.38781	7.13202e-08	8.71315e-07
ENSOCUG00000034904	877.57	-1.62182	0.301022	-5.3877	7.13632e-08	8.71315e-07
ENSOCUG00000027855	4834.35	0.808814	0.150165	5.38617	7.19762e-08	8.78239e-07
ENSOCUG00000034384	617.512	-1.13278	0.210321	-5.38594	7.20658e-08	8.78771e-07
ENSOCUG00000005325|STK40	1257.97	0.805464	0.149606	5.38391	7.2884e-08	8.88181e-07
ENSOCUG00000002581|RAD21	13309.7	-0.93718	0.174175	-5.38068	7.42069e-08	9.03725e-07
ENSOCUG00000000658|BMP3	114.305	-1.93855	0.36029	-5.38052	7.42701e-08	9.0392e-07
ENSOCUG00000035524	416.121	1.83903	0.341882	5.37912	7.48518e-08	9.10419e-07
ENSOCUG00000024498	1207.66	-0.84338	0.156804	-5.37856	7.5083e-08	9.12399e-07
ENSOCUG00000002119	583.353	1.57666	0.29314	5.3785	7.51101e-08	9.12399e-07
ENSOCUG00000011511|FBN3	588.985	1.40866	0.261914	5.37835	7.5172e-08	9.12571e-07
ENSOCUG00000010632|NPAS3	147.36	-2.08415	0.387649	-5.37638	7.59974e-08	9.22005e-07
ENSOCUG00000000744|PLTP	1764.78	1.41203	0.262653	5.37602	7.61491e-08	9.23259e-07
ENSOCUG00000004759|GSPT1	4244.79	-0.750687	0.139711	-5.37312	7.73844e-08	9.37641e-07
ENSOCUG00000022570	131.992	1.87816	0.349759	5.36987	7.87937e-08	9.54113e-07
ENSOCUG00000027961|PELI1	1546.72	-1.23186	0.229419	-5.3695	7.89538e-08	9.55446e-07
ENSOCUG00000002132|PPP1R10	628.213	-1.23204	0.229614	-5.36571	8.06308e-08	9.75123e-07
ENSOCUG00000016105|COLQ	460.25	-1.82435	0.340016	-5.3655	8.07269e-08	9.75667e-07
ENSOCUG00000012459|FHL3	5705.96	1.21653	0.226746	5.36517	8.08732e-08	9.76817e-07
ENSOCUG00000009843|SPOCK1	267.435	-1.86883	0.348595	-5.36104	8.27428e-08	9.98768e-07
ENSOCUG00000002483|NKIRAS1	197.212	1.30565	0.243843	5.35446	8.58107e-08	1.03515e-06
ENSOCUG00000012136|TBK1	2409.37	1.1665	0.217909	5.35318	8.64228e-08	1.04187e-06
ENSOCUG00000004472|PLPP1	4259.58	-0.750089	0.140156	-5.35182	8.70743e-08	1.04906e-06
ENSOCUG00000016297	352.796	1.6359	0.305685	5.35158	8.71914e-08	1.04981e-06
ENSOCUG00000025870|CPLANE1	1974.93	-1.02052	0.190764	-5.34963	8.81337e-08	1.06049e-06
ENSOCUG00000014993|DENND2A	1859.13	-1.23719	0.231329	-5.34816	8.88509e-08	1.06845e-06
ENSOCUG00000006924|FAM171A1	1148.63	-1.12271	0.209988	-5.34653	8.96585e-08	1.07748e-06
ENSOCUG00000000963|PRPF38A	915.546	-0.802998	0.150194	-5.34641	8.97161e-08	1.0775e-06
ENSOCUG00000008668|MVP	1076.75	1.14168	0.21355	5.34618	8.98282e-08	1.07816e-06
ENSOCUG00000002398|TBC1D8	1903.11	-0.830828	0.155433	-5.34523	9.03001e-08	1.08315e-06
ENSOCUG00000013137|CETP	31.122	3.67698	0.687944	5.34488	9.0476e-08	1.08458e-06
ENSOCUG00000010426|AGFG1	3334.57	-0.704795	0.131938	-5.34186	9.20002e-08	1.10216e-06
ENSOCUG00000013017|ELOVL2	130.527	-1.77458	0.33224	-5.34127	9.22991e-08	1.10504e-06
ENSOCUG00000032040|MRPL33	4035.58	0.810996	0.151855	5.34059	9.2647e-08	1.10852e-06
ENSOCUG00000005814|DYRK1A	3181.62	-0.91341	0.171095	-5.33862	9.36593e-08	1.11928e-06
ENSOCUG00000014718	158.66	2.62239	0.491213	5.33861	9.36638e-08	1.11928e-06
ENSOCUG00000003778|AP4B1	621.327	0.939146	0.175969	5.337	9.44948e-08	1.1285e-06
ENSOCUG00000001439|FAT1	24873.9	-1.22538	0.229653	-5.33579	9.51286e-08	1.13536e-06
ENSOCUG00000001250|EDNRA	425.927	-1.01119	0.189631	-5.33244	9.69044e-08	1.15584e-06
ENSOCUG00000001622	667.91	0.953633	0.178855	5.33188	9.7203e-08	1.15867e-06
ENSOCUG00000005922|ASRGL1	181.1	1.34951	0.253179	5.33027	9.8065e-08	1.16822e-06
ENSOCUG00000009227	716.144	-1.21898	0.228707	-5.3299	9.82665e-08	1.16989e-06
ENSOCUG00000007681|FAM214A	5168.24	1.05608	0.1982	5.32835	9.91086e-08	1.17918e-06
ENSOCUG00000010329	376.707	1.12998	0.212098	5.32762	9.9508e-08	1.1832e-06
ENSOCUG00000005582|ZFYVE19	251.221	1.24331	0.233464	5.32549	1.00679e-07	1.19637e-06
ENSOCUG00000004778|RABEP1	3009.05	0.774246	0.145437	5.32357	1.01752e-07	1.20838e-06
ENSOCUG00000021325	343.932	-1.03088	0.193755	-5.32053	1.03467e-07	1.22798e-06
ENSOCUG00000014479|COPA	7384.07	-0.714164	0.134235	-5.32025	1.03624e-07	1.22908e-06
ENSOCUG00000000347	1360.1	0.966574	0.181714	5.31919	1.0423e-07	1.2355e-06
ENSOCUG00000003452|PPM1K	2868.68	1.1981	0.225254	5.3189	1.04395e-07	1.23669e-06
ENSOCUG00000026623|IRF2BPL	672.158	1.32948	0.250061	5.31663	1.05708e-07	1.25146e-06
ENSOCUG00000004958|NUAK1	1879.75	-0.710653	0.133669	-5.31652	1.05773e-07	1.25146e-06
ENSOCUG00000017789	958.814	-1.11851	0.21039	-5.31635	1.05872e-07	1.25186e-06
ENSOCUG00000010207|MYH13	42484	1.62628	0.306	5.31462	1.06878e-07	1.26297e-06
ENSOCUG00000003277	630.31	-0.968018	0.182299	-5.31006	1.09587e-07	1.29418e-06
ENSOCUG00000008846|THAP3	276.096	1.41035	0.26577	5.30666	1.11654e-07	1.31778e-06
ENSOCUG00000000864|CADM1	2748.55	0.85784	0.161669	5.30615	1.11963e-07	1.32061e-06
ENSOCUG00000007203	515.348	1.19068	0.224421	5.30555	1.12336e-07	1.3242e-06
ENSOCUG00000015914|PRRC2C	5651.31	-0.877396	0.165395	-5.30485	1.12768e-07	1.32846e-06
ENSOCUG00000015457|FAM98A	3526.51	0.887081	0.167224	5.30473	1.1284e-07	1.32849e-06
ENSOCUG00000006499|MGARP	39.5157	2.85052	0.537607	5.30224	1.14392e-07	1.34594e-06
ENSOCUG00000010907|CUL5	6113.35	1.00432	0.189434	5.30171	1.14723e-07	1.34887e-06
ENSOCUG00000007145|KIAA0586	1879.79	-0.903324	0.170387	-5.30162	1.14783e-07	1.34887e-06
ENSOCUG00000007803|DIP2C	2899.91	-0.739622	0.139521	-5.30116	1.15069e-07	1.3514e-06
ENSOCUG00000013272|SEC24D	2422.57	-1.08371	0.204442	-5.30083	1.15279e-07	1.35304e-06
ENSOCUG00000007881|FLRT2	1172.33	-1.37068	0.258637	-5.29965	1.16027e-07	1.36066e-06
ENSOCUG00000003620|CCDC88A	3960.67	-0.941486	0.177653	-5.29958	1.16071e-07	1.36066e-06
ENSOCUG00000014136	1558.88	0.984836	0.18595	5.29624	1.18208e-07	1.38487e-06
ENSOCUG00000009703|KREMEN1	1599.54	-1.24382	0.234921	-5.29465	1.19241e-07	1.39612e-06
ENSOCUG00000007901|SEMA6D	1277.97	-1.23516	0.233361	-5.29294	1.20366e-07	1.40843e-06
ENSOCUG00000003608|DAAM1	1694.6	-0.799206	0.151001	-5.2927	1.20521e-07	1.40938e-06
ENSOCUG00000001184|NT5DC1	433.385	1.17325	0.22172	5.29158	1.21261e-07	1.41716e-06
ENSOCUG00000005827	1594.8	1.00604	0.19024	5.28825	1.23491e-07	1.44234e-06
ENSOCUG00000008545|RRM2B	1610.61	0.718195	0.135834	5.28731	1.24128e-07	1.4489e-06
ENSOCUG00000014515|CAV2	6735.52	1.0335	0.195518	5.28594	1.2506e-07	1.45888e-06
ENSOCUG00000004416	2998.24	0.718548	0.135939	5.2858	1.25159e-07	1.45914e-06
ENSOCUG00000014342|SHROOM4	1595.28	0.987601	0.186898	5.28416	1.26281e-07	1.47133e-06
ENSOCUG00000019529|SNORD113-3	36.1714	-3.64939	0.690812	-5.28275	1.27257e-07	1.4818e-06
ENSOCUG00000036082	765.976	1.85021	0.350328	5.28136	1.28231e-07	1.49222e-06
ENSOCUG00000008815|ZBTB26	1010.89	-1.03385	0.195823	-5.27951	1.29527e-07	1.50564e-06
ENSOCUG00000003536|WASF3	377.35	1.59687	0.302466	5.27949	1.29541e-07	1.50564e-06
ENSOCUG00000004255|ZMAT2	1940.8	0.815404	0.154729	5.26988	1.36509e-07	1.58567e-06
ENSOCUG00000034040	56.1069	-2.77223	0.526174	-5.26865	1.37433e-07	1.59543e-06
ENSOCUG00000032475|MRLN	4712.53	1.73009	0.328384	5.2685	1.37544e-07	1.59575e-06
ENSOCUG00000015120	964.457	0.925745	0.17578	5.26651	1.39044e-07	1.61216e-06
ENSOCUG00000026113|FER1L6	51.3407	-3.60285	0.684175	-5.26598	1.39443e-07	1.61581e-06
ENSOCUG00000014849|CACNB2	305.455	-1.33647	0.253804	-5.26575	1.39615e-07	1.61682e-06
ENSOCUG00000032764	137.031	1.78229	0.338491	5.26539	1.39889e-07	1.61902e-06
ENSOCUG00000003939|PDP1	2206.32	1.27508	0.242178	5.26504	1.40157e-07	1.62064e-06
ENSOCUG00000009296|DHTKD1	636.865	1.13303	0.215201	5.26498	1.40208e-07	1.62064e-06
ENSOCUG00000003262|G3BP2	7201.87	1.096	0.208173	5.26488	1.40284e-07	1.62064e-06
ENSOCUG00000000635|EYA4	3687.37	1.35159	0.256727	5.26467	1.4044e-07	1.62147e-06
ENSOCUG00000024055|MCAM	2116.71	-1.13192	0.215014	-5.26441	1.4064e-07	1.62279e-06
ENSOCUG00000009947|LRCH1	672.858	-1.04344	0.198253	-5.26315	1.41607e-07	1.63296e-06
ENSOCUG00000007930|ATF6	1812.32	-0.833079	0.158384	-5.25988	1.44148e-07	1.66127e-06
ENSOCUG00000024272|NEXN	15666.4	-0.830453	0.157914	-5.2589	1.44922e-07	1.66918e-06
ENSOCUG00000003483|TTC3	7925.05	-0.753898	0.143403	-5.25719	1.46277e-07	1.68377e-06
ENSOCUG00000002601|DDX24	2288.32	0.779932	0.148385	5.25612	1.47125e-07	1.69251e-06
ENSOCUG00000008441	1884.55	1.03898	0.197739	5.25428	1.48605e-07	1.70851e-06
ENSOCUG00000011629|ANKRD17	7455.2	-0.842967	0.160441	-5.25407	1.48776e-07	1.70945e-06
ENSOCUG00000000272|EMC1	2243.11	0.745384	0.141877	5.25372	1.49055e-07	1.71162e-06
ENSOCUG00000022123	539.037	1.40013	0.266542	5.25293	1.49701e-07	1.71802e-06
ENSOCUG00000014800|PLP1	775.672	-1.25857	0.239795	-5.24853	1.53315e-07	1.75843e-06
ENSOCUG00000015068|KIF23	437.469	-1.23067	0.234529	-5.2474	1.54263e-07	1.76824e-06
ENSOCUG00000032311	124.297	2.47994	0.47268	5.24656	1.54969e-07	1.77527e-06
ENSOCUG00000033780	569.165	-1.01836	0.194127	-5.24586	1.55558e-07	1.78094e-06
ENSOCUG00000024766|NGRN	1726.49	0.944461	0.18007	5.24497	1.56311e-07	1.7885e-06
ENSOCUG00000015048|BMPR1B	677.082	-1.36479	0.260264	-5.24387	1.57245e-07	1.79725e-06
ENSOCUG00000014647|USP15	10100.3	0.961468	0.183352	5.24385	1.57264e-07	1.79725e-06
ENSOCUG00000002765|LUC7L3	4048.77	-0.791245	0.150945	-5.24194	1.58898e-07	1.81484e-06
ENSOCUG00000014447	1940.59	-0.806371	0.153869	-5.24062	1.60041e-07	1.82584e-06
ENSOCUG00000014125|PGM5	2029.89	0.869415	0.1659	5.2406	1.60052e-07	1.82584e-06
ENSOCUG00000015936|GSAP	482.689	1.15356	0.220178	5.23923	1.61249e-07	1.83839e-06
ENSOCUG00000034944	32.4396	-5.66399	1.08125	-5.23837	1.62002e-07	1.84588e-06
ENSOCUG00000035813	445.203	1.20756	0.230539	5.23799	1.62332e-07	1.84853e-06
ENSOCUG00000008140|TTLL7	2749.76	1.17759	0.225014	5.23342	1.66398e-07	1.89371e-06
ENSOCUG00000005016|NT5C3A	4311.81	1.03467	0.197831	5.23007	1.69447e-07	1.92726e-06
ENSOCUG00000028986|ZNF660	412.683	-1.19788	0.229101	-5.22859	1.70806e-07	1.94156e-06
ENSOCUG00000009881|EML1	2590.09	0.92851	0.177596	5.22821	1.7116e-07	1.94442e-06
ENSOCUG00000012391	1458.55	0.761697	0.1457	5.22786	1.71487e-07	1.94698e-06
ENSOCUG00000007617	2696.86	1.49971	0.286896	5.22738	1.7193e-07	1.95085e-06
ENSOCUG00000022780|MIR19A	63.4587	-2.37776	0.454876	-5.22726	1.72037e-07	1.95091e-06
ENSOCUG00000017105|CHRNA9	273.675	-1.66264	0.318151	-5.22596	1.73253e-07	1.96354e-06
ENSOCUG00000001278|INTU	234.361	-1.33999	0.256426	-5.22563	1.73562e-07	1.96587e-06
ENSOCUG00000016314|TMEM119	436.681	-1.6633	0.318344	-5.22485	1.74292e-07	1.97297e-06
ENSOCUG00000036088|C11orf58	4018.9	-0.744424	0.142504	-5.22389	1.75205e-07	1.98213e-06
ENSOCUG00000004027|TRAF3IP3	598.882	-1.44843	0.277337	-5.22262	1.76405e-07	1.99453e-06
ENSOCUG00000019393|SNORA74	1893.87	1.80395	0.345447	5.22207	1.76932e-07	1.9993e-06
ENSOCUG00000010036|TANGO6	374.67	1.18996	0.22793	5.22072	1.78228e-07	2.01276e-06
ENSOCUG00000002468|KIF20B	889.996	-1.1466	0.219642	-5.22031	1.78626e-07	2.01606e-06
ENSOCUG00000037138|H2AX	1284.02	-0.930201	0.178218	-5.21946	1.7945e-07	2.02416e-06
ENSOCUG00000016491|KIF14	413.275	-1.33242	0.255311	-5.21883	1.80053e-07	2.02977e-06
ENSOCUG00000005776|GLNH	838.611	1.2684	0.243048	5.21872	1.80165e-07	2.02983e-06
ENSOCUG00000003848|TCOF1	427.744	1.11297	0.213368	5.2162	1.82633e-07	2.05643e-06
ENSOCUG00000025663	1122.44	-0.980539	0.187991	-5.21588	1.82945e-07	2.05872e-06
ENSOCUG00000008462|TOM1L1	318.07	-1.12547	0.215788	-5.21563	1.83196e-07	2.06033e-06
ENSOCUG00000002926|DLGAP5	722.713	-1.57071	0.301216	-5.21454	1.8427e-07	2.07119e-06
ENSOCUG00000022112	177.655	-1.8601	0.356726	-5.21436	1.84452e-07	2.07202e-06
ENSOCUG00000001952|TIGAR	197.197	1.8388	0.352653	5.2142	1.84613e-07	2.07261e-06
ENSOCUG00000000818|CRKL	3849.59	1.24718	0.239234	5.21323	1.85578e-07	2.0814e-06
ENSOCUG00000002536|SUZ12	1122.81	-1.07807	0.206797	-5.2132	1.85613e-07	2.0814e-06
ENSOCUG00000006220|CLCN3	4187.06	0.782209	0.150082	5.21188	1.86939e-07	2.09503e-06
ENSOCUG00000006172|RPL26L1	1667.35	-0.837609	0.160772	-5.20992	1.88923e-07	2.11603e-06
ENSOCUG00000001039|SYNGAP1	67.7169	-2.43933	0.468259	-5.20937	1.89487e-07	2.1211e-06
ENSOCUG00000003863|CD74	1209.1	3.32016	0.637376	5.20912	1.89743e-07	2.12273e-06
ENSOCUG00000007558|ZNF512B	1184.62	-1.04044	0.199745	-5.20884	1.90028e-07	2.12467e-06
ENSOCUG00000008330	1036.84	-1.2641	0.242936	-5.20344	1.95634e-07	2.18606e-06
ENSOCUG00000002083|TMC7	80.9403	-2.06478	0.396833	-5.20315	1.95943e-07	2.18824e-06
ENSOCUG00000024652|THAP5	1352.68	1.35139	0.259749	5.20269	1.96425e-07	2.19234e-06
ENSOCUG00000001551|MAP7D1	6100.85	0.800113	0.153801	5.20227	1.96872e-07	2.19605e-06
ENSOCUG00000004601|MRPL27	1458.07	0.966166	0.185727	5.20207	1.97086e-07	2.19715e-06
ENSOCUG00000037436	122.595	1.71077	0.328965	5.20047	1.9878e-07	2.21475e-06
ENSOCUG00000025884|RCAN2	230.654	-2.38291	0.45833	-5.19912	2.00238e-07	2.22969e-06
ENSOCUG00000022025	414.003	1.52191	0.292814	5.19752	2.01961e-07	2.24756e-06
ENSOCUG00000013369|ITGA5	1898.95	-1.14152	0.219638	-5.19726	2.02252e-07	2.24949e-06
ENSOCUG00000016439|PBX2	1318.49	-0.908679	0.17489	-5.19571	2.03936e-07	2.2669e-06
ENSOCUG00000008525|SLC7A6OS	470.96	0.919145	0.17695	5.19438	2.05407e-07	2.28124e-06
ENSOCUG00000029083	76.6108	2.38856	0.45984	5.19432	2.05465e-07	2.28124e-06
ENSOCUG00000010504	575.701	-1.26529	0.243727	-5.19144	2.08675e-07	2.31554e-06
ENSOCUG00000004420	50.243	2.84078	0.547322	5.19032	2.09929e-07	2.3281e-06
ENSOCUG00000036117	107.298	1.6421	0.31639	5.19012	2.10157e-07	2.32929e-06
ENSOCUG00000005278|CYB561D2	162.947	1.35934	0.262109	5.18616	2.14679e-07	2.37783e-06
ENSOCUG00000034186	31.7032	-4.75053	0.916018	-5.18606	2.14786e-07	2.37783e-06
ENSOCUG00000031066	102.214	-2.0129	0.388173	-5.18559	2.15334e-07	2.38251e-06
ENSOCUG00000024299|MAP2K7	809.387	0.816205	0.157496	5.1824	2.19052e-07	2.42225e-06
ENSOCUG00000011880|SPIN1	2258.13	-1.03518	0.199804	-5.18099	2.20717e-07	2.43925e-06
ENSOCUG00000012993|PCGF5	2013.67	0.839625	0.162156	5.17787	2.24428e-07	2.47883e-06
ENSOCUG00000006516|ZEB1	2378.51	-0.738289	0.142629	-5.1763	2.26325e-07	2.49834e-06
ENSOCUG00000019753	47.7897	-2.89801	0.559944	-5.17554	2.2725e-07	2.50547e-06
ENSOCUG00000031006	174.153	1.43619	0.277498	5.17549	2.27317e-07	2.50547e-06
ENSOCUG00000011014|P3H2	1031.45	-1.338	0.258533	-5.17535	2.27487e-07	2.50547e-06
ENSOCUG00000003249|FZD1	628.798	0.812352	0.156966	5.17534	2.27496e-07	2.50547e-06
ENSOCUG00000009076|SAMD8	4030.37	1.35945	0.262742	5.1741	2.29014e-07	2.52074e-06
ENSOCUG00000003888|NPLOC4	3157.52	0.806773	0.155952	5.17322	2.3009e-07	2.53112e-06
ENSOCUG00000025135	998.41	1.69828	0.328344	5.17224	2.31307e-07	2.54305e-06
ENSOCUG00000022631|ZNF536	194.333	-1.59696	0.309096	-5.16657	2.38433e-07	2.61988e-06
ENSOCUG00000009342|THAP11	688.537	0.99818	0.193212	5.16624	2.3885e-07	2.62296e-06
ENSOCUG00000016688|MTM1	900.186	1.0929	0.211607	5.16474	2.40776e-07	2.64259e-06
ENSOCUG00000013592	3139.41	1.04933	0.203271	5.1622	2.44058e-07	2.67708e-06
ENSOCUG00000000341|RGS6	130.391	1.94904	0.377581	5.16192	2.44426e-07	2.67957e-06
ENSOCUG00000017832|TRPC6	168.17	-1.41445	0.274043	-5.16141	2.45097e-07	2.68538e-06
ENSOCUG00000038400	39.6375	4.06431	0.787959	5.15803	2.49565e-07	2.73134e-06
ENSOCUG00000014182|MYL1	1.12925e+06	1.24651	0.241664	5.15802	2.49577e-07	2.73134e-06
ENSOCUG00000013690|CYRIB	1320.41	-0.87446	0.169543	-5.15775	2.49935e-07	2.7337e-06
ENSOCUG00000035408	870.68	-1.14829	0.222671	-5.15691	2.51065e-07	2.74448e-06
ENSOCUG00000007880|NIPSNAP3A	654.594	-0.960738	0.186308	-5.15672	2.51313e-07	2.74498e-06
ENSOCUG00000007439|NUDT15	530.819	0.929687	0.180289	5.15666	2.51398e-07	2.74498e-06
ENSOCUG00000020895|VGLL3	630.424	-1.03121	0.200161	-5.1519	2.57866e-07	2.814e-06
ENSOCUG00000008925|ADAT2	182.507	-1.47766	0.286899	-5.15046	2.59854e-07	2.83407e-06
ENSOCUG00000002730|LRRC1	114.316	-2.12692	0.413068	-5.14909	2.61753e-07	2.85315e-06
ENSOCUG00000005092|USP19	4610.09	0.668856	0.129903	5.14889	2.6203e-07	2.85455e-06
ENSOCUG00000023225	190.068	2.29974	0.446848	5.14659	2.65267e-07	2.88816e-06
ENSOCUG00000008940|TRA2B	4456.78	-0.664238	0.129115	-5.14455	2.68159e-07	2.91799e-06
ENSOCUG00000024919|SLC29A2	768.56	1.21556	0.236311	5.14389	2.69104e-07	2.9266e-06
ENSOCUG00000004904|MPPED2	91.1186	-2.44862	0.476165	-5.14239	2.71267e-07	2.9484e-06
ENSOCUG00000038662	302.944	-1.43135	0.278348	-5.14229	2.71417e-07	2.9484e-06
ENSOCUG00000016225|ATP5MC1	12773.2	0.987621	0.192096	5.14129	2.72855e-07	2.96233e-06
ENSOCUG00000017155|WDFY3	7859.71	-0.739258	0.143792	-5.14117	2.73034e-07	2.9626e-06
ENSOCUG00000001999|GOLM1	1094.21	-1.10611	0.21516	-5.14087	2.7347e-07	2.96564e-06
ENSOCUG00000002244|AMPH	130.492	-2.03442	0.39596	-5.13795	2.77746e-07	3.0103e-06
ENSOCUG00000037580	2463.65	0.927161	0.180479	5.13723	2.78812e-07	3.01944e-06
ENSOCUG00000013263|TASOR	6642.19	-0.879539	0.171211	-5.13717	2.78905e-07	3.01944e-06
ENSOCUG00000021439	2401.37	-1.05696	0.205753	-5.13704	2.79104e-07	3.01989e-06
ENSOCUG00000029593|EFCAB2	239.944	-1.35402	0.263631	-5.13606	2.8056e-07	3.03392e-06
ENSOCUG00000013109|PSMB5	6605.02	0.799872	0.155949	5.12905	2.91209e-07	3.14668e-06
ENSOCUG00000030664	21.2112	8.27467	1.61332	5.12898	2.91316e-07	3.14668e-06
ENSOCUG00000024174|KCNB1	173.287	-2.16589	0.422297	-5.12883	2.91545e-07	3.14737e-06
ENSOCUG00000005159|ANLN	992.052	-1.0286	0.200627	-5.12691	2.94543e-07	3.17794e-06
ENSOCUG00000004114|SLC25A37	358.483	1.17718	0.229722	5.12438	2.98525e-07	3.21908e-06
ENSOCUG00000017382|MAGI3	655.794	-0.967028	0.188782	-5.12246	3.01576e-07	3.24979e-06
ENSOCUG00000001607	100.262	2.03878	0.398015	5.12237	3.01712e-07	3.24979e-06
ENSOCUG00000004340	535.555	-1.41661	0.276616	-5.12122	3.0356e-07	3.26785e-06
ENSOCUG00000015388|AUP1	2571.34	0.845302	0.165074	5.12075	3.04329e-07	3.27427e-06
ENSOCUG00000031466	203.073	1.75331	0.342432	5.12017	3.05252e-07	3.28236e-06
ENSOCUG00000017469|NARS2	452.516	1.01158	0.197709	5.1165	3.11255e-07	3.34503e-06
ENSOCUG00000027445|TCIM	260.559	1.24571	0.243481	5.11627	3.11641e-07	3.34729e-06
ENSOCUG00000010515	994.168	1.15939	0.226798	5.11199	3.18777e-07	3.42202e-06
ENSOCUG00000015076|FXN	1143.91	0.954316	0.186688	5.11182	3.19064e-07	3.42317e-06
ENSOCUG00000013668|PLPPR1	83.3387	-2.19744	0.42995	-5.11092	3.20588e-07	3.4376e-06
ENSOCUG00000013969|BLM	255.905	-1.22783	0.240382	-5.10783	3.25876e-07	3.49234e-06
ENSOCUG00000014651|DHX9	4159.17	-0.689593	0.135016	-5.10751	3.26428e-07	3.49629e-06
ENSOCUG00000004301|CCDC47	5130	1.04081	0.203793	5.1072	3.26966e-07	3.5001e-06
ENSOCUG00000028001	120.053	1.71437	0.335851	5.10457	3.31553e-07	3.5472e-06
ENSOCUG00000003544|MAL	77.9217	2.25409	0.441713	5.10306	3.34214e-07	3.57367e-06
ENSOCUG00000030556	13.1313	7.58279	1.48613	5.10239	3.35387e-07	3.58421e-06
ENSOCUG00000034382	74.2716	-2.07251	0.406512	-5.09828	3.42763e-07	3.66099e-06
ENSOCUG00000013753	1281.79	-1.14329	0.224404	-5.09478	3.49154e-07	3.72584e-06
ENSOCUG00000007209	3763.79	0.679567	0.133386	5.09474	3.49224e-07	3.72584e-06
ENSOCUG00000017586|AGMO	186.832	1.34746	0.264554	5.09333	3.51836e-07	3.75161e-06
ENSOCUG00000000120|ADCYAP1R1	114.536	-1.71707	0.337151	-5.09287	3.52685e-07	3.75856e-06
ENSOCUG00000016831|SLC27A2	40.0917	-4.52077	0.887913	-5.09146	3.55313e-07	3.78446e-06
ENSOCUG00000026865|RETSAT	276.12	1.4021	0.275402	5.0911	3.55999e-07	3.78966e-06
ENSOCUG00000015648|PPP1R11	1038.95	0.788903	0.15504	5.08839	3.6112e-07	3.84202e-06
ENSOCUG00000007725|POMK	652.875	-0.965747	0.189896	-5.08567	3.6634e-07	3.89539e-06
ENSOCUG00000012660|MPP1	2869.92	0.714693	0.140543	5.08523	3.67185e-07	3.90221e-06
ENSOCUG00000021109	19422.1	-0.657322	0.129347	-5.08183	3.73812e-07	3.97043e-06
ENSOCUG00000013281|SFMBT2	1541.15	0.731326	0.143939	5.0808	3.75849e-07	3.98984e-06
ENSOCUG00000024444|CRHR2	37.9663	5.2818	1.03974	5.0799	3.77632e-07	4.00655e-06
ENSOCUG00000013769|SH3PXD2A	3881.25	-0.738866	0.145529	-5.0771	3.83231e-07	4.0637e-06
ENSOCUG00000014475|KCNA4	21.8602	-7.49552	1.47663	-5.0761	3.85269e-07	4.08304e-06
ENSOCUG00000011300|CYP4V2	171.491	1.65125	0.325342	5.07543	3.86631e-07	4.0952e-06
ENSOCUG00000011913|GPN3	916.597	0.765837	0.150908	5.07486	3.87781e-07	4.10511e-06
ENSOCUG00000026783|PCGF2	144.75	-1.52388	0.300327	-5.07407	3.89389e-07	4.11984e-06
ENSOCUG00000029098	65.8308	2.32662	0.45854	5.07397	3.8961e-07	4.1199e-06
ENSOCUG00000013782|PHKA2	1002.02	-1.23366	0.243249	-5.07159	3.94511e-07	4.16942e-06
ENSOCUG00000004005	1164.65	1.16596	0.229948	5.07053	3.96712e-07	4.19037e-06
ENSOCUG00000025017	120.012	-1.83812	0.362644	-5.06866	4.00633e-07	4.22944e-06
ENSOCUG00000002703|FOXM1	194.763	-1.64397	0.32439	-5.06789	4.0225e-07	4.24417e-06
ENSOCUG00000021379|MBTD1	1414.24	-0.977907	0.192967	-5.06774	4.02576e-07	4.24527e-06
ENSOCUG00000006146|PAX7	262.247	-1.28756	0.254079	-5.06758	4.02906e-07	4.2464e-06
ENSOCUG00000004742|USP25	10502.8	0.808901	0.159634	5.06721	4.03699e-07	4.25242e-06
ENSOCUG00000016207|RNF113A	1050.14	0.837261	0.165313	5.0647	4.09054e-07	4.30645e-06
ENSOCUG00000011564|RFX5	652.527	-1.16305	0.229674	-5.06392	4.10715e-07	4.32156e-06
ENSOCUG00000009848	21595.2	-0.682871	0.134934	-5.06076	4.17584e-07	4.39141e-06
ENSOCUG00000037872	110.915	1.62479	0.321086	5.06029	4.1862e-07	4.39989e-06
ENSOCUG00000007443|RAB11FIP4	232.556	-1.44315	0.285205	-5.06004	4.19161e-07	4.40315e-06
ENSOCUG00000036682	3033.13	-1.07339	0.212246	-5.05731	4.25201e-07	4.46415e-06
ENSOCUG00000021230	1145.88	0.86265	0.170616	5.0561	4.27912e-07	4.49014e-06
ENSOCUG00000009266|CAND2	2996.03	0.760606	0.150506	5.05367	4.33389e-07	4.54512e-06
ENSOCUG00000026717	1633.27	-1.0766	0.213101	-5.05204	4.37113e-07	4.58165e-06
ENSOCUG00000037485	108.907	-1.9368	0.383431	-5.05123	4.38963e-07	4.59852e-06
ENSOCUG00000013292|SNCG	215.886	2.41539	0.478617	5.04659	4.49755e-07	4.709e-06
ENSOCUG00000023802	106.479	2.06475	0.409229	5.04547	4.52417e-07	4.73428e-06
ENSOCUG00000000743|KHDRBS3	174.216	1.40417	0.278359	5.04446	4.54796e-07	4.75657e-06
ENSOCUG00000027812	19284.2	-1.18845	0.235675	-5.04276	4.58873e-07	4.79658e-06
ENSOCUG00000030714|SELENOK	1824.28	0.772753	0.153261	5.04208	4.60493e-07	4.81088e-06
ENSOCUG00000026268|ADIPOQ	2698.14	0.660945	0.131118	5.04086	4.63451e-07	4.83914e-06
ENSOCUG00000009718|STOX2	633.791	-1.13415	0.225016	-5.0403	4.64794e-07	4.85051e-06
ENSOCUG00000037857	686.512	1.39771	0.277341	5.0397	4.66274e-07	4.8633e-06
ENSOCUG00000024926	44.6058	3.20433	0.635931	5.03881	4.68446e-07	4.88329e-06
ENSOCUG00000028094|PRC1	553.858	-1.1048	0.219366	-5.03634	4.74524e-07	4.94395e-06
ENSOCUG00000023352	665.436	0.941707	0.187016	5.03543	4.76775e-07	4.96214e-06
ENSOCUG00000035590|ITGB3BP	210.556	-1.66748	0.331151	-5.03543	4.7679e-07	4.96214e-06
ENSOCUG00000010443|ACTG1	5041.59	0.938465	0.186454	5.03324	4.82257e-07	5.01631e-06
ENSOCUG00000023609	1840.44	1.08969	0.216597	5.03095	4.88057e-07	5.07388e-06
ENSOCUG00000015616|MOG	261.233	-1.51882	0.301948	-5.03007	4.90305e-07	5.09448e-06
ENSOCUG00000026731|HELLS	520.642	-1.53148	0.304478	-5.02985	4.90861e-07	5.09748e-06
ENSOCUG00000017308|FLOT1	2731	0.851338	0.169271	5.02942	4.91957e-07	5.10609e-06
ENSOCUG00000005009|PLK4	418.387	-1.67073	0.332291	-5.02791	4.95843e-07	5.14194e-06
ENSOCUG00000008329|ADAMTS19	2870.47	-1.23059	0.244754	-5.02787	4.95949e-07	5.14194e-06
ENSOCUG00000016501|SEC61A1	3960.51	-0.922297	0.18346	-5.02723	4.97619e-07	5.15646e-06
ENSOCUG00000030103	146.203	-1.46541	0.291562	-5.02606	5.00662e-07	5.18517e-06
ENSOCUG00000027797|PRDM11	456.385	-1.07511	0.213972	-5.02455	5.04627e-07	5.22341e-06
ENSOCUG00000014693|PGR	98.6901	1.57451	0.313437	5.02336	5.07748e-07	5.25287e-06
ENSOCUG00000007323	342.604	1.41651	0.282125	5.02086	5.14419e-07	5.31664e-06
ENSOCUG00000035050	170.477	-1.50374	0.2995	-5.02084	5.14469e-07	5.31664e-06
ENSOCUG00000021108	37.7155	2.70826	0.539779	5.01736	5.23873e-07	5.4109e-06
ENSOCUG00000015447|SNX4	1219.63	-0.970293	0.193399	-5.01704	5.24731e-07	5.41683e-06
ENSOCUG00000025332|RDH14	1433.94	0.937156	0.186833	5.01601	5.27566e-07	5.44316e-06
ENSOCUG00000016073|OSTM1	586.751	0.963495	0.192141	5.01452	5.31665e-07	5.48249e-06
ENSOCUG00000012282|MNS1	130.212	-2.34204	0.467244	-5.01246	5.3738e-07	5.53843e-06
ENSOCUG00000008418|B4GALNT3	158.855	-1.4657	0.292469	-5.01149	5.40115e-07	5.56363e-06
ENSOCUG00000011089|ITIH4	51.1717	2.99677	0.598045	5.01095	5.4161e-07	5.57602e-06
ENSOCUG00000025952|CELSR3	63.9994	2.31383	0.461883	5.00957	5.45527e-07	5.61332e-06
ENSOCUG00000001304|AGAP2	547.9	-1.0762	0.21485	-5.00909	5.46872e-07	5.62413e-06
ENSOCUG00000017669|KPNA6	1946.32	0.738382	0.147418	5.00878	5.47766e-07	5.63029e-06
ENSOCUG00000027700|YBEY	466.391	1.08202	0.216094	5.00717	5.52368e-07	5.67454e-06
ENSOCUG00000012578|CAMK2G	3099.88	0.788946	0.157576	5.00676	5.53528e-07	5.6834e-06
ENSOCUG00000029085	71.0551	2.50215	0.499947	5.00484	5.59088e-07	5.73741e-06
ENSOCUG00000039414	639.954	1.12723	0.225275	5.00377	5.62207e-07	5.76632e-06
ENSOCUG00000008645|S100A4	383.058	2.33077	0.46595	5.00218	5.66845e-07	5.81077e-06
ENSOCUG00000017860|GOLGA7B	60.6786	3.56122	0.712154	5.00063	5.71445e-07	5.85479e-06
ENSOCUG00000026061	2863.06	-0.803022	0.160601	-5.0001	5.73009e-07	5.86766e-06
ENSOCUG00000023134|DPAGT1	369.165	1.05879	0.211785	4.99934	5.75269e-07	5.88765e-06
ENSOCUG00000023390|U7	55.0025	2.14971	0.430109	4.99806	5.79102e-07	5.92371e-06
ENSOCUG00000004614|SF3B4	318.191	-1.06066	0.212288	-4.99629	5.84424e-07	5.97495e-06
ENSOCUG00000004197	276.862	1.81865	0.364335	4.99171	5.98479e-07	6.11536e-06
ENSOCUG00000009979|DDHD2	2456.71	-0.700895	0.140439	-4.99075	6.01462e-07	6.14256e-06
ENSOCUG00000010056|CYP1A2	48.5512	3.83878	0.769299	4.98997	6.03895e-07	6.16412e-06
ENSOCUG00000028118	167.243	-2.21706	0.444402	-4.98885	6.07385e-07	6.19643e-06
ENSOCUG00000027465|CILK1	1012.12	-1.17348	0.235437	-4.98429	6.21912e-07	6.34124e-06
ENSOCUG00000014407|NUP35	1829.66	1.36058	0.273031	4.98323	6.25312e-07	6.37252e-06
ENSOCUG00000005660|PDGFA	194.086	1.41369	0.283759	4.98201	6.29264e-07	6.40937e-06
ENSOCUG00000014668|PPARGC1A	1420.06	-0.913213	0.183363	-4.98036	6.34651e-07	6.46079e-06
ENSOCUG00000004569|ANXA11	2738.79	0.680693	0.136701	4.97944	6.37688e-07	6.48825e-06
ENSOCUG00000000998|CDK2	682.74	-0.970212	0.194853	-4.97919	6.38498e-07	6.49304e-06
ENSOCUG00000009491|TAF6L	810.268	0.916672	0.184164	4.97747	6.44202e-07	6.54756e-06
ENSOCUG00000015079|SEC23B	762.785	-0.902214	0.181298	-4.97643	6.47688e-07	6.5795e-06
ENSOCUG00000001582|FAM184B	199.039	-1.67232	0.336132	-4.9752	6.51795e-07	6.6177e-06
ENSOCUG00000022970	835.96	0.92238	0.185482	4.97288	6.59655e-07	6.69394e-06
ENSOCUG00000038083	16.5014	-7.09219	1.42622	-4.97271	6.60222e-07	6.69613e-06
ENSOCUG00000012013|DIP2B	1986.55	-0.654639	0.13165	-4.97257	6.6071e-07	6.69711e-06
ENSOCUG00000006654|MZT1	176.277	1.25792	0.252976	4.97248	6.61019e-07	6.69711e-06
ENSOCUG00000004773|MACROH2A2	167.134	-1.37449	0.276559	-4.96997	6.69632e-07	6.78077e-06
ENSOCUG00000011080|GALNT7	457.413	-1.04881	0.211063	-4.9692	6.72286e-07	6.80405e-06
ENSOCUG00000003001|TNNI3K	541.774	-1.07729	0.21693	-4.96609	6.83149e-07	6.91032e-06
ENSOCUG00000026496	730.927	0.986031	0.198595	4.96505	6.86847e-07	6.94406e-06
ENSOCUG00000016016|AKAP11	5379.4	-0.983031	0.198003	-4.96471	6.88027e-07	6.95231e-06
ENSOCUG00000025387	4868.64	-0.613486	0.123604	-4.96334	6.92922e-07	6.99808e-06
ENSOCUG00000007831|MALT1	1069.39	-0.890836	0.179495	-4.96303	6.94032e-07	7.00558e-06
ENSOCUG00000012117|LTN1	6361.52	0.888304	0.179009	4.96235	6.96468e-07	7.02646e-06
ENSOCUG00000012023|EIF2S1	3167.15	0.644737	0.129951	4.96138	6.99959e-07	7.05436e-06
ENSOCUG00000000409	12786.9	0.868714	0.175096	4.96137	6.99972e-07	7.05436e-06
ENSOCUG00000038913	793.314	1.10749	0.223244	4.96091	7.01637e-07	7.06742e-06
ENSOCUG00000015141|ADCY5	192.446	1.44431	0.29121	4.95969	7.06053e-07	7.10531e-06
ENSOCUG00000004997|MST1	110.649	-2.29622	0.462978	-4.95967	7.06143e-07	7.10531e-06
ENSOCUG00000008801|SNUPN	870.201	1.24787	0.251644	4.95888	7.09014e-07	7.13044e-06
ENSOCUG00000004012|FBXO28	985.201	0.901802	0.181957	4.95613	7.19109e-07	7.22816e-06
ENSOCUG00000019925|SNORA74	413.156	4.49459	0.906919	4.95589	7.1999e-07	7.23321e-06
ENSOCUG00000007799|HOGA1	657.919	1.19531	0.241211	4.95544	7.21652e-07	7.2461e-06
ENSOCUG00000030580	59.1307	2.39665	0.483988	4.95188	7.34981e-07	7.37606e-06
ENSOCUG00000023007|SEC14L5	278.252	-1.45699	0.294261	-4.95135	7.3701e-07	7.39254e-06
ENSOCUG00000004232|ZBTB20	3104.89	0.720281	0.145515	4.94987	7.42633e-07	7.44503e-06
ENSOCUG00000011018	3094.85	-0.773426	0.156292	-4.94859	7.47516e-07	7.49005e-06
ENSOCUG00000012726	480.159	1.18868	0.240273	4.94722	7.528e-07	7.53904e-06
ENSOCUG00000021679|CASTOR1	207.205	1.2206	0.246785	4.94602	7.57459e-07	7.57907e-06
ENSOCUG00000011016	2061.84	3.88597	0.785682	4.94599	7.5759e-07	7.57907e-06
ENSOCUG00000007274|TRIM24	1694.85	-0.903572	0.182701	-4.94562	7.5901e-07	7.5893e-06
ENSOCUG00000008153|MATN1	443.447	1.92627	0.389538	4.945	7.61435e-07	7.60957e-06
ENSOCUG00000016266	370.757	-1.3245	0.26788	-4.94438	7.63847e-07	7.62968e-06
ENSOCUG00000005513|FKBP5	1757.76	1.39434	0.282047	4.94363	7.66799e-07	7.65517e-06
ENSOCUG00000004014|LRRTM3	232.659	-1.58477	0.320638	-4.94256	7.71032e-07	7.69341e-06
ENSOCUG00000009993	467.206	2.05581	0.416173	4.93981	7.81994e-07	7.79871e-06
ENSOCUG00000003792|THBS1	6523.06	-1.86224	0.377098	-4.93835	7.87881e-07	7.85333e-06
ENSOCUG00000012057|TIMELESS	391.309	-1.3023	0.263938	-4.9341	8.05215e-07	8.02189e-06
ENSOCUG00000017890|MDGA1	101.418	1.72055	0.348713	4.934	8.05632e-07	8.02189e-06
ENSOCUG00000006784|SH3PXD2B	524.383	-1.07363	0.217612	-4.9337	8.06882e-07	8.03016e-06
ENSOCUG00000027002	2779.76	-0.771455	0.156384	-4.93309	8.09401e-07	8.05103e-06
ENSOCUG00000026517|RAI2	610.786	-0.986461	0.20003	-4.93156	8.15759e-07	8.11005e-06
ENSOCUG00000016294|CTPS1	396.532	-1.12485	0.228269	-4.92774	8.31843e-07	8.26566e-06
ENSOCUG00000003143	859.117	0.941789	0.191135	4.92736	8.335e-07	8.27781e-06
ENSOCUG00000004304|DDX42	4495.52	-0.698162	0.141706	-4.92683	8.35725e-07	8.29142e-06
ENSOCUG00000022083	3577.56	0.679973	0.138014	4.92683	8.35737e-07	8.29142e-06
ENSOCUG00000000816|VPS51	2424.98	0.982807	0.199506	4.92621	8.38379e-07	8.31331e-06
ENSOCUG00000025778|ANAPC15	894.656	0.98993	0.200975	4.92564	8.40847e-07	8.33346e-06
ENSOCUG00000002332|ELMOD3	720.666	0.833262	0.169199	4.92475	8.44664e-07	8.36694e-06
ENSOCUG00000012588|RHOU	707.99	1.22637	0.249031	4.92457	8.45468e-07	8.37057e-06
ENSOCUG00000016298|ATP6V1H	1627.03	0.729745	0.1482	4.92407	8.47628e-07	8.38761e-06
ENSOCUG00000012862	3457.2	0.86916	0.176528	4.92362	8.49557e-07	8.40235e-06
ENSOCUG00000002193|NUP93	1648.1	-0.773598	0.157129	-4.92334	8.50804e-07	8.41032e-06
ENSOCUG00000012871|CDNF	261.092	1.59165	0.323317	4.92289	8.52746e-07	8.42517e-06
ENSOCUG00000005987|POMGNT2	261.964	1.24223	0.252348	4.92267	8.53722e-07	8.43045e-06
ENSOCUG00000001807|EVI5	1371.65	-1.05034	0.213383	-4.92235	8.5511e-07	8.43979e-06
ENSOCUG00000033199	1346.69	0.715813	0.14547	4.92068	8.62426e-07	8.5076e-06
ENSOCUG00000025956|SDC1	243.776	-1.89583	0.385573	-4.91692	8.79168e-07	8.66829e-06
ENSOCUG00000010820|MAML2	589.741	-0.929127	0.188999	-4.91606	8.83055e-07	8.70212e-06
ENSOCUG00000001601|SLC18B1	331.518	1.25854	0.256081	4.91461	8.89595e-07	8.76206e-06
ENSOCUG00000015644|DEF6	62.9164	2.57649	0.524268	4.91444	8.90356e-07	8.76503e-06
ENSOCUG00000006059|PFN2	3911.68	1.46824	0.299009	4.91035	9.09151e-07	8.94545e-06
ENSOCUG00000000884|POLR3B	7019.52	-1.01306	0.206322	-4.91009	9.10323e-07	8.95237e-06
ENSOCUG00000014670|EI24	2085.98	0.629229	0.12826	4.9059	9.30022e-07	9.14138e-06
ENSOCUG00000029376	1872.8	1.03039	0.210101	4.90426	9.37825e-07	9.21335e-06
ENSOCUG00000006561	183.533	1.89255	0.385983	4.90319	9.42944e-07	9.25887e-06
ENSOCUG00000035480	110.709	-1.93389	0.394479	-4.90238	9.46812e-07	9.29208e-06
ENSOCUG00000039434	1133.28	0.906886	0.185057	4.90057	9.55607e-07	9.37358e-06
ENSOCUG00000017667|ATP1A2	13886.7	0.831564	0.169751	4.89873	9.64578e-07	9.45672e-06
ENSOCUG00000003439|DAG1	16405.3	-0.737735	0.150644	-4.8972	9.72131e-07	9.52589e-06
ENSOCUG00000013285|KAT2A	766.174	0.761404	0.155515	4.89603	9.77916e-07	9.57767e-06
ENSOCUG00000000837	1429.02	0.861897	0.176066	4.8953	9.81563e-07	9.60846e-06
ENSOCUG00000002148|OSBP	8060.35	0.931051	0.190353	4.89118	1.00233e-06	9.80558e-06
ENSOCUG00000027227|H2BC3	831.973	-1.25372	0.256327	-4.8911	1.00273e-06	9.80558e-06
ENSOCUG00000004115|FCSK	484.567	1.20769	0.246951	4.89039	1.00635e-06	9.83168e-06
ENSOCUG00000009276|MYBPC1	169446	-1.40171	0.286626	-4.89038	1.00644e-06	9.83168e-06
ENSOCUG00000000733	633.617	1.22235	0.249956	4.89028	1.00694e-06	9.83168e-06
ENSOCUG00000038373|ZNF568	208.239	-1.26972	0.259764	-4.88797	1.0188e-06	9.94245e-06
ENSOCUG00000004421|DSN1	155.525	-1.68792	0.345486	-4.88563	1.031e-06	1.00563e-05
ENSOCUG00000011186|SRPX2	819.304	-1.60365	0.328245	-4.88552	1.03156e-06	1.00567e-05
ENSOCUG00000031964	3872.56	1.76588	0.361543	4.88429	1.03801e-06	1.01144e-05
ENSOCUG00000000687	883.388	1.04422	0.213797	4.88415	1.03877e-06	1.01166e-05
ENSOCUG00000002551|CNTLN	1097.18	-1.24121	0.254135	-4.88404	1.03935e-06	1.01171e-05
ENSOCUG00000026652	564.523	0.888758	0.182006	4.88311	1.04424e-06	1.01596e-05
ENSOCUG00000034782|OAS1	198.189	1.21945	0.249751	4.88267	1.04658e-06	1.01771e-05
ENSOCUG00000014041|DHRS7B	1223.85	0.988304	0.202437	4.88202	1.05002e-06	1.02054e-05
ENSOCUG00000000940|ZBTB8OS	631.124	0.883828	0.181098	4.88038	1.0588e-06	1.02855e-05
ENSOCUG00000001428|PDE4A	574.315	1.58254	0.324295	4.87995	1.06112e-06	1.03028e-05
ENSOCUG00000013635|AFF4	4298.62	-0.904312	0.185374	-4.87832	1.06994e-06	1.03831e-05
ENSOCUG00000012856|ICAM2	685.851	0.87367	0.1791	4.87812	1.07102e-06	1.03884e-05
ENSOCUG00000033540	110.212	-1.90697	0.390965	-4.87761	1.07381e-06	1.04101e-05
ENSOCUG00000026532|SCARA5	4692.34	1.15496	0.236845	4.87641	1.08035e-06	1.04662e-05
ENSOCUG00000007720|QPRT	137.537	-2.01803	0.41384	-4.87635	1.08069e-06	1.04662e-05
ENSOCUG00000012314|GLE1	907.29	-0.786539	0.161301	-4.87622	1.08137e-06	1.04675e-05
ENSOCUG00000015131|ANKZF1	855.442	0.791446	0.16234	4.87523	1.08684e-06	1.05151e-05
ENSOCUG00000018956	16.0659	5.39897	1.10758	4.87458	1.09038e-06	1.0544e-05
ENSOCUG00000015610|ETNPPL	34.2908	3.27071	0.671117	4.87353	1.09621e-06	1.0595e-05
ENSOCUG00000000661|CCNT2	4450.54	-0.808027	0.165938	-4.86945	1.1191e-06	1.08108e-05
ENSOCUG00000002121|ABCF1	2230.8	0.736851	0.151337	4.86893	1.12202e-06	1.08335e-05
ENSOCUG00000007777|SLC26A11	257.736	1.32475	0.272089	4.86882	1.12264e-06	1.08341e-05
ENSOCUG00000009417|PDE5A	1411.84	-0.839059	0.172356	-4.86817	1.12638e-06	1.08646e-05
ENSOCUG00000015257|PSMB4	3777.98	0.594997	0.122234	4.8677	1.12907e-06	1.08851e-05
ENSOCUG00000005365	896.687	-0.800997	0.164602	-4.86626	1.1373e-06	1.09589e-05
ENSOCUG00000001748|TMTC1	454.048	1.29476	0.266086	4.86594	1.13914e-06	1.09694e-05
ENSOCUG00000003869|DEK	7707.6	-0.86108	0.176963	-4.86587	1.13954e-06	1.09694e-05
ENSOCUG00000015373|DPCD	738.048	1.00109	0.205756	4.86544	1.14203e-06	1.09879e-05
ENSOCUG00000006998|IFTAP	616.389	1.77657	0.365374	4.86234	1.16005e-06	1.11557e-05
ENSOCUG00000001779|ZDHHC9	1016.32	-0.81412	0.167467	-4.86139	1.16566e-06	1.1204e-05
ENSOCUG00000001179|ARHGEF26	1041.77	-1.09777	0.225974	-4.85797	1.18594e-06	1.13931e-05
ENSOCUG00000008376|UBA1	8211.29	-0.604125	0.124389	-4.85673	1.1934e-06	1.1459e-05
ENSOCUG00000003951|ATP1B4	6297.94	-1.55147	0.319501	-4.85591	1.19833e-06	1.15006e-05
ENSOCUG00000017202|HCFC1R1	290.895	-1.28903	0.265479	-4.85548	1.20093e-06	1.15197e-05
ENSOCUG00000007607|SAMHD1	640.716	1.07394	0.221192	4.85524	1.20238e-06	1.15279e-05
ENSOCUG00000007341	873.772	0.79906	0.164584	4.85503	1.20366e-06	1.15344e-05
ENSOCUG00000017195|SEL1L3	1246.76	0.7691	0.158463	4.85349	1.21309e-06	1.16189e-05
ENSOCUG00000001084|N6AMT1	289.114	-1.14667	0.236276	-4.8531	1.21547e-06	1.16358e-05
ENSOCUG00000012599|AIMP2	2595.14	0.986493	0.203309	4.8522	1.22102e-06	1.16832e-05
ENSOCUG00000027586|EPM2AIP1	1383.4	-0.760016	0.156848	-4.84558	1.26245e-06	1.20735e-05
[truncated: 17,110 more rows]
