# Supplementary material for: Genome-Wide Identification and Characterization of Circular RNAs during Skeletal Muscle Development in Meat Rabbits
Source: Animals (Basel). 2022 Aug 27;12(17):2208. doi: 10.3390/ani12172208 (PMC9454498; doi:10.3390/ani12172208)
Supplement: Supplementary file 1 [file animals-12-02208-s001.zip › Table S4.xlsx]

## Sheet: Table S4
Table S4 The significantly enriched muscle development-related GO-BP terms by the D35- and D70-selective mRNAs
Cluster	ID	Description	pvalue	geneID
mRC1 and mRC3	GO:0035914	skeletal muscle cell differentiation	0.00316209	MEGF10/MYF5/NUPR1/MSTN/KLF5/SOX11
mRC1 and mRC3	GO:0014855	striated muscle cell proliferation	0.0085894	MEGF10/MSTN/TGFB2/TBX5/GLI1
mRC1 and mRC3	GO:0014706	striated muscle tissue development	0.00963973	MEGF10/MSC/MYF5/NUPR1/ACVR1/MSTN/KLF5/RARB/CXADR/TGFB2/ACTC1/GREM1/NF1/TBX5/GLI1/SOX11
mRC1 and mRC3	GO:0033002	muscle cell proliferation	0.0165893	MEGF10/CALCRL/MSTN/GJA1/TGFB2/THBS1/SERPINF2/TBX5/GLI1
mRC1 and mRC3	GO:0060537	muscle tissue development	0.0209387	MEGF10/MSC/MYF5/NUPR1/ACVR1/MSTN/KLF5/RARB/CXADR/TGFB2/ACTC1/GREM1/NF1/TBX5/GLI1/SOX11
mRC1 and mRC3	GO:0055007	cardiac muscle cell differentiation	0.0303722	ACVR1/RARB/CXADR/ACTC1/GREM1/TBX5
mRC1 and mRC3	GO:0014812	muscle cell migration	0.036458	MEGF10/MSTN/DOCK7/SEMA6D/PLAT
mRC4	GO:0006941	striated muscle contraction	0.0124013	ADRA1B/KCNA5/HOMER1/PLN
mRC4	GO:0055002	striated muscle cell development	0.0262445	CAV2/HOMER1/EDN1
mRC4	GO:0048741	skeletal muscle fiber development	0.0264806	CAV2/HOMER1
mRC4	GO:0048660	regulation of smooth muscle cell proliferation	0.0291142	STAT1/EDN1/APOD
mRC4	GO:0060048	cardiac muscle contraction	0.0291142	ADRA1B/KCNA5/PLN
mRC4	GO:0048659	smooth muscle cell proliferation	0.0321432	STAT1/EDN1/APOD
mRC4	GO:0006936	muscle contraction	0.035145	ADRA1B/KCNA5/HOMER1/EDN1/PLN
