# Supplementary material for: Genome-Wide Identification and Characterization of Circular RNAs during Skeletal Muscle Development in Meat Rabbits
Source: Animals (Basel). 2022 Aug 27;12(17):2208. doi: 10.3390/ani12172208 (PMC9454498; doi:10.3390/ani12172208)
Supplement: Supplementary file 1 [file animals-12-02208-s001.zip › Table S5.xlsx]

## Sheet: Table S5
Table S5 Prediction of putative circRNA-miRNA interaction pairs from D0 to D35
circRNA_ID	log2FoldChange	circRNA change	miRNA_ID	Tot Score	Tot Energy
novel_circ_0017220	2.53157	Up	ocu-miR-15a-5p	434	-47.13
novel_circ_0017220	2.53157	Up	ocu-miR-15b-5p	439	-46.85
novel_circ_0017220	2.53157	Up	ocu-miR-16a-5p	443	-56.99
novel_circ_0017220	2.53157	Up	ocu-miR-16b-5p	308	-43.93
novel_circ_0017220	2.53157	Up	ocu-miR-195-5p	448	-55.72
novel_circ_0017220	2.53157	Up	ocu-miR-424-5p	431	-48.71
novel_circ_0017220	2.53157	Up	ocu-miR-497-5p	448	-60.25
novel_circ_0017220	2.53157	Up	ocu-miR-503-5p	309	-43.57
novel_circ_0017209	2.8759	Up	ocu-miR-3059-5p	165	-23.44
novel_circ_0017215	4.39648	Up	ocu-miR-103a-3p	156	-15.47
novel_circ_0017215	4.39648	Up	ocu-miR-193b-5p	154	-16.13
novel_circ_0017215	4.39648	Up	ocu-miR-532-3p	155	-22
novel_circ_0017523	1.87509	Up	ocu-miR-370-5p	158	-21.92
novel_circ_0017252	5.03477	Up	ocu-miR-151-5p	155	-23.29
novel_circ_0017252	5.03477	Up	ocu-miR-452-5p	157	-16.22
novel_circ_0017252	5.03477	Up	ocu-miR-500-5p	285	-25.79
novel_circ_0017252	5.03477	Up	ocu-miR-502b-5p	291	-25.16
novel_circ_0016682	3.26563	Up	ocu-miR-301a-5p	156	-15.98
novel_circ_0016614	3.99766	Up	ocu-miR-17-5p	163	-23.7
novel_circ_0016614	3.99766	Up	ocu-miR-20a-5p	159	-19.6
novel_circ_0016614	3.99766	Up	ocu-miR-20b-5p	154	-20.81
novel_circ_0016614	3.99766	Up	ocu-miR-29a-3p	158	-18.85
novel_circ_0016614	3.99766	Up	ocu-miR-29b-3p	158	-17.75
novel_circ_0016614	3.99766	Up	ocu-miR-29c-3p	154	-17.24
novel_circ_0016614	3.99766	Up	ocu-miR-30b-3p	155	-20.02
novel_circ_0016614	3.99766	Up	ocu-miR-106a-5p	163	-19.46
novel_circ_0016614	3.99766	Up	ocu-miR-106b-5p	155	-16.71
novel_circ_0016614	3.99766	Up	ocu-miR-181a-2-3p	154	-21.19
novel_circ_0016614	3.99766	Up	ocu-miR-350-3p	170	-17.32
novel_circ_0016614	3.99766	Up	ocu-miR-421-3p	160	-20.04
novel_circ_0016614	3.99766	Up	ocu-miR-452-3p	447	-50.26
novel_circ_0016614	3.99766	Up	ocu-miR-487a-5p	156	-23.96
novel_circ_0016615	2.66733	Up	ocu-miR-29a-3p	158	-18.85
novel_circ_0016615	2.66733	Up	ocu-miR-29b-3p	158	-17.75
novel_circ_0016615	2.66733	Up	ocu-miR-29c-3p	154	-17.24
novel_circ_0016615	2.66733	Up	ocu-miR-30b-3p	155	-20.02
novel_circ_0016615	2.66733	Up	ocu-miR-181a-2-3p	154	-21.19
novel_circ_0016615	2.66733	Up	ocu-miR-195-3p	310	-30.17
novel_circ_0016615	2.66733	Up	ocu-miR-350-3p	170	-17.32
novel_circ_0016615	2.66733	Up	ocu-miR-421-3p	160	-20.04
novel_circ_0016615	2.66733	Up	ocu-miR-452-3p	295	-32.59
novel_circ_0016615	2.66733	Up	ocu-miR-487a-5p	156	-23.96
novel_circ_0016631	2.62454	Up	ocu-miR-15b-5p	154	-21.43
novel_circ_0016631	2.62454	Up	ocu-miR-16b-5p	158	-23.18
novel_circ_0016631	2.62454	Up	ocu-miR-195-5p	157	-28.1
novel_circ_0016631	2.62454	Up	ocu-miR-214-3p	162	-26.42
novel_circ_0016632	2.52432	Up	ocu-miR-15b-5p	154	-21.43
novel_circ_0016632	2.52432	Up	ocu-miR-16b-5p	158	-23.18
novel_circ_0016632	2.52432	Up	ocu-miR-127-5p	153	-24.58
novel_circ_0016632	2.52432	Up	ocu-miR-195-5p	157	-28.1
novel_circ_0016632	2.52432	Up	ocu-miR-214-3p	162	-26.42
novel_circ_0016632	2.52432	Up	ocu-miR-1197-3p	157	-21.92
novel_circ_0016632	2.52432	Up	ocu-miR-2387-5p	324	-48.52
novel_circ_0016632	2.52432	Up	ocu-miR-12093-3p	158	-30.43
novel_circ_0016709	5.60906	Up	ocu-miR-378-5p	308	-50.89
novel_circ_0016699	1.13379	Up	ocu-miR-27b-3p	159	-20.92
novel_circ_0012120	2.38327	Up	ocu-miR-22-3p	151	-17.58
novel_circ_0012120	2.38327	Up	ocu-miR-29c-5p	170	-22.02
novel_circ_0012120	2.38327	Up	ocu-miR-672-5p	161	-23.63
novel_circ_0012120	2.38327	Up	ocu-miR-758-3p	151	-17.74
novel_circ_0012140	4.30654	Up	ocu-miR-143-3p	152	-15.02
novel_circ_0012140	4.30654	Up	ocu-miR-361-3p	156	-24.6
novel_circ_0012140	4.30654	Up	ocu-miR-378-5p	151	-18
novel_circ_0012140	4.30654	Up	ocu-miR-542-5p	167	-30.71
novel_circ_0015329	1.04554	Up	ocu-miR-138-5p	153	-20.71
novel_circ_0015329	1.04554	Up	ocu-miR-148b-5p	152	-17.49
novel_circ_0015329	1.04554	Up	ocu-miR-184-3p	162	-31.14
novel_circ_0015329	1.04554	Up	ocu-miR-196a-5p	290	-38.78
novel_circ_0015329	1.04554	Up	ocu-miR-361-3p	171	-28.06
novel_circ_0015329	1.04554	Up	ocu-miR-370-3p	170	-37.25
novel_circ_0015329	1.04554	Up	ocu-miR-432-5p	312	-54.73
novel_circ_0015329	1.04554	Up	ocu-miR-672-5p	152	-20.24
novel_circ_0015340	2.33629	Up	ocu-miR-2387-5p	154	-28.2
novel_circ_0017771	4.66519	Up	ocu-miR-185-3p	158	-23.03
novel_circ_0007532	4.54229	Up	ocu-miR-3059-5p	161	-21.88
novel_circ_0007578	1.66484	Up	ocu-miR-146a-5p	156	-24.98
novel_circ_0007578	1.66484	Up	ocu-miR-146b-5p	152	-18.27
novel_circ_0007578	1.66484	Up	ocu-miR-195-3p	157	-17.16
novel_circ_0007578	1.66484	Up	ocu-miR-379-5p	163	-23.63
novel_circ_0007642	4.54432	Up	ocu-miR-191-3p	160	-26.72
novel_circ_0007642	4.54432	Up	ocu-miR-28-3p	154	-27.83
novel_circ_0007642	4.54432	Up	ocu-miR-103a-3p	289	-34.4
novel_circ_0007669	1.78354	Up	ocu-miR-96-5p	154	-19.07
novel_circ_0007669	1.78354	Up	ocu-miR-3059-5p	312	-42.62
novel_circ_0007757	2.20155	Up	ocu-miR-101-5p	159	-20.04
novel_circ_0007757	2.20155	Up	ocu-miR-103a-3p	158	-18.02
novel_circ_0007757	2.20155	Up	ocu-miR-139-5p	165	-22.07
novel_circ_0007757	2.20155	Up	ocu-miR-299-3p	159	-19.14
novel_circ_0007757	2.20155	Up	ocu-miR-365-5p	157	-24.01
novel_circ_0007757	2.20155	Up	ocu-miR-365-2-5p	161	-19.87
novel_circ_0007757	2.20155	Up	ocu-miR-432-5p	162	-26.39
novel_circ_0007766	5.48335	Up	ocu-miR-542-3p	153	-16.71
novel_circ_0007822	4.50195	Up	ocu-miR-151-3p	168	-29.25
novel_circ_0007822	4.50195	Up	ocu-miR-199a-3p	156	-17.32
novel_circ_0007822	4.50195	Up	ocu-miR-224-5p	153	-19.2
novel_circ_0007920	1.98505	Up	ocu-miR-26b-3p	156	-22.31
novel_circ_0007920	1.98505	Up	ocu-miR-134-5p	158	-30.13
novel_circ_0007920	1.98505	Up	ocu-miR-370-3p	152	-17.92
novel_circ_0007920	1.98505	Up	ocu-miR-452-3p	163	-19.92
novel_circ_0007920	1.98505	Up	ocu-miR-501-5p	155	-17.31
novel_circ_0007971	4.41278	Up	ocu-miR-214-3p	159	-18.73
novel_circ_0007975	1.30639	Up	ocu-miR-218-5p	163	-20.3
novel_circ_0007975	1.30639	Up	ocu-miR-301a-5p	151	-16.24
novel_circ_0008077	1.77251	Up	ocu-miR-10b-5p	155	-18.65
novel_circ_0008077	1.77251	Up	ocu-miR-139-3p	161	-29.42
novel_circ_0008077	1.77251	Up	ocu-miR-214-3p	284	-28.97
novel_circ_0008137	4.45561	Up	ocu-miR-145-5p	320	-30.73
novel_circ_0008150	2.33074	Up	ocu-miR-660-5p	154	-16.98
novel_circ_0008181	3.18197	Up	ocu-miR-181a-2-3p	156	-22.83
novel_circ_0008181	3.18197	Up	ocu-miR-199a-5p	156	-21.2
novel_circ_0008181	3.18197	Up	ocu-miR-455-5p	163	-15.14
novel_circ_0008181	3.18197	Up	ocu-miR-872-3p	159	-18.47
novel_circ_0008181	3.18197	Up	ocu-miR-889-5p	296	-35.56
novel_circ_0008181	3.18197	Up	ocu-miR-12090-5p	152	-20.64
novel_circ_0008182	6.54147	Up	ocu-miR-181a-2-3p	156	-22.83
novel_circ_0008182	6.54147	Up	ocu-miR-455-5p	163	-15.14
novel_circ_0008182	6.54147	Up	ocu-miR-872-3p	159	-18.47
novel_circ_0008182	6.54147	Up	ocu-miR-12090-5p	152	-20.64
novel_circ_0008301	4.50681	Up	ocu-miR-146a-5p	157	-21.73
novel_circ_0008301	4.50681	Up	ocu-miR-146b-5p	159	-25.56
novel_circ_0008301	4.50681	Up	ocu-miR-12092-5p	156	-18.24
novel_circ_0008588	2.44491	Up	ocu-miR-130b-5p	298	-22.99
novel_circ_0008588	2.44491	Up	ocu-miR-12090-5p	161	-28.63
novel_circ_0017661	3.71187	Up	ocu-miR-145-5p	282	-29.48
novel_circ_0017661	3.71187	Up	ocu-miR-148a-5p	171	-21.09
novel_circ_0017661	3.71187	Up	ocu-miR-148b-5p	158	-20.28
novel_circ_0017668	1.10716	Up	ocu-miR-148a-5p	171	-21.09
novel_circ_0017668	1.10716	Up	ocu-miR-148b-5p	158	-20.28
novel_circ_0017673	4.5281	Up	ocu-miR-133a-3p	165	-20.46
novel_circ_0017673	4.5281	Up	ocu-miR-133b-3p	160	-20.56
novel_circ_0017673	4.5281	Up	ocu-miR-409-5p	152	-15.01
novel_circ_0016997	2.64105	Up	ocu-miR-30e-5p	161	-16.12
novel_circ_0016997	2.64105	Up	ocu-miR-135a-5p	154	-15.83
novel_circ_0016997	2.64105	Up	ocu-miR-135b-5p	158	-17.92
novel_circ_0016997	2.64105	Up	ocu-miR-433-3p	299	-29.33
novel_circ_0016033	1.50982	Up	ocu-let-7b-5p	157	-24.39
novel_circ_0016033	1.50982	Up	ocu-let-7g-5p	151	-17.87
novel_circ_0016033	1.50982	Up	ocu-let-7i-5p	159	-22.96
novel_circ_0016033	1.50982	Up	ocu-miR-15a-5p	151	-17.55
novel_circ_0016033	1.50982	Up	ocu-miR-15b-5p	159	-17.42
novel_circ_0016033	1.50982	Up	ocu-miR-130b-5p	159	-19.66
novel_circ_0016033	1.50982	Up	ocu-miR-195-5p	155	-20.24
novel_circ_0016033	1.50982	Up	ocu-miR-497-5p	159	-19.99
novel_circ_0018230	4.54206	Up	ocu-miR-150-5p	151	-17.69
novel_circ_0018276	3.73349	Up	ocu-miR-191-3p	154	-19.86
novel_circ_0018276	3.73349	Up	ocu-miR-185-3p	155	-28.13
novel_circ_0018276	3.73349	Up	ocu-miR-12092-5p	154	-23.65
novel_circ_0018295	4.62588	Up	ocu-miR-185-3p	153	-26.15
novel_circ_0018295	4.62588	Up	ocu-miR-328-3p	155	-22.98
novel_circ_0018320	3.8659	Up	ocu-miR-30c-3p	162	-18.62
novel_circ_0018320	3.8659	Up	ocu-miR-30c-2-3p	162	-18.56
novel_circ_0018320	3.8659	Up	ocu-miR-12090-5p	164	-26.06
novel_circ_0018344	4.77358	Up	ocu-miR-539-5p	154	-20.44
novel_circ_0018346	4.70963	Up	ocu-miR-15b-5p	151	-21.66
novel_circ_0018346	4.70963	Up	ocu-miR-140-3p	289	-32.26
novel_circ_0018346	4.70963	Up	ocu-miR-424-5p	164	-24.03
novel_circ_0018346	4.70963	Up	ocu-miR-425-5p	151	-18
novel_circ_0018455	2.6661	Up	ocu-miR-370-3p	303	-45.83
novel_circ_0008741	4.56509	Up	ocu-miR-185-3p	171	-30.92
novel_circ_0008741	4.56509	Up	ocu-miR-376a-3p	162	-19.4
novel_circ_0008741	4.56509	Up	ocu-miR-432-5p	152	-20.82
novel_circ_0008741	4.56509	Up	ocu-miR-486-3p	153	-25.7
novel_circ_0008774	3.10272	Up	ocu-miR-501-5p	155	-19.12
novel_circ_0008785	4.61455	Up	ocu-miR-27b-3p	155	-16.04
novel_circ_0008884	4.79324	Up	ocu-miR-185-5p	153	-22.95
novel_circ_0008934	4.3526	Up	ocu-miR-22-3p	152	-15.46
novel_circ_0008934	4.3526	Up	ocu-miR-30c-3p	156	-27.22
novel_circ_0008934	4.3526	Up	ocu-miR-30c-2-3p	152	-20.45
novel_circ_0008934	4.3526	Up	ocu-miR-12092-5p	156	-28.33
novel_circ_0008944	4.87765	Up	ocu-miR-214-3p	156	-21.99
novel_circ_0017832	6.30039	Up	ocu-miR-6529-3p	154	-24.61
novel_circ_0012267	6.09877	Up	ocu-miR-432-5p	159	-20.76
novel_circ_0012335	6.61652	Up	ocu-miR-10b-3p	300	-37.55
novel_circ_0012335	6.61652	Up	ocu-miR-16a-5p	156	-19.93
novel_circ_0012335	6.61652	Up	ocu-miR-16b-5p	152	-17.68
novel_circ_0012335	6.61652	Up	ocu-miR-28-3p	170	-18.46
novel_circ_0012335	6.61652	Up	ocu-miR-133a-3p	167	-25.83
novel_circ_0012335	6.61652	Up	ocu-miR-133b-3p	165	-25.4
novel_circ_0012335	6.61652	Up	ocu-miR-146b-5p	155	-20.73
novel_circ_0012335	6.61652	Up	ocu-miR-148a-5p	154	-17.12
novel_circ_0012335	6.61652	Up	ocu-miR-194-5p	159	-20.14
novel_circ_0012335	6.61652	Up	ocu-miR-195-5p	152	-17.46
novel_circ_0012335	6.61652	Up	ocu-miR-221-5p	155	-17.43
novel_circ_0012335	6.61652	Up	ocu-miR-370-3p	287	-36.81
novel_circ_0012335	6.61652	Up	ocu-miR-378-3p	303	-37.41
novel_circ_0012335	6.61652	Up	ocu-miR-382-5p	155	-17.28
novel_circ_0012335	6.61652	Up	ocu-miR-486-5p	299	-31.09
novel_circ_0012335	6.61652	Up	ocu-miR-497-5p	158	-19.67
novel_circ_0012335	6.61652	Up	ocu-miR-628-5p	153	-15.17
novel_circ_0012335	6.61652	Up	ocu-miR-889-3p	298	-27.37
novel_circ_0012399	4.61041	Up	ocu-miR-423-3p	154	-21.06
novel_circ_0012615	4.74871	Up	ocu-miR-361-5p	156	-17
novel_circ_0012615	4.74871	Up	ocu-miR-628-5p	164	-19.4
novel_circ_0012624	4.3344	Up	ocu-miR-10b-3p	160	-19.66
novel_circ_0012624	4.3344	Up	ocu-miR-328-3p	156	-25.57
novel_circ_0012624	4.3344	Up	ocu-miR-378-5p	154	-23.44
novel_circ_0012651	3.70031	Up	ocu-miR-16a-5p	157	-21.67
novel_circ_0012651	3.70031	Up	ocu-miR-16b-5p	158	-21.31
novel_circ_0012651	3.70031	Up	ocu-miR-22-5p	163	-18.37
novel_circ_0012651	3.70031	Up	ocu-miR-26b-3p	163	-16.99
novel_circ_0012651	3.70031	Up	ocu-miR-96-5p	298	-29.72
novel_circ_0012651	3.70031	Up	ocu-miR-362-5p	176	-30.13
novel_circ_0012651	3.70031	Up	ocu-miR-424-5p	152	-16.16
novel_circ_0012651	3.70031	Up	ocu-miR-500-5p	167	-25.27
novel_circ_0012651	3.70031	Up	ocu-miR-502a-5p	167	-24.27
novel_circ_0012651	3.70031	Up	ocu-miR-502b-5p	171	-26.66
novel_circ_0012665	4.59055	Up	ocu-miR-335-3p	157	-16.29
novel_circ_0012672	2.28084	Up	ocu-miR-22-5p	167	-16.19
novel_circ_0012672	2.28084	Up	ocu-miR-224-5p	158	-19.44
novel_circ_0012672	2.28084	Up	ocu-miR-12093-3p	156	-29.65
novel_circ_0012776	3.2952	Up	ocu-miR-27b-3p	161	-23.26
novel_circ_0012776	3.2952	Up	ocu-miR-455-5p	154	-17.35
novel_circ_0012776	3.2952	Up	ocu-miR-1197-3p	161	-18.09
novel_circ_0012793	4.93967	Up	ocu-miR-138-5p	154	-22.01
novel_circ_0012793	4.93967	Up	ocu-miR-195-5p	156	-17.1
novel_circ_0012793	4.93967	Up	ocu-miR-424-5p	156	-16.54
novel_circ_0012811	5.18384	Up	ocu-miR-582-5p	160	-17.9
novel_circ_0012812	4.47534	Up	ocu-miR-450a-5p	154	-15.52
novel_circ_0012812	4.47534	Up	ocu-miR-654-3p	289	-29.49
novel_circ_0012904	4.36333	Up	ocu-miR-302c-3p	154	-15.3
novel_circ_0012904	4.36333	Up	ocu-miR-672-5p	156	-19.71
novel_circ_0012905	1.86453	Up	ocu-miR-378-3p	155	-18.02
novel_circ_0012905	1.86453	Up	ocu-miR-500-5p	152	-15.48
novel_circ_0012905	1.86453	Up	ocu-miR-502b-5p	152	-15.95
novel_circ_0013042	1.09044	Up	ocu-miR-15a-5p	155	-20.89
novel_circ_0013042	1.09044	Up	ocu-miR-15b-5p	161	-22.33
novel_circ_0013042	1.09044	Up	ocu-miR-16a-5p	151	-21.8
novel_circ_0013042	1.09044	Up	ocu-miR-16b-5p	151	-20.14
novel_circ_0013042	1.09044	Up	ocu-miR-22-3p	152	-17.21
novel_circ_0013042	1.09044	Up	ocu-miR-138-5p	161	-19.62
novel_circ_0013042	1.09044	Up	ocu-miR-497-5p	161	-21.45
novel_circ_0017268	1.50093	Up	ocu-let-7a-5p	160	-19.9
novel_circ_0017268	1.50093	Up	ocu-let-7b-5p	158	-19.71
novel_circ_0017268	1.50093	Up	ocu-let-7c-5p	160	-19.8
novel_circ_0017268	1.50093	Up	ocu-let-7d-5p	164	-24.14
novel_circ_0017268	1.50093	Up	ocu-let-7g-5p	162	-19.34
novel_circ_0017268	1.50093	Up	ocu-let-7i-5p	157	-18.36
novel_circ_0017268	1.50093	Up	ocu-miR-21-5p	160	-15.37
novel_circ_0017268	1.50093	Up	ocu-miR-100-5p	156	-16.63
novel_circ_0017268	1.50093	Up	ocu-miR-450b-5p	157	-15.93
novel_circ_0018017	1.37297	Up	ocu-miR-15b-5p	153	-16.61
novel_circ_0018017	1.37297	Up	ocu-miR-22-5p	162	-18.49
novel_circ_0018017	1.37297	Up	ocu-miR-30c-3p	154	-18.35
novel_circ_0018017	1.37297	Up	ocu-miR-30c-2-3p	158	-18.62
novel_circ_0018017	1.37297	Up	ocu-miR-146a-5p	306	-37.52
novel_circ_0018017	1.37297	Up	ocu-miR-146b-5p	299	-34.73
novel_circ_0018017	1.37297	Up	ocu-miR-381-5p	153	-22.52
novel_circ_0018017	1.37297	Up	ocu-miR-497-5p	160	-25.66
novel_circ_0000361	4.3516	Up	ocu-miR-188-5p	154	-23.92
novel_circ_0000414	2.59026	Up	ocu-miR-22-3p	155	-22.14
novel_circ_0000424	4.8319	Up	ocu-miR-224-5p	168	-21.45
novel_circ_0000424	4.8319	Up	ocu-miR-708-5p	156	-18.51
novel_circ_0000427	4.42282	Up	ocu-miR-185-5p	157	-23.86
novel_circ_0000427	4.42282	Up	ocu-miR-197-3p	156	-17.28
novel_circ_0000430	4.59055	Up	ocu-miR-7a-3p	156	-17.14
novel_circ_0000430	4.59055	Up	ocu-miR-452-5p	156	-19.1
novel_circ_0000476	1.24696	Up	ocu-miR-138-5p	154	-19.4
novel_circ_0000476	1.24696	Up	ocu-miR-196a-5p	156	-16.22
novel_circ_0000476	1.24696	Up	ocu-miR-432-5p	300	-48.59
novel_circ_0000476	1.24696	Up	ocu-miR-450a-3p	161	-17.21
novel_circ_0000476	1.24696	Up	ocu-miR-450a-2-3p	159	-18.19
novel_circ_0000551	4.76593	Up	ocu-miR-378-3p	158	-22.88
novel_circ_0000622	3.27188	Up	ocu-miR-30b-3p	151	-18.77
novel_circ_0000622	3.27188	Up	ocu-miR-206-3p	159	-19.63
novel_circ_0000622	3.27188	Up	ocu-miR-105b-5p	160	-16.08
novel_circ_0000623	4.39648	Up	ocu-miR-30b-3p	151	-18.77
novel_circ_0000623	4.39648	Up	ocu-miR-206-3p	159	-19.63
novel_circ_0000623	4.39648	Up	ocu-miR-105b-5p	160	-16.08
novel_circ_0000702	5.02362	Up	ocu-miR-22-3p	152	-22.44
novel_circ_0000720	4.70455	Up	ocu-miR-30c-3p	167	-22.56
novel_circ_0000720	4.70455	Up	ocu-miR-30c-2-3p	151	-17.36
novel_circ_0000721	5.90335	Up	ocu-miR-30c-3p	167	-22.56
novel_circ_0000721	5.90335	Up	ocu-miR-30c-2-3p	151	-17.36
novel_circ_0000797	3.30057	Up	ocu-miR-378-5p	292	-34.61
novel_circ_0000797	3.30057	Up	ocu-miR-744-5p	159	-26.23
novel_circ_0000797	3.30057	Up	ocu-miR-1197-3p	154	-18.1
novel_circ_0000806	4.5907	Up	ocu-miR-136-5p	162	-19.1
novel_circ_0000806	4.5907	Up	ocu-miR-200c-3p	309	-30.45
novel_circ_0000806	4.5907	Up	ocu-miR-1307-3p	153	-20.54
novel_circ_0000848	4.57151	Up	ocu-miR-101-5p	159	-15.77
novel_circ_0000848	4.57151	Up	ocu-miR-218-5p	301	-24.89
novel_circ_0000049	3.00716	Up	ocu-let-7b-5p	160	-26.33
novel_circ_0000049	3.00716	Up	ocu-let-7c-5p	152	-19.99
novel_circ_0000049	3.00716	Up	ocu-let-7i-5p	153	-20.87
novel_circ_0000049	3.00716	Up	ocu-miR-22-5p	152	-17.41
novel_circ_0000049	3.00716	Up	ocu-miR-139-5p	153	-19.98
novel_circ_0000049	3.00716	Up	ocu-miR-181b-5p	152	-20.09
novel_circ_0000049	3.00716	Up	ocu-miR-222-3p	151	-18.22
novel_circ_0000049	3.00716	Up	ocu-miR-542-3p	152	-16.83
novel_circ_0000050	3.68419	Up	ocu-let-7b-5p	160	-26.33
novel_circ_0000050	3.68419	Up	ocu-let-7c-5p	152	-19.99
novel_circ_0000050	3.68419	Up	ocu-let-7i-5p	153	-20.87
novel_circ_0000050	3.68419	Up	ocu-miR-22-5p	152	-17.41
novel_circ_0000050	3.68419	Up	ocu-miR-181b-5p	152	-20.09
novel_circ_0000050	3.68419	Up	ocu-miR-222-3p	151	-18.22
novel_circ_0000050	3.68419	Up	ocu-miR-542-3p	152	-16.83
novel_circ_0000051	5.77232	Up	ocu-miR-133a-3p	160	-26.15
novel_circ_0000051	5.77232	Up	ocu-miR-133b-3p	155	-22.19
novel_circ_0000102	4.68217	Up	ocu-miR-450a-2-3p	153	-16.26
novel_circ_0000102	4.68217	Up	ocu-miR-6529-3p	158	-18.57
novel_circ_0000134	1.6475	Up	ocu-miR-195-3p	156	-18.63
novel_circ_0000143	5.52653	Up	ocu-miR-22-5p	157	-18.94
novel_circ_0000143	5.52653	Up	ocu-miR-2387-5p	159	-27.5
novel_circ_0000149	5.57542	Up	ocu-miR-26b-3p	178	-27.62
novel_circ_0000149	5.57542	Up	ocu-miR-27b-3p	294	-30.88
novel_circ_0000149	5.57542	Up	ocu-miR-135b-5p	152	-15.99
novel_circ_0000149	5.57542	Up	ocu-miR-181a-2-3p	155	-24.84
novel_circ_0000149	5.57542	Up	ocu-miR-182-5p	157	-18.75
novel_circ_0000149	5.57542	Up	ocu-miR-185-5p	154	-21.02
novel_circ_0000149	5.57542	Up	ocu-miR-423-3p	156	-27.34
novel_circ_0000149	5.57542	Up	ocu-miR-432-5p	298	-41.89
novel_circ_0000149	5.57542	Up	ocu-miR-487b-3p	166	-25.18
novel_circ_0000149	5.57542	Up	ocu-miR-654-3p	157	-17.44
novel_circ_0000152	2.46534	Up	ocu-miR-193b-3p	152	-19.75
novel_circ_0000152	2.46534	Up	ocu-miR-532-5p	157	-17.86
novel_circ_0000154	5.96062	Up	ocu-miR-193b-3p	292	-33.36
novel_circ_0000154	5.96062	Up	ocu-miR-449a-5p	156	-21.06
novel_circ_0000154	5.96062	Up	ocu-miR-532-5p	157	-17.86
novel_circ_0001815	4.44528	Up	ocu-miR-214-3p	310	-51.19
novel_circ_0002021	2.96207	Up	ocu-miR-185-3p	154	-22.67
novel_circ_0002021	2.96207	Up	ocu-miR-331-5p	166	-23.48
novel_circ_0002023	2.53833	Up	ocu-miR-22-5p	152	-17.73
novel_circ_0002023	2.53833	Up	ocu-miR-331-5p	166	-23.48
novel_circ_0002023	2.53833	Up	ocu-miR-382-5p	151	-20.6
novel_circ_0002072	4.39785	Up	ocu-miR-16a-5p	154	-18.06
novel_circ_0002072	4.39785	Up	ocu-miR-195-5p	158	-16.82
novel_circ_0002072	4.39785	Up	ocu-miR-582-5p	160	-16.21
novel_circ_0002119	2.30605	Up	ocu-miR-22-3p	160	-19.18
novel_circ_0002119	2.30605	Up	ocu-miR-185-3p	168	-32.39
novel_circ_0002119	2.30605	Up	ocu-miR-197-3p	305	-43.35
novel_circ_0002119	2.30605	Up	ocu-miR-378-5p	152	-24.32
novel_circ_0002119	2.30605	Up	ocu-miR-423-3p	156	-28.77
novel_circ_0002119	2.30605	Up	ocu-miR-1307-3p	152	-25.85
novel_circ_0002119	2.30605	Up	ocu-miR-3059-5p	312	-53.46
novel_circ_0002159	2.80329	Up	ocu-miR-10b-3p	158	-21.41
novel_circ_0002159	2.80329	Up	ocu-miR-30a-3p	290	-23.6
novel_circ_0002159	2.80329	Up	ocu-miR-214-3p	162	-23.79
novel_circ_0002160	1.47897	Up	ocu-miR-204-5p	157	-15.77
novel_circ_0002181	5.41784	Up	ocu-miR-15a-5p	152	-17.39
novel_circ_0002181	5.41784	Up	ocu-miR-103a-3p	155	-18.1
novel_circ_0002181	5.41784	Up	ocu-miR-361-3p	153	-23.55
novel_circ_0002181	5.41784	Up	ocu-miR-497-5p	154	-21.04
novel_circ_0002186	3.02216	Up	ocu-miR-30b-3p	154	-21.14
novel_circ_0002186	3.02216	Up	ocu-miR-30c-3p	154	-20.25
novel_circ_0002186	3.02216	Up	ocu-miR-133a-3p	167	-25.05
novel_circ_0002186	3.02216	Up	ocu-miR-133b-3p	162	-25.15
novel_circ_0002201	5.17675	Up	ocu-miR-140-3p	293	-40.18
novel_circ_0002201	5.17675	Up	ocu-miR-361-3p	155	-24.01
novel_circ_0002201	5.17675	Up	ocu-miR-539-5p	160	-20.74
novel_circ_0002201	5.17675	Up	ocu-miR-105b-3p	160	-16.26
novel_circ_0002227	4.94369	Up	ocu-miR-302b-3p	157	-16.65
novel_circ_0002227	4.94369	Up	ocu-miR-302c-3p	152	-15.51
novel_circ_0002227	4.94369	Up	ocu-miR-302a-3p	157	-16.55
novel_circ_0002227	4.94369	Up	ocu-miR-302d-3p	152	-15.16
novel_circ_0002227	4.94369	Up	ocu-miR-18a-5p	162	-22.58
novel_circ_0002227	4.94369	Up	ocu-miR-125b-5p	163	-24.51
novel_circ_0002227	4.94369	Up	ocu-miR-136-5p	163	-15.69
novel_circ_0002227	4.94369	Up	ocu-miR-708-5p	151	-19.8
novel_circ_0002227	4.94369	Up	ocu-miR-2387-5p	160	-22.06
novel_circ_0002387	3.12968	Up	ocu-miR-185-5p	156	-16.47
novel_circ_0002387	3.12968	Up	ocu-miR-361-3p	154	-24.02
novel_circ_0002387	3.12968	Up	ocu-miR-432-5p	162	-29.08
novel_circ_0002450	1.30107	Up	ocu-miR-145-5p	282	-25
novel_circ_0002450	1.30107	Up	ocu-miR-672-5p	175	-24.64
novel_circ_0002450	1.30107	Up	ocu-miR-708-5p	158	-17.76
novel_circ_0002450	1.30107	Up	ocu-miR-6529-5p	154	-16.61
novel_circ_0002497	1.61911	Up	ocu-miR-7a-5p	152	-17.5
novel_circ_0002497	1.61911	Up	ocu-miR-130b-5p	469	-51.33
novel_circ_0002498	1.87027	Up	ocu-miR-130b-5p	315	-36.43
novel_circ_0002607	5.02091	Up	ocu-miR-18a-5p	162	-20.34
novel_circ_0002607	5.02091	Up	ocu-miR-889-5p	156	-20.05
novel_circ_0002732	5.02777	Up	ocu-miR-22-3p	154	-20.42
novel_circ_0002732	5.02777	Up	ocu-miR-449a-5p	152	-21.14
novel_circ_0002733	2.68776	Up	ocu-miR-22-3p	154	-20.42
novel_circ_0002733	2.68776	Up	ocu-miR-29a-3p	298	-30.04
novel_circ_0002733	2.68776	Up	ocu-miR-29b-3p	310	-33.08
novel_circ_0002733	2.68776	Up	ocu-miR-29c-3p	309	-31.53
novel_circ_0002733	2.68776	Up	ocu-miR-449a-5p	303	-40.71
novel_circ_0002733	2.68776	Up	ocu-miR-455-5p	154	-21.04
novel_circ_0002733	2.68776	Up	ocu-miR-487a-5p	298	-34.56
novel_circ_0002763	3.7819	Up	ocu-miR-22-5p	165	-16.56
novel_circ_0002834	4.88287	Up	ocu-miR-17-5p	161	-15.49
novel_circ_0002834	4.88287	Up	ocu-miR-20a-5p	161	-16.29
novel_circ_0002834	4.88287	Up	ocu-miR-106a-5p	161	-15.87
novel_circ_0002959	4.7005	Up	ocu-miR-204-5p	154	-17.98
novel_circ_0002959	4.7005	Up	ocu-miR-501-5p	151	-20.01
novel_circ_0000857	4.81166	Up	ocu-miR-29a-3p	290	-32.88
novel_circ_0000857	4.81166	Up	ocu-miR-29b-3p	284	-33.72
novel_circ_0000857	4.81166	Up	ocu-miR-29c-3p	288	-33.01
novel_circ_0000874	2.56495	Up	ocu-miR-12093-3p	155	-27.22
novel_circ_0000875	2.45648	Up	ocu-miR-12093-3p	155	-27.22
novel_circ_0000968	4.63339	Up	ocu-miR-197-3p	162	-24.6
novel_circ_0000968	4.63339	Up	ocu-miR-365-5p	165	-24.83
novel_circ_0000968	4.63339	Up	ocu-miR-365-2-5p	155	-22.97
novel_circ_0001000	4.71327	Up	ocu-miR-195-3p	153	-16.54
novel_circ_0001000	4.71327	Up	ocu-miR-6529-5p	156	-19.53
novel_circ_0001000	4.71327	Up	ocu-miR-6529-3p	154	-19.23
novel_circ_0001269	5.09686	Up	ocu-miR-7a-3p	153	-21.18
novel_circ_0001269	5.09686	Up	ocu-miR-106b-5p	152	-16.3
novel_circ_0001269	5.09686	Up	ocu-miR-181a-5p	164	-19.97
novel_circ_0001269	5.09686	Up	ocu-miR-181b-5p	160	-19.32
novel_circ_0001269	5.09686	Up	ocu-miR-181d-5p	160	-19.32
novel_circ_0001269	5.09686	Up	ocu-miR-197-3p	152	-16.71
novel_circ_0001269	5.09686	Up	ocu-miR-12092-5p	151	-15.15
novel_circ_0001344	5.28021	Up	ocu-miR-148a-3p	166	-26.61
novel_circ_0001344	5.28021	Up	ocu-miR-148b-3p	166	-26.97
novel_circ_0001344	5.28021	Up	ocu-miR-152-3p	158	-24.82
novel_circ_0001344	5.28021	Up	ocu-miR-1197-3p	152	-19.28
novel_circ_0001352	4.52692	Up	ocu-miR-20a-5p	160	-15.15
novel_circ_0001352	4.52692	Up	ocu-miR-148a-5p	157	-16.52
novel_circ_0001352	4.52692	Up	ocu-miR-148b-5p	155	-15.92
novel_circ_0001352	4.52692	Up	ocu-miR-181b-3p	151	-20.34
novel_circ_0001352	4.52692	Up	ocu-miR-340-3p	156	-18.84
novel_circ_0001382	4.77883	Up	ocu-miR-105b-5p	153	-15.87
novel_circ_0001426	4.37491	Up	ocu-miR-138-5p	163	-25.77
novel_circ_0001426	4.37491	Up	ocu-miR-148b-5p	155	-15.71
novel_circ_0001479	2.4075	Up	ocu-miR-28-5p	158	-15.16
novel_circ_0001483	2.71142	Up	ocu-miR-105a-5p	152	-22.82
novel_circ_0001483	2.71142	Up	ocu-miR-145-5p	153	-18.45
novel_circ_0001485	3.04891	Up	ocu-miR-23b-3p	164	-15.97
novel_circ_0001485	3.04891	Up	ocu-miR-130b-5p	153	-16.57
novel_circ_0001485	3.04891	Up	ocu-miR-350-3p	156	-15.27
novel_circ_0001485	3.04891	Up	ocu-miR-487a-5p	152	-17.67
novel_circ_0001514	6.2875	Up	ocu-miR-9-3p	151	-16.94
novel_circ_0001514	6.2875	Up	ocu-miR-502a-3p	151	-16.47
novel_circ_0001514	6.2875	Up	ocu-miR-502b-3p	153	-16.47
novel_circ_0001514	6.2875	Up	ocu-miR-574-5p	152	-18.1
novel_circ_0001514	6.2875	Up	ocu-miR-12093-3p	152	-24.42
novel_circ_0001530	5.35202	Up	ocu-miR-26a-3p	154	-15.25
novel_circ_0001559	2.6207	Up	ocu-miR-335-3p	155	-17.16
novel_circ_0001559	2.6207	Up	ocu-miR-452-3p	151	-16.16
novel_circ_0001560	2.99448	Up	ocu-miR-335-3p	155	-17.16
novel_circ_0001560	2.99448	Up	ocu-miR-452-3p	151	-16.16
novel_circ_0001560	2.99448	Up	ocu-miR-501-5p	160	-19.07
novel_circ_0001619	3.13455	Up	ocu-miR-138-5p	155	-20.08
novel_circ_0001619	3.13455	Up	ocu-miR-452-3p	159	-18.77
novel_circ_0001648	5.17803	Up	ocu-miR-28-3p	161	-15.9
novel_circ_0001648	5.17803	Up	ocu-miR-145-5p	168	-20.31
novel_circ_0001648	5.17803	Up	ocu-miR-222-3p	151	-15.91
novel_circ_0001648	5.17803	Up	ocu-miR-2387-5p	153	-19.21
novel_circ_0001649	3.25688	Up	ocu-miR-28-3p	161	-15.9
novel_circ_0001649	3.25688	Up	ocu-miR-145-5p	168	-20.31
novel_circ_0001649	3.25688	Up	ocu-miR-222-3p	151	-15.91
novel_circ_0001649	3.25688	Up	ocu-miR-2387-5p	153	-19.21
novel_circ_0001657	1.62273	Up	ocu-miR-20a-5p	152	-15.02
novel_circ_0001657	1.62273	Up	ocu-miR-106a-5p	152	-15.28
novel_circ_0001665	1.91741	Up	ocu-miR-138-5p	152	-18.62
novel_circ_0001665	1.91741	Up	ocu-miR-186-5p	165	-16.44
novel_circ_0001665	1.91741	Up	ocu-miR-501-5p	184	-32.82
novel_circ_0001708	4.30614	Up	ocu-miR-199a-5p	151	-22.75
novel_circ_0001708	4.30614	Up	ocu-miR-363-3p	153	-16.49
novel_circ_0001708	4.30614	Up	ocu-miR-370-5p	154	-20.13
novel_circ_0001708	4.30614	Up	ocu-miR-382-5p	160	-20.97
novel_circ_0004032	5.39401	Up	ocu-miR-136-5p	180	-24.76
novel_circ_0004032	5.39401	Up	ocu-miR-181d-5p	155	-16.99
novel_circ_0004032	5.39401	Up	ocu-miR-3059-5p	152	-19.1
novel_circ_0004037	4.81981	Up	ocu-miR-501-5p	153	-21.13
novel_circ_0004066	5.33194	Up	ocu-miR-148b-5p	152	-15.25
novel_circ_0004066	5.33194	Up	ocu-miR-301a-5p	157	-19.11
novel_circ_0004066	5.33194	Up	ocu-miR-500-5p	155	-17.32
novel_circ_0004066	5.33194	Up	ocu-miR-502b-5p	155	-17.09
novel_circ_0004093	1.27509	Up	ocu-miR-105a-5p	153	-15.82
novel_circ_0004093	1.27509	Up	ocu-miR-221-5p	156	-19.18
novel_circ_0004098	2.05563	Up	ocu-miR-200c-3p	151	-17.01
novel_circ_0004098	2.05563	Up	ocu-miR-423-5p	153	-27.84
novel_circ_0004098	2.05563	Up	ocu-miR-452-5p	155	-17.32
novel_circ_0004132	1.65618	Up	ocu-miR-495-3p	163	-17.78
novel_circ_0004132	1.65618	Up	ocu-miR-12093-3p	154	-29.84
novel_circ_0004265	4.64068	Up	ocu-miR-22-5p	157	-17.55
novel_circ_0004265	4.64068	Up	ocu-miR-105a-5p	152	-15.9
novel_circ_0004448	2.97379	Up	ocu-miR-125b-5p	154	-20.44
novel_circ_0004448	2.97379	Up	ocu-miR-182-5p	151	-15.76
novel_circ_0004491	3.71867	Up	ocu-miR-127-3p	154	-25.76
novel_circ_0004491	3.71867	Up	ocu-miR-148a-3p	153	-18.12
novel_circ_0004491	3.71867	Up	ocu-miR-152-3p	157	-21.76
novel_circ_0004491	3.71867	Up	ocu-miR-301a-5p	171	-22.1
novel_circ_0004491	3.71867	Up	ocu-miR-500-5p	167	-26.21
novel_circ_0004491	3.71867	Up	ocu-miR-502b-5p	155	-15.97
novel_circ_0004587	4.678	Up	ocu-miR-136-5p	164	-17.73
novel_circ_0004587	4.678	Up	ocu-miR-145-3p	151	-15.48
novel_circ_0004589	4.37491	Up	ocu-miR-382-5p	158	-22.11
novel_circ_0003051	4.03291	Up	ocu-miR-194-5p	158	-18.09
novel_circ_0003052	2.64574	Up	ocu-miR-194-5p	158	-18.09
novel_circ_0003053	3.41549	Up	ocu-miR-27b-3p	152	-20.21
novel_circ_0003053	3.41549	Up	ocu-miR-194-5p	158	-18.09
novel_circ_0003053	3.41549	Up	ocu-miR-889-5p	299	-29.91
novel_circ_0003203	4.48144	Up	ocu-miR-101-5p	163	-25.68
novel_circ_0003203	4.48144	Up	ocu-miR-509b-5p	160	-17.63
novel_circ_0003239	2.16977	Up	ocu-miR-148a-3p	166	-24.27
novel_circ_0003239	2.16977	Up	ocu-miR-148b-3p	154	-21.05
novel_circ_0003239	2.16977	Up	ocu-miR-152-3p	161	-25.81
novel_circ_0003239	2.16977	Up	ocu-miR-199a-5p	159	-19.87
novel_circ_0003239	2.16977	Up	ocu-miR-361-5p	160	-22.53
novel_circ_0003338	2.97998	Up	ocu-miR-15a-5p	155	-19.12
novel_circ_0003338	2.97998	Up	ocu-miR-15b-5p	155	-20.28
novel_circ_0003338	2.97998	Up	ocu-miR-16a-5p	155	-22.91
novel_circ_0003338	2.97998	Up	ocu-miR-16b-5p	151	-18.32
novel_circ_0003338	2.97998	Up	ocu-miR-101-5p	159	-18.8
novel_circ_0003338	2.97998	Up	ocu-miR-195-5p	151	-21.99
novel_circ_0003338	2.97998	Up	ocu-miR-497-5p	162	-21.91
novel_circ_0003338	2.97998	Up	ocu-miR-532-5p	151	-17.95
novel_circ_0003386	2.73765	Up	ocu-miR-22-3p	167	-21.3
novel_circ_0003386	2.73765	Up	ocu-miR-29c-5p	162	-22.93
novel_circ_0003418	2.8486	Up	ocu-miR-22-5p	153	-17.63
novel_circ_0003418	2.8486	Up	ocu-miR-140-3p	154	-26.36
novel_circ_0003418	2.8486	Up	ocu-miR-365-2-5p	154	-23.03
novel_circ_0003418	2.8486	Up	ocu-miR-541-3p	152	-26.4
novel_circ_0003418	2.8486	Up	ocu-miR-12093-3p	169	-32.03
novel_circ_0003427	5.232	Up	ocu-miR-181a-2-3p	157	-20.05
novel_circ_0003427	5.232	Up	ocu-miR-335-5p	156	-19.01
novel_circ_0003427	5.232	Up	ocu-miR-432-5p	168	-23.48
novel_circ_0003501	2.38347	Up	ocu-miR-181b-3p	162	-16.46
novel_circ_0003541	3.01651	Up	ocu-miR-125b-2-3p	154	-17.66
novel_circ_0003541	3.01651	Up	ocu-miR-151-5p	162	-25.01
novel_circ_0003541	3.01651	Up	ocu-miR-421-3p	159	-20.22
novel_circ_0003558	2.22632	Up	ocu-miR-105a-5p	158	-17.01
novel_circ_0003558	2.22632	Up	ocu-miR-194-5p	154	-19.27
novel_circ_0003558	2.22632	Up	ocu-miR-654-3p	151	-21.7
novel_circ_0003563	2.5156	Up	ocu-miR-105a-5p	312	-35.36
novel_circ_0003563	2.5156	Up	ocu-miR-382-3p	157	-18.47
novel_circ_0003564	1.7164	Up	ocu-miR-105a-5p	158	-17.01
novel_circ_0003564	1.7164	Up	ocu-miR-654-3p	151	-19.08
novel_circ_0003593	5.76813	Up	ocu-miR-23b-3p	164	-15.48
novel_circ_0003593	5.76813	Up	ocu-miR-103a-3p	151	-16.59
novel_circ_0003593	5.76813	Up	ocu-miR-150-5p	152	-19.86
novel_circ_0003593	5.76813	Up	ocu-miR-486-5p	154	-21.37
novel_circ_0003593	5.76813	Up	ocu-miR-500-3p	151	-20.91
novel_circ_0003634	4.27723	Up	ocu-miR-378-3p	154	-17.23
novel_circ_0003649	3.10793	Up	ocu-miR-223-3p	158	-19.29
novel_circ_0003688	4.53724	Up	ocu-miR-340-3p	156	-17.89
novel_circ_0003688	4.53724	Up	ocu-miR-2387-5p	160	-26.15
novel_circ_0003920	4.45455	Up	ocu-miR-10b-3p	161	-17.77
novel_circ_0003920	4.45455	Up	ocu-miR-24-3p	319	-45.16
novel_circ_0003920	4.45455	Up	ocu-miR-26b-3p	155	-16.17
novel_circ_0003920	4.45455	Up	ocu-miR-133a-3p	153	-16.73
novel_circ_0003920	4.45455	Up	ocu-miR-133b-3p	152	-15.05
novel_circ_0003920	4.45455	Up	ocu-miR-378-3p	155	-21.31
novel_circ_0003920	4.45455	Up	ocu-miR-502a-5p	151	-15.72
novel_circ_0003920	4.45455	Up	ocu-miR-502b-5p	155	-15.09
novel_circ_0004007	3.26525	Up	ocu-miR-196a-5p	155	-20.61
novel_circ_0004007	3.26525	Up	ocu-miR-370-3p	158	-25.86
novel_circ_0004007	3.26525	Up	ocu-miR-449a-5p	161	-22.12
novel_circ_0004007	3.26525	Up	ocu-miR-708-5p	155	-15.15
novel_circ_0004011	3.66626	Up	ocu-miR-127-3p	153	-18.87
novel_circ_0004011	3.66626	Up	ocu-miR-221-5p	153	-19.01
novel_circ_0004016	4.78707	Up	ocu-miR-29c-3p	155	-15.82
novel_circ_0005493	2.83046	Up	ocu-miR-16b-5p	164	-17.42
novel_circ_0005493	2.83046	Up	ocu-miR-30c-3p	163	-22.95
novel_circ_0005493	2.83046	Up	ocu-miR-30c-2-3p	160	-19.14
novel_circ_0005493	2.83046	Up	ocu-miR-103a-3p	156	-17.06
novel_circ_0005493	2.83046	Up	ocu-miR-136-5p	301	-30.36
novel_circ_0005493	2.83046	Up	ocu-miR-195-5p	155	-18.87
novel_circ_0005493	2.83046	Up	ocu-miR-197-3p	153	-16.51
novel_circ_0005493	2.83046	Up	ocu-miR-224-5p	155	-16.69
novel_circ_0005493	2.83046	Up	ocu-miR-362-5p	157	-18.67
novel_circ_0005493	2.83046	Up	ocu-miR-382-3p	161	-15.7
novel_circ_0005493	2.83046	Up	ocu-miR-502a-5p	154	-15.85
novel_circ_0005609	2.289	Up	ocu-miR-24-3p	164	-26.05
novel_circ_0005609	2.289	Up	ocu-miR-224-5p	159	-23.82
novel_circ_0005638	4.59026	Up	ocu-miR-328-3p	154	-20.36
novel_circ_0005643	5.08018	Up	ocu-miR-197-3p	172	-24.91
novel_circ_0005643	5.08018	Up	ocu-miR-370-5p	152	-17.57
novel_circ_0005643	5.08018	Up	ocu-miR-382-3p	152	-15.09
novel_circ_0005643	5.08018	Up	ocu-miR-501-5p	160	-19.63
novel_circ_0005643	5.08018	Up	ocu-miR-671-3p	156	-24.4
novel_circ_0005643	5.08018	Up	ocu-miR-3059-5p	154	-21.05
novel_circ_0005691	2.63258	Up	ocu-miR-24-3p	153	-20.19
novel_circ_0005691	2.63258	Up	ocu-miR-194-5p	151	-17.66
novel_circ_0005691	2.63258	Up	ocu-miR-450a-2-3p	153	-15.26
novel_circ_0005691	2.63258	Up	ocu-miR-12092-5p	159	-26.48
novel_circ_0005698	4.48538	Up	ocu-miR-194-5p	151	-17.66
novel_circ_0005698	4.48538	Up	ocu-miR-12092-5p	159	-26.48
novel_circ_0005743	1.60542	Up	ocu-miR-23b-3p	163	-23.19
novel_circ_0005743	1.60542	Up	ocu-miR-181a-5p	163	-21.23
novel_circ_0005743	1.60542	Up	ocu-miR-181b-5p	152	-16.79
novel_circ_0005743	1.60542	Up	ocu-miR-381-5p	155	-18.48
novel_circ_0005755	1.81339	Up	ocu-let-7a-5p	161	-23.54
novel_circ_0005755	1.81339	Up	ocu-let-7b-5p	156	-21.25
novel_circ_0005755	1.81339	Up	ocu-let-7c-5p	159	-21.25
novel_circ_0005755	1.81339	Up	ocu-let-7d-5p	165	-26.04
novel_circ_0005755	1.81339	Up	ocu-let-7f-5p	155	-16.77
novel_circ_0005755	1.81339	Up	ocu-let-7g-5p	167	-22.33
novel_circ_0005755	1.81339	Up	ocu-let-7i-5p	162	-17.9
novel_circ_0005854	2.43291	Up	ocu-miR-672-5p	163	-29.33
novel_circ_0005880	3.10606	Up	ocu-miR-26b-3p	158	-20.41
novel_circ_0005880	3.10606	Up	ocu-miR-148b-5p	160	-16.38
novel_circ_0005880	3.10606	Up	ocu-miR-181a-5p	154	-17.39
novel_circ_0005880	3.10606	Up	ocu-miR-181b-5p	162	-19.76
novel_circ_0005880	3.10606	Up	ocu-miR-181d-5p	166	-20.43
novel_circ_0005883	5.62828	Up	ocu-miR-182-5p	153	-17.08
novel_circ_0005996	2.02874	Up	ocu-miR-22-3p	151	-19.4
novel_circ_0005996	2.02874	Up	ocu-miR-30b-3p	157	-16.97
novel_circ_0005996	2.02874	Up	ocu-miR-425-5p	151	-18.02
novel_circ_0005996	2.02874	Up	ocu-miR-502a-5p	159	-21.25
novel_circ_0006132	1.57049	Up	ocu-miR-424-5p	156	-16.64
novel_circ_0006132	1.57049	Up	ocu-miR-708-5p	151	-15.18
novel_circ_0006132	1.57049	Up	ocu-miR-873-3p	162	-24.26
novel_circ_0006173	5.11193	Up	ocu-miR-335-3p	159	-15.77
novel_circ_0006173	5.11193	Up	ocu-miR-424-5p	174	-19.23
novel_circ_0006173	5.11193	Up	ocu-miR-497-5p	155	-15.03
novel_circ_0004647	2.79481	Up	ocu-miR-30b-3p	158	-20.82
novel_circ_0004647	2.79481	Up	ocu-miR-145-3p	163	-23.26
novel_circ_0004647	2.79481	Up	ocu-miR-539-5p	161	-17.03
novel_circ_0004647	2.79481	Up	ocu-miR-7180-5p	151	-18.1
novel_circ_0004768	1.82169	Up	ocu-miR-17-5p	152	-17.07
novel_circ_0004768	1.82169	Up	ocu-miR-20a-5p	153	-17.97
novel_circ_0004768	1.82169	Up	ocu-miR-106a-5p	152	-18.7
novel_circ_0004768	1.82169	Up	ocu-miR-382-5p	155	-15.63
novel_circ_0004768	1.82169	Up	ocu-miR-7180-3p	163	-25.66
novel_circ_0004771	4.30029	Up	ocu-miR-17-5p	152	-17.07
novel_circ_0004771	4.30029	Up	ocu-miR-20a-5p	153	-17.97
novel_circ_0004771	4.30029	Up	ocu-miR-106a-5p	152	-18.7
novel_circ_0004795	1.60891	Up	ocu-miR-105a-5p	156	-16.74
novel_circ_0004795	1.60891	Up	ocu-miR-370-5p	152	-19.67
novel_circ_0004923	4.53233	Up	ocu-miR-30b-3p	151	-25.43
novel_circ_0004923	4.53233	Up	ocu-miR-361-3p	161	-26.09
novel_circ_0004923	4.53233	Up	ocu-miR-378-5p	305	-37.86
novel_circ_0004923	4.53233	Up	ocu-miR-382-5p	152	-18.08
novel_circ_0004970	3.20755	Up	ocu-miR-22-5p	155	-19.52
novel_circ_0004970	3.20755	Up	ocu-miR-29c-5p	153	-18.63
novel_circ_0004970	3.20755	Up	ocu-miR-133a-5p	157	-24.66
novel_circ_0005031	4.61354	Up	ocu-miR-24-3p	158	-23.03
novel_circ_0005031	4.61354	Up	ocu-miR-127-5p	160	-26.53
novel_circ_0005031	4.61354	Up	ocu-miR-501-5p	160	-19.77
novel_circ_0005125	3.13181	Up	ocu-miR-17-5p	155	-15.07
novel_circ_0005125	3.13181	Up	ocu-miR-106a-5p	155	-15.45
novel_circ_0005125	3.13181	Up	ocu-miR-182-5p	155	-15.66
novel_circ_0005157	4.49629	Up	ocu-miR-135a-5p	288	-25.51
novel_circ_0005157	4.49629	Up	ocu-miR-135b-5p	292	-26.6
novel_circ_0005157	4.49629	Up	ocu-miR-148a-3p	151	-20.4
novel_circ_0005157	4.49629	Up	ocu-miR-214-3p	155	-20.76
novel_circ_0005161	2.07114	Up	ocu-miR-7180-5p	158	-18.48
novel_circ_0006841	1.00493	Up	ocu-miR-136-5p	162	-19.41
novel_circ_0006841	1.00493	Up	ocu-miR-377-3p	159	-15.36
novel_circ_0006841	1.00493	Up	ocu-miR-6529-3p	155	-17.76
novel_circ_0006903	1.41114	Up	ocu-miR-7a-5p	166	-24.03
novel_circ_0006903	1.41114	Up	ocu-miR-873-3p	164	-17.25
novel_circ_0006930	2.47497	Up	ocu-miR-382-5p	156	-15.61
novel_circ_0006930	2.47497	Up	ocu-miR-502a-5p	152	-17.86
novel_circ_0006941	5.29178	Up	ocu-miR-138-5p	151	-21.96
novel_circ_0006941	5.29178	Up	ocu-miR-432-5p	159	-21.94
novel_circ_0006945	4.41278	Up	ocu-miR-30c-3p	159	-21.87
novel_circ_0006945	4.41278	Up	ocu-miR-30c-2-3p	155	-17.53
novel_circ_0006945	4.41278	Up	ocu-miR-130a-3p	155	-15.43
novel_circ_0006945	4.41278	Up	ocu-miR-152-3p	155	-15.72
novel_circ_0006962	2.76444	Up	ocu-miR-382-5p	160	-20.43
novel_circ_0007012	4.36376	Up	ocu-miR-15b-5p	155	-15.32
novel_circ_0007012	4.36376	Up	ocu-miR-181a-3p	164	-22.99
novel_circ_0007012	4.36376	Up	ocu-miR-181c-3p	163	-24.51
novel_circ_0007012	4.36376	Up	ocu-miR-542-5p	152	-20.67
novel_circ_0007190	3.06391	Up	ocu-miR-139-5p	169	-29.5
novel_circ_0007190	3.06391	Up	ocu-miR-350-3p	308	-32.57
novel_circ_0007190	3.06391	Up	ocu-miR-361-3p	152	-22.58
novel_circ_0007190	3.06391	Up	ocu-miR-502a-3p	153	-17.75
novel_circ_0007190	3.06391	Up	ocu-miR-502b-3p	155	-17.81
novel_circ_0007190	3.06391	Up	ocu-miR-872-5p	154	-21.12
novel_circ_0007460	7.67935	Up	ocu-miR-500-5p	156	-15.34
novel_circ_0007460	7.67935	Up	ocu-miR-500-3p	159	-20.21
novel_circ_0007460	7.67935	Up	ocu-miR-3059-5p	156	-22.07
novel_circ_0007460	7.67935	Up	ocu-miR-12092-5p	154	-20.31
novel_circ_0007461	5.29404	Up	ocu-miR-27b-3p	155	-16.65
novel_circ_0007461	5.29404	Up	ocu-miR-328-3p	162	-28.07
novel_circ_0007462	6.94089	Up	ocu-miR-27b-3p	155	-16.65
novel_circ_0006279	4.98805	Up	ocu-miR-20b-5p	152	-15.87
novel_circ_0006279	4.98805	Up	ocu-miR-335-3p	158	-15.86
novel_circ_0006279	4.98805	Up	ocu-miR-382-5p	158	-18.86
novel_circ_0006280	3.09791	Up	ocu-miR-20b-5p	152	-15.87
novel_circ_0006280	3.09791	Up	ocu-miR-382-5p	158	-18.86
novel_circ_0006383	4.26316	Up	ocu-miR-145-5p	324	-39.35
novel_circ_0006383	4.26316	Up	ocu-miR-204-5p	153	-20.23
novel_circ_0006383	4.26316	Up	ocu-miR-411-5p	151	-17.65
novel_circ_0006383	4.26316	Up	ocu-miR-432-5p	156	-20.99
novel_circ_0006384	5.58109	Up	ocu-miR-145-5p	173	-23.79
novel_circ_0006384	5.58109	Up	ocu-miR-204-5p	153	-20.23
novel_circ_0006384	5.58109	Up	ocu-miR-411-5p	151	-17.65
novel_circ_0006422	4.5217	Up	ocu-miR-199a-5p	157	-23.59
novel_circ_0006453	3.52608	Up	ocu-miR-103a-3p	152	-19.32
novel_circ_0006453	3.52608	Up	ocu-miR-188-5p	165	-23.71
novel_circ_0006554	5.32901	Up	ocu-miR-7a-3p	157	-16.15
novel_circ_0006638	4.25837	Up	ocu-miR-96-5p	152	-15.49
novel_circ_0015165	1.21694	Up	ocu-miR-103a-3p	163	-20.47
novel_circ_0015165	1.21694	Up	ocu-miR-145-3p	151	-18.16
novel_circ_0015173	1.64148	Up	ocu-miR-143-3p	157	-15.5
novel_circ_0015173	1.64148	Up	ocu-miR-214-5p	153	-21.83
novel_circ_0015173	1.64148	Up	ocu-miR-301a-5p	159	-15.15
novel_circ_0015173	1.64148	Up	ocu-miR-381-3p	152	-15.29
novel_circ_0015186	4.84437	Up	ocu-miR-99a-5p	153	-18.11
novel_circ_0015186	4.84437	Up	ocu-miR-362-5p	161	-27.6
novel_circ_0015186	4.84437	Up	ocu-miR-502a-5p	154	-22.48
novel_circ_0015030	4.69204	Up	ocu-miR-432-5p	159	-20.4
novel_circ_0015008	4.28323	Up	ocu-miR-22-5p	448	-37.14
novel_circ_0015008	4.28323	Up	ocu-miR-30b-3p	171	-33.48
novel_circ_0015008	4.28323	Up	ocu-miR-362-5p	152	-17.45
novel_circ_0015008	4.28323	Up	ocu-miR-500-5p	168	-20.01
novel_circ_0015008	4.28323	Up	ocu-miR-502a-5p	165	-23.31
novel_circ_0015008	4.28323	Up	ocu-miR-502b-5p	158	-17.89
novel_circ_0015008	4.28323	Up	ocu-miR-628-5p	161	-19.25
novel_circ_0014957	4.27658	Up	ocu-miR-15a-5p	153	-19.52
novel_circ_0014957	4.27658	Up	ocu-miR-15b-5p	160	-21.94
novel_circ_0014957	4.27658	Up	ocu-miR-195-5p	155	-23.67
novel_circ_0014957	4.27658	Up	ocu-miR-497-5p	157	-23.94
novel_circ_0014957	4.27658	Up	ocu-miR-12090-3p	163	-22.79
novel_circ_0014959	4.44414	Up	ocu-miR-125b-2-3p	153	-15.43
novel_circ_0014959	4.44414	Up	ocu-miR-185-5p	154	-23.02
novel_circ_0014928	2.71005	Up	ocu-miR-302b-3p	154	-16.42
novel_circ_0014928	2.71005	Up	ocu-miR-302c-3p	154	-17.81
novel_circ_0014928	2.71005	Up	ocu-miR-302a-3p	154	-16.42
novel_circ_0014928	2.71005	Up	ocu-miR-302d-3p	154	-18.83
novel_circ_0014928	2.71005	Up	ocu-miR-27b-3p	156	-20.3
novel_circ_0014928	2.71005	Up	ocu-miR-30a-5p	159	-16.63
novel_circ_0014928	2.71005	Up	ocu-miR-30d-5p	151	-17.05
novel_circ_0014928	2.71005	Up	ocu-miR-125b-2-3p	155	-19.08
novel_circ_0014928	2.71005	Up	ocu-miR-181a-3p	155	-16.17
novel_circ_0014928	2.71005	Up	ocu-miR-181b-3p	169	-21.69
novel_circ_0014928	2.71005	Up	ocu-miR-181c-3p	159	-20.87
novel_circ_0014935	2.60526	Up	ocu-miR-17-5p	169	-18.99
novel_circ_0014935	2.60526	Up	ocu-miR-20a-5p	165	-19.5
novel_circ_0014935	2.60526	Up	ocu-miR-20b-5p	166	-17.14
novel_circ_0014935	2.60526	Up	ocu-miR-106a-5p	169	-19.23
novel_circ_0014935	2.60526	Up	ocu-miR-106b-5p	177	-27.83
novel_circ_0014935	2.60526	Up	ocu-miR-337-5p	152	-15.71
novel_circ_0014935	2.60526	Up	ocu-miR-628-5p	157	-15.66
novel_circ_0014938	4.58589	Up	ocu-miR-10b-3p	158	-22.88
novel_circ_0014938	4.58589	Up	ocu-miR-16b-5p	151	-15.59
novel_circ_0014938	4.58589	Up	ocu-miR-130b-5p	153	-20.58
novel_circ_0014938	4.58589	Up	ocu-miR-136-5p	315	-28.38
novel_circ_0014938	4.58589	Up	ocu-miR-145-5p	160	-22.72
novel_circ_0014938	4.58589	Up	ocu-miR-145-3p	312	-34.38
novel_circ_0014938	4.58589	Up	ocu-miR-214-3p	315	-39.51
novel_circ_0014938	4.58589	Up	ocu-miR-328-3p	155	-21.72
novel_circ_0014876	1.27862	Up	ocu-miR-140-3p	175	-32.58
novel_circ_0017413	4.64704	Up	ocu-miR-29b-3p	155	-17.48
novel_circ_0017413	4.64704	Up	ocu-miR-889-5p	158	-23.88
novel_circ_0017413	4.64704	Up	ocu-miR-2387-5p	163	-27.98
novel_circ_0017611	1.58966	Up	ocu-miR-500-5p	156	-18.91
novel_circ_0017611	1.58966	Up	ocu-miR-502b-5p	152	-16.18
novel_circ_0013302	4.70035	Up	ocu-miR-16b-5p	152	-17.61
novel_circ_0013302	4.70035	Up	ocu-miR-301a-5p	157	-24.64
novel_circ_0013383	4.88721	Up	ocu-miR-125b-5p	159	-19.03
novel_circ_0013404	1.9724	Up	ocu-let-7g-5p	161	-16.78
novel_circ_0013404	1.9724	Up	ocu-miR-22-5p	302	-28.5
novel_circ_0013404	1.9724	Up	ocu-miR-125b-2-3p	158	-20.62
novel_circ_0013404	1.9724	Up	ocu-miR-140-3p	319	-50.8
novel_circ_0013404	1.9724	Up	ocu-miR-151-3p	152	-15.22
novel_circ_0013404	1.9724	Up	ocu-miR-185-5p	289	-33.23
novel_circ_0013404	1.9724	Up	ocu-miR-197-3p	560	-52.17
novel_circ_0013404	1.9724	Up	ocu-miR-223-3p	305	-23.2
novel_circ_0013404	1.9724	Up	ocu-miR-224-5p	157	-22.65
novel_circ_0013404	1.9724	Up	ocu-miR-299-5p	155	-18.35
novel_circ_0013404	1.9724	Up	ocu-miR-335-3p	316	-24.63
novel_circ_0013404	1.9724	Up	ocu-miR-370-5p	289	-44.98
novel_circ_0013404	1.9724	Up	ocu-miR-381-5p	151	-18.1
novel_circ_0013404	1.9724	Up	ocu-miR-421-3p	310	-29.27
novel_circ_0013404	1.9724	Up	ocu-miR-672-5p	309	-37.11
novel_circ_0013404	1.9724	Up	ocu-miR-6529-5p	161	-24.24
novel_circ_0013409	3.69837	Up	ocu-miR-378-3p	178	-31.22
novel_circ_0013409	3.69837	Up	ocu-miR-424-3p	158	-16.74
novel_circ_0013420	3.92488	Up	ocu-miR-30c-3p	159	-19.59
novel_circ_0013420	3.92488	Up	ocu-miR-30c-2-3p	159	-15.9
novel_circ_0013420	3.92488	Up	ocu-miR-574-5p	158	-21.44
novel_circ_0013421	1.14672	Up	ocu-miR-140-3p	154	-17.92
novel_circ_0013421	1.14672	Up	ocu-miR-328-3p	154	-18.96
novel_circ_0013503	2.90803	Up	ocu-miR-370-3p	154	-27.7
novel_circ_0013505	4.9705	Up	ocu-miR-188-5p	161	-27.3
novel_circ_0013505	4.9705	Up	ocu-miR-370-3p	154	-27.7
novel_circ_0013531	4.26469	Up	ocu-miR-21-5p	161	-17.03
novel_circ_0013531	4.26469	Up	ocu-miR-28-5p	151	-16.71
novel_circ_0013531	4.26469	Up	ocu-miR-136-5p	154	-17.81
novel_circ_0013531	4.26469	Up	ocu-miR-708-5p	162	-20.17
novel_circ_0013543	2.2959	Up	ocu-miR-140-3p	304	-46.11
novel_circ_0013543	2.2959	Up	ocu-miR-181c-3p	153	-18.5
novel_circ_0013543	2.2959	Up	ocu-miR-193a-5p	152	-20.54
novel_circ_0013543	2.2959	Up	ocu-miR-452-3p	156	-19.81
novel_circ_0013577	1.87418	Up	ocu-miR-133a-3p	152	-27.71
novel_circ_0013577	1.87418	Up	ocu-miR-133b-3p	152	-24.27
novel_circ_0013577	1.87418	Up	ocu-miR-145-5p	154	-19.76
novel_circ_0013577	1.87418	Up	ocu-miR-361-3p	155	-21.51
novel_circ_0013577	1.87418	Up	ocu-miR-362-5p	157	-23.43
novel_circ_0013577	1.87418	Up	ocu-miR-452-5p	151	-15.69
novel_circ_0013577	1.87418	Up	ocu-miR-502a-5p	165	-23.65
novel_circ_0013577	1.87418	Up	ocu-miR-2387-5p	155	-22.84
novel_circ_0013577	1.87418	Up	ocu-miR-12093-3p	160	-29.9
novel_circ_0013600	2.49123	Up	ocu-miR-181b-3p	153	-15.76
novel_circ_0013600	2.49123	Up	ocu-miR-628-5p	167	-17.61
novel_circ_0013616	1.31187	Up	ocu-miR-130b-5p	156	-17.26
novel_circ_0013616	1.31187	Up	ocu-miR-197-3p	155	-19.14
novel_circ_0013616	1.31187	Up	ocu-miR-424-3p	157	-22.61
novel_circ_0013634	4.49635	Up	ocu-miR-193a-5p	162	-24.78
novel_circ_0013718	5.11324	Up	ocu-miR-15a-5p	153	-15.62
novel_circ_0017064	2.36505	Up	ocu-miR-127-5p	160	-18.74
novel_circ_0017064	2.36505	Up	ocu-miR-532-5p	160	-18.55
novel_circ_0017067	2.31923	Up	ocu-miR-127-5p	160	-18.74
novel_circ_0017067	2.31923	Up	ocu-miR-532-5p	160	-18.55
novel_circ_0016577	3.28287	Up	ocu-miR-301a-5p	163	-19.37
novel_circ_0016577	3.28287	Up	ocu-miR-328-3p	158	-22.56
novel_circ_0016525	5.86922	Up	ocu-miR-7a-5p	154	-15.67
novel_circ_0016525	5.86922	Up	ocu-miR-181a-5p	179	-23.22
novel_circ_0016525	5.86922	Up	ocu-miR-181b-5p	163	-17.25
novel_circ_0016525	5.86922	Up	ocu-miR-181d-5p	159	-15.22
novel_circ_0016525	5.86922	Up	ocu-miR-197-3p	153	-15.63
novel_circ_0016525	5.86922	Up	ocu-miR-450a-3p	303	-28.26
novel_circ_0016525	5.86922	Up	ocu-miR-450a-2-3p	298	-25.94
novel_circ_0016525	5.86922	Up	ocu-miR-873-3p	157	-21.16
novel_circ_0016525	5.86922	Up	ocu-miR-6529-3p	167	-27
novel_circ_0016582	1.68088	Up	ocu-miR-191-3p	152	-18.9
novel_circ_0016582	1.68088	Up	ocu-miR-409-3p	153	-18.03
novel_circ_0016582	1.68088	Up	ocu-miR-539-5p	163	-16.85
novel_circ_0016591	6.05246	Up	ocu-miR-379-3p	162	-18.84
novel_circ_0016591	6.05246	Up	ocu-miR-411-3p	154	-16.75
novel_circ_0016609	4.31772	Up	ocu-miR-18a-5p	167	-22.86
novel_circ_0016609	4.31772	Up	ocu-miR-125b-2-3p	154	-19.32
novel_circ_0016609	4.31772	Up	ocu-miR-145-5p	154	-23.9
novel_circ_0009108	2.69937	Up	ocu-miR-361-3p	288	-43.55
novel_circ_0009214	2.80048	Up	ocu-miR-16b-5p	160	-15.49
novel_circ_0009214	2.80048	Up	ocu-miR-103a-3p	152	-17.45
novel_circ_0009214	2.80048	Up	ocu-miR-105a-5p	316	-31.31
novel_circ_0009214	2.80048	Up	ocu-miR-195-5p	160	-17.98
novel_circ_0009214	2.80048	Up	ocu-miR-214-3p	152	-16.75
novel_circ_0009214	2.80048	Up	ocu-miR-12092-5p	153	-22.94
novel_circ_0009270	4.46361	Up	ocu-miR-103a-3p	151	-17.81
novel_circ_0009270	4.46361	Up	ocu-miR-328-3p	154	-16.81
novel_circ_0009296	3.51218	Up	ocu-miR-19b-3p	159	-15.29
novel_circ_0009296	3.51218	Up	ocu-miR-335-5p	156	-15.25
novel_circ_0009296	3.51218	Up	ocu-miR-672-5p	152	-19.7
novel_circ_0009345	2.26882	Up	ocu-miR-195-5p	157	-16.92
novel_circ_0009345	2.26882	Up	ocu-miR-199a-5p	164	-21.12
novel_circ_0009345	2.26882	Up	ocu-miR-221-5p	153	-22.17
novel_circ_0009345	2.26882	Up	ocu-miR-424-5p	153	-16.17
novel_circ_0009392	2.18881	Up	ocu-miR-424-5p	156	-17.11
novel_circ_0009396	1.07831	Up	ocu-miR-105a-5p	158	-17.49
novel_circ_0009396	1.07831	Up	ocu-miR-486-5p	155	-17.15
novel_circ_0009430	1.53708	Up	ocu-miR-30a-5p	161	-19.38
novel_circ_0009430	1.53708	Up	ocu-miR-30e-5p	157	-16.82
novel_circ_0009430	1.53708	Up	ocu-miR-145-5p	152	-18.08
novel_circ_0009508	4.66519	Up	ocu-miR-138-5p	152	-16.78
novel_circ_0009582	6.09665	Up	ocu-miR-30a-3p	160	-18.44
novel_circ_0009582	6.09665	Up	ocu-miR-30e-3p	160	-16.4
novel_circ_0009582	6.09665	Up	ocu-miR-542-3p	151	-19.15
novel_circ_0009582	6.09665	Up	ocu-miR-3059-5p	301	-35.35
novel_circ_0009600	2.29425	Up	ocu-miR-140-3p	152	-20.71
novel_circ_0009600	2.29425	Up	ocu-miR-378-3p	151	-22.34
novel_circ_0009600	2.29425	Up	ocu-miR-3059-5p	151	-19.53
novel_circ_0009697	4.36921	Up	ocu-miR-214-5p	168	-21.51
novel_circ_0009697	4.36921	Up	ocu-miR-539-5p	151	-15.7
novel_circ_0009697	4.36921	Up	ocu-miR-2387-5p	153	-18.17
novel_circ_0009699	2.36314	Up	ocu-miR-136-5p	160	-18.72
novel_circ_0009699	2.36314	Up	ocu-miR-452-3p	159	-19.3
novel_circ_0009729	5.72093	Up	ocu-miR-12090-5p	159	-22.31
novel_circ_0009774	3.04547	Up	ocu-miR-22-3p	153	-16.69
novel_circ_0009774	3.04547	Up	ocu-miR-200c-3p	155	-15.01
novel_circ_0009833	3.63008	Up	ocu-miR-30b-3p	162	-27.27
novel_circ_0009833	3.63008	Up	ocu-miR-214-3p	157	-21.57
novel_circ_0009841	4.70455	Up	ocu-let-7a-3p	162	-15.42
novel_circ_0009841	4.70455	Up	ocu-miR-7a-5p	167	-21.49
novel_circ_0009841	4.70455	Up	ocu-miR-29c-5p	169	-25.59
novel_circ_0009841	4.70455	Up	ocu-miR-96-5p	166	-15.32
novel_circ_0009841	4.70455	Up	ocu-miR-136-5p	163	-17.96
novel_circ_0009841	4.70455	Up	ocu-miR-181a-5p	154	-18.27
novel_circ_0009841	4.70455	Up	ocu-miR-381-5p	152	-17.82
novel_circ_0009841	4.70455	Up	ocu-miR-672-5p	151	-18.61
novel_circ_0009912	4.70455	Up	ocu-miR-136-5p	160	-19.23
novel_circ_0009912	4.70455	Up	ocu-miR-652-3p	152	-17.56
novel_circ_0009912	4.70455	Up	ocu-miR-2387-5p	152	-22.12
novel_circ_0009912	4.70455	Up	ocu-miR-12093-3p	155	-25.49
novel_circ_0009963	3.82517	Up	ocu-miR-28-5p	160	-21.41
novel_circ_0009963	3.82517	Up	ocu-miR-140-3p	156	-17.09
novel_circ_0009963	3.82517	Up	ocu-miR-361-3p	159	-24.49
novel_circ_0009979	2.43811	Up	ocu-miR-130b-5p	157	-17.38
novel_circ_0010080	4.47534	Up	ocu-miR-26b-3p	160	-22.23
novel_circ_0010080	4.47534	Up	ocu-miR-28-3p	173	-22.15
novel_circ_0010080	4.47534	Up	ocu-miR-127-5p	163	-23.06
novel_circ_0010080	4.47534	Up	ocu-miR-151-3p	154	-22.71
novel_circ_0010080	4.47534	Up	ocu-miR-708-3p	156	-23.3
novel_circ_0010188	4.37457	Up	ocu-miR-204-5p	159	-23.88
novel_circ_0010366	2.59948	Up	ocu-miR-193a-5p	151	-17.29
novel_circ_0010366	2.59948	Up	ocu-miR-411-5p	154	-20.22
novel_circ_0010367	2.83016	Up	ocu-miR-30a-5p	160	-20.15
novel_circ_0010367	2.83016	Up	ocu-miR-30b-5p	152	-15.89
novel_circ_0010367	2.83016	Up	ocu-miR-30c-5p	152	-15.98
novel_circ_0010367	2.83016	Up	ocu-miR-30d-5p	157	-17.86
novel_circ_0010367	2.83016	Up	ocu-miR-30e-5p	160	-20.47
novel_circ_0010367	2.83016	Up	ocu-miR-130b-5p	282	-22.02
novel_circ_0010367	2.83016	Up	ocu-miR-148a-5p	155	-15.47
novel_circ_0010367	2.83016	Up	ocu-miR-148b-5p	162	-15.09
novel_circ_0010410	4.70455	Up	ocu-miR-23b-3p	156	-15.06
novel_circ_0010493	4.66942	Up	ocu-miR-30a-5p	156	-17.83
novel_circ_0010493	4.66942	Up	ocu-miR-105a-5p	155	-15.04
novel_circ_0010493	4.66942	Up	ocu-miR-130a-3p	158	-21.1
novel_circ_0010493	4.66942	Up	ocu-miR-148b-3p	154	-16
novel_circ_0010493	4.66942	Up	ocu-miR-151-5p	157	-26.06
novel_circ_0010493	4.66942	Up	ocu-miR-432-5p	163	-25.56
novel_circ_0010493	4.66942	Up	ocu-miR-653-5p	167	-18.83
novel_circ_0010499	3.73399	Up	ocu-miR-30a-5p	157	-16.6
novel_circ_0010499	3.73399	Up	ocu-miR-30d-5p	161	-17.89
novel_circ_0010499	3.73399	Up	ocu-miR-30e-5p	165	-18.06
novel_circ_0010499	3.73399	Up	ocu-miR-133a-5p	154	-15.23
novel_circ_0010510	2.63101	Up	ocu-miR-302c-3p	151	-19.16
novel_circ_0010510	2.63101	Up	ocu-miR-302a-3p	153	-18.12
novel_circ_0010510	2.63101	Up	ocu-miR-302d-3p	159	-22.27
novel_circ_0010510	2.63101	Up	ocu-miR-125b-2-3p	154	-18.15
novel_circ_0010510	2.63101	Up	ocu-miR-127-5p	153	-17.07
novel_circ_0010510	2.63101	Up	ocu-miR-134-5p	155	-18.49
novel_circ_0010510	2.63101	Up	ocu-miR-145-5p	156	-20.25
novel_circ_0010510	2.63101	Up	ocu-miR-221-5p	157	-18.47
novel_circ_0010510	2.63101	Up	ocu-miR-361-3p	158	-19.34
novel_circ_0010510	2.63101	Up	ocu-miR-449a-5p	154	-17.86
novel_circ_0010510	2.63101	Up	ocu-miR-654-3p	154	-19.4
novel_circ_0010523	4.69591	Up	ocu-let-7a-5p	165	-21.44
novel_circ_0010523	4.69591	Up	ocu-let-7b-5p	159	-22.02
novel_circ_0010523	4.69591	Up	ocu-let-7c-5p	161	-22.29
novel_circ_0010523	4.69591	Up	ocu-let-7d-5p	165	-22.01
novel_circ_0010523	4.69591	Up	ocu-let-7f-5p	157	-16.76
novel_circ_0010523	4.69591	Up	ocu-let-7g-5p	157	-17.27
novel_circ_0010523	4.69591	Up	ocu-let-7i-5p	158	-18.19
novel_circ_0010523	4.69591	Up	ocu-miR-29a-3p	152	-17.65
novel_circ_0010523	4.69591	Up	ocu-miR-29b-3p	156	-20.74
novel_circ_0010523	4.69591	Up	ocu-miR-29c-3p	156	-19.26
novel_circ_0010523	4.69591	Up	ocu-miR-193b-5p	160	-21.83
novel_circ_0010523	4.69591	Up	ocu-miR-539-5p	151	-15.5
novel_circ_0010523	4.69591	Up	ocu-miR-889-5p	158	-15.22
novel_circ_0010638	4.48007	Up	ocu-miR-7a-5p	301	-32.46
novel_circ_0010638	4.48007	Up	ocu-miR-30b-3p	152	-26.14
novel_circ_0010638	4.48007	Up	ocu-miR-105a-2-3p	153	-21.98
novel_circ_0010638	4.48007	Up	ocu-miR-2387-5p	156	-29.52
novel_circ_0010638	4.48007	Up	ocu-miR-12090-3p	159	-25.75
novel_circ_0010743	4.4238	Up	ocu-miR-127-5p	170	-27.93
novel_circ_0010743	4.4238	Up	ocu-miR-2387-5p	154	-24.81
novel_circ_0010743	4.4238	Up	ocu-miR-7180-3p	152	-20.9
novel_circ_0010960	5.22662	Up	ocu-let-7a-5p	154	-20.44
novel_circ_0010960	5.22662	Up	ocu-let-7c-5p	154	-20.34
novel_circ_0010960	5.22662	Up	ocu-let-7d-5p	158	-24.24
novel_circ_0010960	5.22662	Up	ocu-let-7f-5p	154	-15.76
novel_circ_0010960	5.22662	Up	ocu-let-7g-5p	153	-15.31
novel_circ_0010960	5.22662	Up	ocu-miR-185-3p	299	-41.09
novel_circ_0010960	5.22662	Up	ocu-miR-7180-5p	162	-25.96
novel_circ_0010960	5.22662	Up	ocu-miR-12093-3p	284	-40.92
novel_circ_0011058	4.53233	Up	ocu-miR-127-5p	166	-28.93
novel_circ_0011095	5.16572	Up	ocu-miR-148b-5p	163	-19.12
novel_circ_0016279	4.27723	Up	ocu-let-7i-5p	153	-17.02
novel_circ_0016279	4.27723	Up	ocu-miR-185-3p	151	-22.55
novel_circ_0016279	4.27723	Up	ocu-miR-301a-5p	159	-19.03
novel_circ_0016279	4.27723	Up	ocu-miR-3059-5p	285	-30.28
novel_circ_0016280	4.69199	Up	ocu-miR-185-3p	151	-22.55
novel_circ_0016280	4.69199	Up	ocu-miR-301a-5p	159	-19.03
novel_circ_0016283	5.41529	Up	ocu-let-7a-5p	154	-21.64
novel_circ_0016283	5.41529	Up	ocu-let-7b-5p	156	-25.47
novel_circ_0016283	5.41529	Up	ocu-let-7c-5p	154	-22.53
novel_circ_0016283	5.41529	Up	ocu-let-7d-5p	154	-23.46
novel_circ_0016283	5.41529	Up	ocu-let-7f-5p	156	-19.3
novel_circ_0016283	5.41529	Up	ocu-let-7g-5p	151	-18.54
novel_circ_0016283	5.41529	Up	ocu-let-7i-5p	151	-22.01
novel_circ_0016283	5.41529	Up	ocu-miR-15a-5p	152	-18.03
novel_circ_0016283	5.41529	Up	ocu-miR-16a-5p	152	-18.67
novel_circ_0016283	5.41529	Up	ocu-miR-16b-5p	152	-20.88
novel_circ_0016283	5.41529	Up	ocu-miR-337-5p	152	-19.39
novel_circ_0016283	5.41529	Up	ocu-miR-503-5p	163	-24.3
novel_circ_0016283	5.41529	Up	ocu-miR-672-5p	157	-19.65
novel_circ_0017753	4.59973	Up	ocu-miR-22-3p	152	-16.5
novel_circ_0017753	4.59973	Up	ocu-miR-365-2-5p	152	-17.89
novel_circ_0017736	2.84958	Up	ocu-miR-7a-5p	157	-17.46
novel_circ_0017736	2.84958	Up	ocu-miR-29a-3p	152	-16.86
novel_circ_0017736	2.84958	Up	ocu-miR-29b-3p	152	-18.08
novel_circ_0017736	2.84958	Up	ocu-miR-29c-3p	152	-17.71
novel_circ_0017736	2.84958	Up	ocu-miR-365-5p	310	-49.07
novel_circ_0017736	2.84958	Up	ocu-miR-365-2-5p	328	-59.41
novel_circ_0017736	2.84958	Up	ocu-miR-12090-5p	154	-18.48
novel_circ_0017312	1.81583	Up	ocu-miR-15a-5p	296	-31.62
novel_circ_0017312	1.81583	Up	ocu-miR-16a-5p	300	-32.84
novel_circ_0017312	1.81583	Up	ocu-miR-16b-5p	300	-33.22
novel_circ_0017312	1.81583	Up	ocu-miR-29a-3p	151	-24.13
novel_circ_0017312	1.81583	Up	ocu-miR-29b-3p	151	-20.41
novel_circ_0017312	1.81583	Up	ocu-miR-29c-3p	151	-22.84
novel_circ_0017312	1.81583	Up	ocu-miR-152-3p	153	-20.97
novel_circ_0017312	1.81583	Up	ocu-miR-195-5p	304	-32.51
novel_circ_0017312	1.81583	Up	ocu-miR-214-3p	288	-34.03
novel_circ_0017312	1.81583	Up	ocu-miR-377-3p	437	-41.07
novel_circ_0017312	1.81583	Up	ocu-miR-378-5p	152	-24.34
novel_circ_0017312	1.81583	Up	ocu-miR-424-5p	284	-32.31
novel_circ_0017312	1.81583	Up	ocu-miR-425-3p	156	-21.77
novel_circ_0017312	1.81583	Up	ocu-miR-432-5p	319	-46.05
novel_circ_0017312	1.81583	Up	ocu-miR-497-5p	157	-25.79
novel_circ_0017312	1.81583	Up	ocu-miR-758-3p	160	-23.61
novel_circ_0017312	1.81583	Up	ocu-miR-1197-3p	154	-15.74
novel_circ_0017312	1.81583	Up	ocu-miR-7180-3p	160	-24.09
novel_circ_0017312	1.81583	Up	ocu-miR-105b-5p	154	-18.1
novel_circ_0017458	2.58529	Up	ocu-miR-148a-5p	159	-16.36
novel_circ_0017458	2.58529	Up	ocu-miR-148b-5p	154	-17.26
novel_circ_0017458	2.58529	Up	ocu-miR-432-5p	167	-27.78
novel_circ_0015745	2.45698	Up	ocu-miR-18a-5p	157	-18.89
novel_circ_0013907	4.30072	Up	ocu-miR-181a-5p	168	-21.35
novel_circ_0013907	4.30072	Up	ocu-miR-181b-5p	165	-23.36
novel_circ_0013907	4.30072	Up	ocu-miR-181d-5p	161	-21.54
novel_circ_0013907	4.30072	Up	ocu-miR-200c-3p	157	-15.81
novel_circ_0013907	4.30072	Up	ocu-miR-1197-3p	153	-18.65
novel_circ_0013908	4.57151	Up	ocu-miR-1-3p	160	-16.89
novel_circ_0013908	4.57151	Up	ocu-miR-27b-3p	158	-17.74
novel_circ_0013908	4.57151	Up	ocu-miR-30e-5p	153	-15.08
novel_circ_0013908	4.57151	Up	ocu-miR-145-5p	155	-16.2
novel_circ_0013908	4.57151	Up	ocu-miR-206-3p	168	-18
novel_circ_0013908	4.57151	Up	ocu-miR-214-3p	158	-19.52
novel_circ_0013908	4.57151	Up	ocu-miR-223-3p	181	-21.9
novel_circ_0013908	4.57151	Up	ocu-miR-653-5p	158	-16.27
novel_circ_0013929	4.43992	Up	ocu-miR-152-3p	155	-18.57
novel_circ_0013929	4.43992	Up	ocu-miR-361-5p	155	-22.13
novel_circ_0013938	2.94368	Up	ocu-miR-26b-3p	158	-20.64
novel_circ_0013938	2.94368	Up	ocu-miR-199a-5p	152	-18.83
novel_circ_0013940	1.9036	Up	ocu-miR-26b-3p	158	-20.64
novel_circ_0013940	1.9036	Up	ocu-miR-199a-5p	152	-18.83
novel_circ_0013974	1.54245	Up	ocu-miR-30a-5p	157	-19.14
novel_circ_0013974	1.54245	Up	ocu-miR-30d-5p	154	-19.14
novel_circ_0013974	1.54245	Up	ocu-miR-30e-5p	162	-20.66
novel_circ_0013974	1.54245	Up	ocu-miR-872-3p	160	-17.72
novel_circ_0013986	4.76142	Up	ocu-miR-302c-3p	153	-17.46
novel_circ_0013986	4.76142	Up	ocu-miR-302a-3p	151	-17.75
novel_circ_0013986	4.76142	Up	ocu-miR-17-5p	152	-15.22
novel_circ_0013986	4.76142	Up	ocu-miR-20b-5p	152	-15.9
novel_circ_0013986	4.76142	Up	ocu-miR-106b-5p	160	-18.83
novel_circ_0014073	3.44831	Up	ocu-miR-185-3p	156	-24.54
novel_circ_0014073	3.44831	Up	ocu-miR-2387-5p	160	-21.25
novel_circ_0014101	2.14719	Up	ocu-miR-532-3p	157	-25.74
novel_circ_0014101	2.14719	Up	ocu-miR-672-5p	155	-20.6
novel_circ_0014372	4.68258	Up	ocu-miR-135a-5p	159	-18.01
novel_circ_0014372	4.68258	Up	ocu-miR-135b-5p	163	-20.33
novel_circ_0014377	4.63796	Up	ocu-let-7b-5p	154	-28.61
novel_circ_0014377	4.63796	Up	ocu-let-7c-5p	153	-23.58
novel_circ_0014377	4.63796	Up	ocu-let-7d-5p	152	-19.74
novel_circ_0014377	4.63796	Up	ocu-let-7i-5p	151	-20.01
novel_circ_0014377	4.63796	Up	ocu-miR-361-3p	450	-77.78
novel_circ_0014377	4.63796	Up	ocu-miR-378-5p	169	-31.23
novel_circ_0014377	4.63796	Up	ocu-miR-381-5p	155	-22.53
novel_circ_0014377	4.63796	Up	ocu-miR-497-5p	154	-24.24
novel_circ_0014377	4.63796	Up	ocu-miR-652-3p	154	-22.15
novel_circ_0014377	4.63796	Up	ocu-miR-671-3p	161	-24.36
novel_circ_0014377	4.63796	Up	ocu-miR-889-5p	155	-23.67
novel_circ_0014377	4.63796	Up	ocu-miR-2387-5p	151	-21.11
novel_circ_0014377	4.63796	Up	ocu-miR-3059-5p	157	-16.27
novel_circ_0014377	4.63796	Up	ocu-miR-6529-3p	299	-40.86
novel_circ_0014380	3.16765	Up	ocu-miR-30a-5p	168	-17.01
novel_circ_0014380	3.16765	Up	ocu-miR-30b-5p	162	-16.56
novel_circ_0014380	3.16765	Up	ocu-miR-30c-5p	160	-18.49
novel_circ_0014380	3.16765	Up	ocu-miR-30d-5p	160	-16.3
novel_circ_0014380	3.16765	Up	ocu-miR-30e-5p	164	-15.1
novel_circ_0014380	3.16765	Up	ocu-miR-133a-5p	151	-17.32
novel_circ_0014380	3.16765	Up	ocu-miR-145-5p	169	-29.62
novel_circ_0014380	3.16765	Up	ocu-miR-452-3p	293	-33.6
novel_circ_0014384	2.32982	Up	ocu-miR-24-3p	151	-20.21
novel_circ_0014384	2.32982	Up	ocu-miR-143-3p	156	-18.71
novel_circ_0014384	2.32982	Up	ocu-miR-146a-5p	169	-22.37
novel_circ_0014384	2.32982	Up	ocu-miR-146b-5p	164	-19.84
novel_circ_0014384	2.32982	Up	ocu-miR-148b-5p	157	-15.08
novel_circ_0014384	2.32982	Up	ocu-miR-151-5p	152	-20.8
novel_circ_0014384	2.32982	Up	ocu-miR-185-3p	289	-43.76
novel_circ_0014384	2.32982	Up	ocu-miR-503-5p	159	-21.71
novel_circ_0014384	2.32982	Up	ocu-miR-532-3p	155	-21.93
novel_circ_0014464	5.95399	Up	ocu-miR-103a-3p	163	-20.26
novel_circ_0014464	5.95399	Up	ocu-miR-370-5p	157	-16.43
novel_circ_0014464	5.95399	Up	ocu-miR-497-5p	152	-16.45
novel_circ_0014536	3.90677	Up	ocu-miR-3059-5p	290	-37.15
novel_circ_0014536	3.90677	Up	ocu-miR-6529-3p	161	-17.18
novel_circ_0014590	2.58684	Up	ocu-miR-204-5p	155	-16.61
novel_circ_0014613	2.15904	Up	ocu-miR-15a-5p	158	-19.26
novel_circ_0014613	2.15904	Up	ocu-miR-16a-5p	160	-22.27
novel_circ_0014613	2.15904	Up	ocu-miR-16b-5p	160	-19.59
novel_circ_0014613	2.15904	Up	ocu-miR-125b-2-3p	169	-27.02
novel_circ_0014613	2.15904	Up	ocu-miR-151-5p	165	-26.24
novel_circ_0014613	2.15904	Up	ocu-miR-195-5p	172	-25.75
novel_circ_0014613	2.15904	Up	ocu-miR-12090-5p	173	-31.04
novel_circ_0015948	4.89141	Up	ocu-miR-30c-3p	152	-21.36
novel_circ_0015948	4.89141	Up	ocu-miR-30c-2-3p	151	-16.62
novel_circ_0015948	4.89141	Up	ocu-miR-182-5p	158	-18.82
novel_circ_0015948	4.89141	Up	ocu-miR-185-5p	161	-21.39
novel_circ_0015948	4.89141	Up	ocu-miR-361-3p	164	-29.69
novel_circ_0015948	4.89141	Up	ocu-miR-7180-3p	151	-19.61
novel_circ_0015948	4.89141	Up	ocu-miR-12093-3p	160	-31.56
novel_circ_0014739	6.03736	Up	ocu-miR-12092-5p	159	-24.2
novel_circ_0014741	2.39364	Up	ocu-miR-204-5p	151	-16.57
novel_circ_0014741	2.39364	Up	ocu-miR-432-5p	151	-20.49
novel_circ_0017581	4.80652	Up	ocu-miR-214-3p	291	-39.74
novel_circ_0011494	5.00594	Up	ocu-miR-125b-2-3p	158	-20.99
novel_circ_0011494	5.00594	Up	ocu-miR-214-5p	160	-23.69
novel_circ_0011552	2.14606	Up	ocu-miR-99a-3p	157	-24.24
novel_circ_0011552	2.14606	Up	ocu-miR-130a-3p	162	-20.53
novel_circ_0011552	2.14606	Up	ocu-miR-377-3p	153	-15.57
novel_circ_0011553	2.37727	Up	ocu-miR-99a-3p	157	-24.24
novel_circ_0011553	2.37727	Up	ocu-miR-130a-3p	162	-20.53
novel_circ_0011553	2.37727	Up	ocu-miR-204-5p	152	-17.06
novel_circ_0011553	2.37727	Up	ocu-miR-377-3p	153	-15.57
novel_circ_0011553	2.37727	Up	ocu-miR-539-5p	157	-20.43
novel_circ_0011560	1.69535	Up	ocu-miR-101-3p	155	-17.7
novel_circ_0011631	2.69467	Up	ocu-miR-22-3p	154	-21.1
novel_circ_0011631	2.69467	Up	ocu-miR-148a-3p	152	-16.55
novel_circ_0011631	2.69467	Up	ocu-miR-148b-3p	152	-16.47
novel_circ_0011631	2.69467	Up	ocu-miR-152-3p	151	-18.61
novel_circ_0011631	2.69467	Up	ocu-miR-188-5p	305	-45.16
novel_circ_0011631	2.69467	Up	ocu-miR-3059-5p	151	-19.1
novel_circ_0011649	5.89931	Up	ocu-miR-22-3p	155	-16.64
novel_circ_0011649	5.89931	Up	ocu-miR-30b-3p	151	-17.33
novel_circ_0011649	5.89931	Up	ocu-miR-889-5p	298	-40.22
novel_circ_0011649	5.89931	Up	ocu-miR-6529-5p	158	-22.78
novel_circ_0011669	5.13366	Up	ocu-miR-301a-5p	158	-19.12
novel_circ_0011673	5.01031	Up	ocu-miR-26b-3p	158	-15.54
novel_circ_0011673	5.01031	Up	ocu-miR-423-5p	151	-21.15
novel_circ_0011673	5.01031	Up	ocu-miR-433-3p	162	-23.12
novel_circ_0011772	2.76959	Up	ocu-miR-362-5p	152	-20.13
novel_circ_0011772	2.76959	Up	ocu-miR-500-5p	165	-20.51
novel_circ_0011772	2.76959	Up	ocu-miR-502a-5p	168	-21.07
novel_circ_0011772	2.76959	Up	ocu-miR-502b-5p	178	-22.97
novel_circ_0011772	2.76959	Up	ocu-miR-660-5p	151	-17.52
novel_circ_0017142	4.3526	Up	ocu-miR-22-5p	151	-17.69
novel_circ_0017142	4.3526	Up	ocu-miR-486-3p	155	-23.21
novel_circ_0017142	4.3526	Up	ocu-miR-503-5p	154	-19.29
novel_circ_0018038	4.84732	Up	ocu-miR-130b-5p	161	-21.07
novel_circ_0016762	1.34082	Up	ocu-miR-30a-5p	160	-17.6
novel_circ_0016762	1.34082	Up	ocu-miR-30b-5p	157	-15.25
novel_circ_0016762	1.34082	Up	ocu-miR-30c-5p	163	-16.41
novel_circ_0016762	1.34082	Up	ocu-miR-30d-5p	156	-15.65
novel_circ_0016762	1.34082	Up	ocu-miR-30e-5p	156	-15.44
novel_circ_0016398	4.76962	Up	ocu-miR-130b-5p	151	-18.32
novel_circ_0016398	4.76962	Up	ocu-miR-340-3p	154	-18.05
novel_circ_0016398	4.76962	Up	ocu-miR-672-5p	162	-29.14
novel_circ_0017362	5.67187	Up	ocu-miR-15a-5p	159	-19.1
novel_circ_0017362	5.67187	Up	ocu-miR-195-5p	154	-20.24
novel_circ_0017362	5.67187	Up	ocu-miR-214-3p	159	-25.8
novel_circ_0017362	5.67187	Up	ocu-miR-432-5p	151	-25.63
novel_circ_0017362	5.67187	Up	ocu-miR-497-5p	155	-18.15
novel_circ_0011926	3.08003	Up	ocu-miR-27b-3p	162	-17.94
novel_circ_0011926	3.08003	Up	ocu-miR-455-5p	162	-21.26
novel_circ_0011953	5.19126	Up	ocu-miR-191-3p	154	-21.91
novel_circ_0012033	2.78718	Up	ocu-miR-24-3p	164	-23.32
novel_circ_0012033	2.78718	Up	ocu-miR-497-5p	159	-28.4
novel_circ_0016808	4.36816	Up	ocu-miR-19a-3p	158	-16.83
novel_circ_0016808	4.36816	Up	ocu-miR-19b-3p	158	-18.39
novel_circ_0016808	4.36816	Up	ocu-miR-127-3p	152	-25.96
novel_circ_0016908	2.02115	Up	ocu-miR-96-5p	283	-25.35
novel_circ_0016908	2.02115	Up	ocu-miR-130a-3p	153	-18.61
novel_circ_0016908	2.02115	Up	ocu-miR-152-3p	158	-15.48
novel_circ_0016908	2.02115	Up	ocu-miR-628-3p	153	-22.04
novel_circ_0016908	2.02115	Up	ocu-miR-889-5p	155	-19.49
novel_circ_0016909	2.35036	Up	ocu-miR-96-5p	283	-25.35
novel_circ_0016909	2.35036	Up	ocu-miR-130a-3p	153	-18.61
novel_circ_0016909	2.35036	Up	ocu-miR-152-3p	158	-15.48
novel_circ_0016909	2.35036	Up	ocu-miR-628-3p	153	-22.04
novel_circ_0016909	2.35036	Up	ocu-miR-889-5p	155	-19.49
novel_circ_0016911	6.06782	Up	ocu-miR-191-3p	151	-17.42
novel_circ_0016911	6.06782	Up	ocu-miR-130a-3p	153	-18.61
novel_circ_0016911	6.06782	Up	ocu-miR-152-3p	158	-15.48
novel_circ_0016911	6.06782	Up	ocu-miR-214-3p	157	-19.9
novel_circ_0016911	6.06782	Up	ocu-miR-582-5p	165	-21.74
novel_circ_0016911	6.06782	Up	ocu-miR-889-5p	155	-19.49
novel_circ_0016184	1.03944	Up	ocu-miR-7a-5p	155	-16.38
novel_circ_0016184	1.03944	Up	ocu-miR-362-5p	162	-20.6
novel_circ_0016184	1.03944	Up	ocu-miR-502b-5p	164	-19.15
novel_circ_0016186	4.53619	Up	ocu-miR-7a-5p	155	-16.38
novel_circ_0016186	4.53619	Up	ocu-miR-362-5p	162	-20.6
novel_circ_0016186	4.53619	Up	ocu-miR-502b-5p	164	-19.15
novel_circ_0016246	1.92458	Up	ocu-miR-148a-5p	172	-19.87
novel_circ_0016246	1.92458	Up	ocu-miR-148b-5p	155	-18.97
novel_circ_0016266	1.22805	Up	ocu-miR-154-3p	163	-19.05
novel_circ_0016266	1.22805	Up	ocu-miR-2387-5p	151	-25.21
novel_circ_0016312	4.65164	Up	ocu-miR-191-3p	157	-20.49
novel_circ_0016312	4.65164	Up	ocu-let-7b-5p	158	-29.21
novel_circ_0016312	4.65164	Up	ocu-let-7d-5p	151	-20.44
novel_circ_0016312	4.65164	Up	ocu-let-7f-5p	151	-22.32
novel_circ_0016312	4.65164	Up	ocu-let-7i-5p	154	-25.68
novel_circ_0015463	5.22906	Up	ocu-miR-144-3p	156	-15.15
novel_circ_0015463	5.22906	Up	ocu-miR-221-5p	157	-17.93
novel_circ_0015463	5.22906	Up	ocu-miR-450b-5p	153	-15.44
novel_circ_0015463	5.22906	Up	ocu-miR-3059-5p	289	-32.67
novel_circ_0015574	1.23813	Up	ocu-miR-15a-5p	163	-20.35
novel_circ_0015574	1.23813	Up	ocu-miR-15b-5p	166	-20.62
novel_circ_0015574	1.23813	Up	ocu-miR-103a-3p	151	-19.46
novel_circ_0015574	1.23813	Up	ocu-miR-214-5p	156	-18.45
novel_circ_0015574	1.23813	Up	ocu-miR-424-5p	167	-23.08
novel_circ_0015574	1.23813	Up	ocu-miR-486-3p	157	-33.98
novel_circ_0015574	1.23813	Up	ocu-miR-497-5p	167	-22.96
novel_circ_0015574	1.23813	Up	ocu-miR-660-5p	159	-16.54
novel_circ_0015539	5.7245	Up	ocu-miR-185-3p	151	-25.14
novel_circ_0015628	2.53319	Up	ocu-miR-15a-5p	152	-18.39
novel_circ_0015628	2.53319	Up	ocu-miR-16a-5p	151	-16.05
novel_circ_0015628	2.53319	Up	ocu-miR-16b-5p	156	-17.59
novel_circ_0015628	2.53319	Up	ocu-miR-30a-3p	166	-15.66
novel_circ_0015628	2.53319	Up	ocu-miR-30d-3p	168	-15.04
novel_circ_0015628	2.53319	Up	ocu-miR-195-5p	151	-16.64
novel_circ_0015628	2.53319	Up	ocu-miR-672-5p	156	-19.52
novel_circ_0015409	4.36816	Up	ocu-miR-671-3p	152	-19.5
novel_circ_0015487	1.93259	Up	ocu-miR-15a-5p	152	-19.74
novel_circ_0015487	1.93259	Up	ocu-miR-16a-5p	152	-21.61
novel_circ_0015487	1.93259	Up	ocu-miR-16b-5p	160	-22.4
novel_circ_0015487	1.93259	Up	ocu-miR-22-5p	158	-17.18
novel_circ_0015487	1.93259	Up	ocu-miR-134-5p	155	-20.7
novel_circ_0015487	1.93259	Up	ocu-miR-195-5p	160	-20.29
novel_circ_0015487	1.93259	Up	ocu-miR-497-5p	152	-22.02
novel_circ_0017547	-1.38728	Down	ocu-miR-193b-5p	154	-20.45
novel_circ_0012115	-1.60061	Down	ocu-miR-370-5p	169	-24.34
novel_circ_0012115	-1.60061	Down	ocu-miR-3059-5p	181	-33.64
novel_circ_0012115	-1.60061	Down	ocu-miR-6529-3p	157	-16.82
novel_circ_0015315	-1.39175	Down	ocu-miR-103a-3p	164	-27.04
novel_circ_0007511	-2.39011	Down	ocu-miR-449a-5p	155	-21.51
novel_circ_0007628	-2.39484	Down	ocu-miR-96-5p	167	-21
novel_circ_0007628	-2.39484	Down	ocu-miR-105a-5p	162	-18.56
novel_circ_0007628	-2.39484	Down	ocu-miR-299-5p	161	-23.33
novel_circ_0007749	-2.07064	Down	ocu-miR-191-3p	170	-25.96
novel_circ_0007749	-2.07064	Down	ocu-miR-224-5p	152	-15.04
novel_circ_0007858	-2.47372	Down	ocu-miR-199a-5p	173	-29.91
novel_circ_0007993	-5.14732	Down	ocu-miR-889-5p	151	-20.61
novel_circ_0008116	-2.40871	Down	ocu-miR-30c-3p	161	-21.62
novel_circ_0008116	-2.40871	Down	ocu-miR-193b-5p	151	-19.14
novel_circ_0008133	-5.0516	Down	ocu-miR-10b-3p	151	-18.1
novel_circ_0008133	-5.0516	Down	ocu-miR-22-5p	151	-18.28
novel_circ_0008133	-5.0516	Down	ocu-miR-432-5p	155	-16.05
novel_circ_0008133	-5.0516	Down	ocu-miR-433-3p	160	-20.65
novel_circ_0008133	-5.0516	Down	ocu-miR-449a-5p	159	-19.47
novel_circ_0008134	-2.71238	Down	ocu-miR-2387-5p	156	-26.31
novel_circ_0008341	-2.9447	Down	ocu-miR-135a-5p	165	-21.8
novel_circ_0008341	-2.9447	Down	ocu-miR-135b-5p	169	-22.53
novel_circ_0008364	-4.89094	Down	ocu-miR-15a-5p	314	-37.41
novel_circ_0008364	-4.89094	Down	ocu-miR-15b-5p	315	-34.69
novel_circ_0008364	-4.89094	Down	ocu-miR-16a-5p	307	-42.33
novel_circ_0008364	-4.89094	Down	ocu-miR-16b-5p	315	-43.75
novel_circ_0008364	-4.89094	Down	ocu-miR-195-5p	301	-36.44
novel_circ_0008364	-4.89094	Down	ocu-miR-424-5p	298	-27.9
novel_circ_0008364	-4.89094	Down	ocu-miR-497-5p	325	-41.59
novel_circ_0008364	-4.89094	Down	ocu-miR-12092-5p	155	-22.3
novel_circ_0008410	-4.94959	Down	ocu-miR-138-5p	164	-21.26
novel_circ_0008561	-5.38737	Down	ocu-miR-30c-3p	161	-23.36
novel_circ_0008561	-5.38737	Down	ocu-miR-30c-2-3p	153	-17.98
novel_circ_0008561	-5.38737	Down	ocu-miR-145-5p	156	-23.78
novel_circ_0008561	-5.38737	Down	ocu-miR-185-5p	156	-17.15
novel_circ_0008561	-5.38737	Down	ocu-miR-873-3p	158	-25.02
novel_circ_0017677	-1.58289	Down	ocu-miR-185-3p	151	-24.1
novel_circ_0017677	-1.58289	Down	ocu-miR-214-3p	292	-31.53
novel_circ_0016078	-5.29828	Down	ocu-miR-1-3p	162	-17.47
novel_circ_0016078	-5.29828	Down	ocu-miR-138-5p	157	-22.64
novel_circ_0016078	-5.29828	Down	ocu-miR-206-3p	154	-17.35
novel_circ_0016078	-5.29828	Down	ocu-miR-224-5p	151	-17.39
novel_circ_0016078	-5.29828	Down	ocu-miR-331-5p	162	-18.7
novel_circ_0008790	-1.34785	Down	ocu-miR-452-5p	165	-20.07
novel_circ_0008899	-2.02899	Down	ocu-miR-15a-5p	159	-19.04
novel_circ_0008899	-2.02899	Down	ocu-miR-16a-5p	151	-18.8
novel_circ_0008899	-2.02899	Down	ocu-miR-195-5p	152	-15.27
novel_circ_0008899	-2.02899	Down	ocu-miR-340-3p	153	-24.73
novel_circ_0008932	-1.23534	Down	ocu-miR-145-5p	152	-23.37
novel_circ_0008932	-1.23534	Down	ocu-miR-6529-3p	152	-18.26
novel_circ_0008932	-1.23534	Down	ocu-miR-12090-5p	156	-26.96
novel_circ_0012321	-1.273	Down	ocu-miR-302b-3p	157	-15.98
novel_circ_0012321	-1.273	Down	ocu-miR-302c-3p	157	-15.73
novel_circ_0012321	-1.273	Down	ocu-miR-302d-3p	162	-16.82
novel_circ_0012321	-1.273	Down	ocu-miR-214-3p	152	-17.61
novel_circ_0012321	-1.273	Down	ocu-miR-12092-5p	157	-23.52
novel_circ_0012429	-2.38488	Down	ocu-miR-186-5p	158	-15.86
novel_circ_0012555	-2.87855	Down	ocu-miR-10a-5p	163	-20.35
novel_circ_0012555	-2.87855	Down	ocu-miR-10b-5p	155	-19.29
novel_circ_0012555	-2.87855	Down	ocu-miR-28-5p	157	-16.09
novel_circ_0012555	-2.87855	Down	ocu-miR-140-3p	160	-18.21
novel_circ_0012555	-2.87855	Down	ocu-miR-181a-2-3p	160	-22.55
novel_circ_0012555	-2.87855	Down	ocu-miR-340-3p	158	-19.58
novel_circ_0012555	-2.87855	Down	ocu-miR-362-5p	155	-18.26
novel_circ_0012555	-2.87855	Down	ocu-miR-487a-5p	153	-23.12
novel_circ_0012555	-2.87855	Down	ocu-miR-502a-5p	168	-23.69
novel_circ_0013075	-5.159	Down	ocu-miR-101-3p	154	-19.5
novel_circ_0013075	-5.159	Down	ocu-miR-452-5p	159	-19.23
novel_circ_0013075	-5.159	Down	ocu-miR-12092-5p	165	-27.09
novel_circ_0013149	-2.3799	Down	ocu-miR-214-3p	155	-22.64
novel_circ_0013149	-2.3799	Down	ocu-miR-370-3p	154	-22.58
novel_circ_0013167	-3.44939	Down	ocu-miR-105a-5p	153	-18.23
novel_circ_0013167	-3.44939	Down	ocu-miR-186-5p	158	-20.79
novel_circ_0013167	-3.44939	Down	ocu-miR-199a-3p	156	-16.82
novel_circ_0013167	-3.44939	Down	ocu-miR-502a-5p	158	-19.4
novel_circ_0013167	-3.44939	Down	ocu-miR-12092-5p	159	-25.4
novel_circ_0013179	-2.01316	Down	ocu-miR-148a-3p	160	-23.21
novel_circ_0013179	-2.01316	Down	ocu-miR-148b-3p	152	-19.05
novel_circ_0013179	-2.01316	Down	ocu-miR-152-3p	160	-21.53
novel_circ_0017480	-2.4004	Down	ocu-miR-379-5p	155	-26.47
novel_circ_0000469	-2.90798	Down	ocu-miR-136-5p	158	-15.29
novel_circ_0000469	-2.90798	Down	ocu-miR-328-3p	156	-19.42
novel_circ_0000469	-2.90798	Down	ocu-miR-744-5p	154	-27.95
novel_circ_0000021	-2.02869	Down	ocu-miR-6529-3p	152	-16.7
novel_circ_0000088	-5.73385	Down	ocu-miR-99a-3p	152	-19.24
novel_circ_0000088	-5.73385	Down	ocu-miR-1307-3p	154	-26.24
novel_circ_0001742	-2.02073	Down	ocu-miR-105a-5p	152	-17.03
novel_circ_0001829	-3.39657	Down	ocu-miR-329-3p	152	-16.67
novel_circ_0001829	-3.39657	Down	ocu-miR-455-5p	159	-17.1
novel_circ_0001960	-1.73148	Down	ocu-miR-15a-5p	151	-15.29
novel_circ_0001960	-1.73148	Down	ocu-miR-16b-5p	154	-16.99
novel_circ_0001960	-1.73148	Down	ocu-miR-145-5p	152	-20.3
novel_circ_0001960	-1.73148	Down	ocu-miR-148a-3p	154	-20.59
novel_circ_0001960	-1.73148	Down	ocu-miR-148b-3p	154	-20.95
novel_circ_0001960	-1.73148	Down	ocu-miR-185-5p	151	-23
novel_circ_0001960	-1.73148	Down	ocu-miR-195-5p	157	-19.98
novel_circ_0001960	-1.73148	Down	ocu-miR-350-3p	163	-22.72
novel_circ_0001980	-1.77385	Down	ocu-miR-96-5p	160	-21.96
novel_circ_0001980	-1.77385	Down	ocu-miR-148a-5p	163	-19.58
novel_circ_0001980	-1.77385	Down	ocu-miR-148b-5p	166	-15.48
novel_circ_0001980	-1.77385	Down	ocu-miR-424-5p	153	-19.75
novel_circ_0002082	-5.18898	Down	ocu-miR-125b-5p	155	-22.43
novel_circ_0002180	-2.54713	Down	ocu-miR-15a-5p	151	-15.38
novel_circ_0002180	-2.54713	Down	ocu-miR-15b-5p	154	-17.1
novel_circ_0002180	-2.54713	Down	ocu-miR-16a-5p	160	-18.26
novel_circ_0002180	-2.54713	Down	ocu-miR-16b-5p	156	-17.78
novel_circ_0002180	-2.54713	Down	ocu-miR-362-5p	160	-23.26
novel_circ_0002180	-2.54713	Down	ocu-miR-424-5p	159	-21.23
novel_circ_0002180	-2.54713	Down	ocu-miR-497-5p	159	-22.36
novel_circ_0002180	-2.54713	Down	ocu-miR-502a-5p	159	-20.59
novel_circ_0002533	-3.71261	Down	ocu-miR-154-5p	156	-20.08
novel_circ_0002533	-3.71261	Down	ocu-miR-181a-5p	157	-19.29
novel_circ_0002533	-3.71261	Down	ocu-miR-181b-5p	153	-17.21
novel_circ_0002549	-1.41943	Down	ocu-miR-30c-3p	152	-15.46
novel_circ_0002549	-1.41943	Down	ocu-miR-30c-2-3p	160	-15.69
novel_circ_0002549	-1.41943	Down	ocu-miR-143-3p	152	-15.75
novel_circ_0002549	-1.41943	Down	ocu-miR-197-3p	157	-20.4
novel_circ_0002549	-1.41943	Down	ocu-miR-582-5p	164	-16.9
novel_circ_0002567	-1.65151	Down	ocu-miR-29a-3p	152	-16.14
novel_circ_0002567	-1.65151	Down	ocu-miR-29c-3p	152	-16.14
novel_circ_0002567	-1.65151	Down	ocu-miR-105a-5p	158	-24.29
novel_circ_0002567	-1.65151	Down	ocu-miR-151-3p	159	-21.52
novel_circ_0002567	-1.65151	Down	ocu-miR-539-5p	153	-15.2
novel_circ_0002579	-3.45815	Down	ocu-miR-22-3p	155	-15.37
novel_circ_0002624	-5.77638	Down	ocu-miR-22-5p	155	-19.48
novel_circ_0002624	-5.77638	Down	ocu-miR-28-5p	155	-16.31
novel_circ_0002624	-5.77638	Down	ocu-miR-193b-5p	158	-21.41
novel_circ_0002624	-5.77638	Down	ocu-miR-365-3p	156	-18.14
novel_circ_0002624	-5.77638	Down	ocu-miR-500-3p	156	-21.38
novel_circ_0002624	-5.77638	Down	ocu-miR-6529-3p	157	-19.35
novel_circ_0002625	-3.72222	Down	ocu-miR-24-3p	152	-19.11
novel_circ_0002879	-1.8213	Down	ocu-miR-302b-3p	156	-15.35
novel_circ_0002879	-1.8213	Down	ocu-miR-302c-3p	158	-16.89
novel_circ_0002879	-1.8213	Down	ocu-miR-106a-5p	158	-15.01
novel_circ_0002879	-1.8213	Down	ocu-miR-200c-3p	152	-19.15
novel_circ_0002879	-1.8213	Down	ocu-miR-7180-5p	153	-18.84
novel_circ_0002976	-2.21811	Down	ocu-miR-29a-3p	154	-18.15
novel_circ_0002976	-2.21811	Down	ocu-miR-29b-3p	151	-16.86
novel_circ_0002976	-2.21811	Down	ocu-miR-136-5p	162	-15.71
novel_circ_0001375	-5.2477	Down	ocu-let-7a-5p	158	-18.56
novel_circ_0001375	-5.2477	Down	ocu-let-7b-5p	154	-18.43
novel_circ_0001375	-5.2477	Down	ocu-let-7c-5p	158	-18.46
novel_circ_0001375	-5.2477	Down	ocu-let-7f-5p	162	-18.54
novel_circ_0001375	-5.2477	Down	ocu-let-7i-5p	155	-18.3
novel_circ_0001375	-5.2477	Down	ocu-miR-20a-5p	165	-18.97
novel_circ_0001375	-5.2477	Down	ocu-miR-196a-5p	163	-22.26
novel_circ_0004056	-1.53171	Down	ocu-miR-199a-5p	158	-17.7
novel_circ_0004056	-1.53171	Down	ocu-miR-425-5p	167	-17.95
novel_circ_0004180	-4.78032	Down	ocu-miR-16a-5p	171	-22.8
novel_circ_0004180	-4.78032	Down	ocu-miR-16b-5p	167	-21.39
novel_circ_0004180	-4.78032	Down	ocu-miR-195-5p	159	-19.24
novel_circ_0004180	-4.78032	Down	ocu-miR-487a-5p	155	-16.67
novel_circ_0004230	-2.8434	Down	ocu-miR-7a-3p	156	-15.12
novel_circ_0004230	-2.8434	Down	ocu-miR-501-3p	155	-20.08
novel_circ_0004230	-2.8434	Down	ocu-miR-502a-3p	151	-17.46
novel_circ_0004230	-2.8434	Down	ocu-miR-502b-3p	154	-17.08
novel_circ_0004405	-4.86426	Down	ocu-miR-105a-2-3p	151	-16.64
novel_circ_0004405	-4.86426	Down	ocu-miR-500-3p	154	-18.12
novel_circ_0003177	-3.92709	Down	ocu-miR-145-5p	154	-16.43
novel_circ_0003197	-2.73441	Down	ocu-miR-370-3p	153	-27.89
novel_circ_0003197	-2.73441	Down	ocu-miR-449a-5p	153	-18.1
novel_circ_0003197	-2.73441	Down	ocu-miR-501-5p	156	-19.09
novel_circ_0003210	-1.76805	Down	ocu-miR-30a-5p	156	-16.54
novel_circ_0003210	-1.76805	Down	ocu-miR-30e-5p	156	-16.82
novel_circ_0003210	-1.76805	Down	ocu-miR-432-5p	157	-25.3
novel_circ_0003210	-1.76805	Down	ocu-miR-455-5p	164	-20.65
novel_circ_0003284	-2.46393	Down	ocu-miR-361-3p	165	-31.76
novel_circ_0003322	-1.53789	Down	ocu-miR-1-3p	163	-19.77
novel_circ_0003322	-1.53789	Down	ocu-miR-206-3p	155	-21.27
novel_circ_0003414	-3.52409	Down	ocu-miR-26b-3p	296	-32.45
novel_circ_0003617	-3.23536	Down	ocu-miR-10a-3p	159	-15.87
novel_circ_0003774	-1.76067	Down	ocu-miR-28-5p	155	-17.23
novel_circ_0003774	-1.76067	Down	ocu-miR-136-5p	166	-15.52
novel_circ_0003774	-1.76067	Down	ocu-miR-182-5p	153	-15.23
novel_circ_0003804	-5.22237	Down	ocu-miR-26b-3p	153	-17.45
novel_circ_0003804	-5.22237	Down	ocu-miR-125b-5p	156	-22.79
novel_circ_0003804	-5.22237	Down	ocu-miR-185-3p	155	-23.38
novel_circ_0003804	-5.22237	Down	ocu-miR-370-3p	309	-44.85
novel_circ_0003914	-2.2988	Down	ocu-miR-28-5p	156	-16.73
novel_circ_0003914	-2.2988	Down	ocu-miR-136-5p	155	-15.41
novel_circ_0003914	-2.2988	Down	ocu-miR-708-5p	160	-26.02
novel_circ_0005524	-3.43244	Down	ocu-miR-30a-3p	158	-17.28
novel_circ_0005524	-3.43244	Down	ocu-miR-30d-3p	156	-16.52
novel_circ_0005524	-3.43244	Down	ocu-miR-30e-3p	162	-16.96
novel_circ_0005549	-3.40775	Down	ocu-miR-148a-3p	154	-19.73
novel_circ_0005549	-3.40775	Down	ocu-miR-152-3p	158	-22.6
novel_circ_0005549	-3.40775	Down	ocu-miR-223-3p	153	-16.29
novel_circ_0005549	-3.40775	Down	ocu-miR-301a-5p	165	-21.07
novel_circ_0005549	-3.40775	Down	ocu-miR-532-3p	154	-26.58
novel_circ_0005549	-3.40775	Down	ocu-miR-7180-5p	154	-20.33
novel_circ_0005592	-3.47909	Down	ocu-let-7b-5p	151	-18.9
novel_circ_0005592	-3.47909	Down	ocu-let-7d-5p	152	-16.84
novel_circ_0005592	-3.47909	Down	ocu-let-7f-5p	154	-15.79
novel_circ_0005592	-3.47909	Down	ocu-let-7i-5p	163	-22.93
novel_circ_0005592	-3.47909	Down	ocu-miR-193b-3p	154	-18.74
novel_circ_0005592	-3.47909	Down	ocu-miR-361-3p	172	-26.87
novel_circ_0005592	-3.47909	Down	ocu-miR-362-5p	164	-20.91
novel_circ_0005592	-3.47909	Down	ocu-miR-500-5p	168	-19.81
novel_circ_0005592	-3.47909	Down	ocu-miR-502a-5p	160	-21.91
novel_circ_0005592	-3.47909	Down	ocu-miR-502b-5p	168	-19.69
novel_circ_0005896	-2.41595	Down	ocu-miR-127-5p	152	-19.9
novel_circ_0005896	-2.41595	Down	ocu-miR-370-5p	155	-25.22
novel_circ_0005896	-2.41595	Down	ocu-miR-449a-5p	302	-41.02
novel_circ_0005896	-2.41595	Down	ocu-miR-628-3p	163	-19.29
novel_circ_0006056	-1.44924	Down	ocu-miR-302b-3p	157	-15.32
novel_circ_0006056	-1.44924	Down	ocu-miR-302c-3p	154	-16.88
novel_circ_0006056	-1.44924	Down	ocu-miR-302a-3p	165	-21.06
novel_circ_0006056	-1.44924	Down	ocu-miR-302d-3p	162	-19.35
novel_circ_0006056	-1.44924	Down	ocu-miR-17-5p	160	-20.51
novel_circ_0006056	-1.44924	Down	ocu-miR-20a-5p	156	-16.94
novel_circ_0006056	-1.44924	Down	ocu-miR-20b-5p	156	-21.27
novel_circ_0006056	-1.44924	Down	ocu-miR-30b-3p	154	-24.99
novel_circ_0006056	-1.44924	Down	ocu-miR-96-5p	157	-17.25
novel_circ_0006056	-1.44924	Down	ocu-miR-106a-5p	160	-16.27
novel_circ_0006056	-1.44924	Down	ocu-miR-106b-5p	151	-18.21
novel_circ_0006056	-1.44924	Down	ocu-miR-542-3p	151	-16.38
novel_circ_0006139	-2.00723	Down	ocu-miR-195-5p	151	-19.51
novel_circ_0004652	-2.25063	Down	ocu-miR-148b-5p	165	-18.77
novel_circ_0004652	-2.25063	Down	ocu-miR-539-5p	161	-17.03
novel_circ_0004652	-2.25063	Down	ocu-miR-7180-5p	151	-18.1
novel_circ_0005014	-2.6625	Down	ocu-miR-378-3p	152	-22.32
novel_circ_0005059	-3.10518	Down	ocu-miR-197-3p	299	-33.65
novel_circ_0005059	-3.10518	Down	ocu-miR-361-3p	163	-29.75
novel_circ_0005094	-3.21229	Down	ocu-miR-29b-3p	159	-17.62
novel_circ_0005094	-3.21229	Down	ocu-miR-29c-3p	158	-16.44
novel_circ_0005149	-8.45519	Down	ocu-miR-16a-5p	151	-19.55
novel_circ_0005149	-8.45519	Down	ocu-miR-16b-5p	152	-19.21
novel_circ_0005149	-8.45519	Down	ocu-miR-103a-3p	152	-21.01
novel_circ_0005149	-8.45519	Down	ocu-miR-370-5p	155	-20.17
novel_circ_0005149	-8.45519	Down	ocu-miR-497-5p	151	-16.51
novel_circ_0005149	-8.45519	Down	ocu-miR-660-5p	155	-17.81
novel_circ_0005287	-2.9072	Down	ocu-miR-221-5p	151	-22.42
novel_circ_0006837	-1.92035	Down	ocu-miR-143-3p	156	-19.19
novel_circ_0006837	-1.92035	Down	ocu-miR-541-3p	153	-22.09
novel_circ_0006837	-1.92035	Down	ocu-miR-889-5p	156	-16.03
novel_circ_0007275	-1.57661	Down	ocu-miR-130b-5p	161	-18.56
novel_circ_0007275	-1.57661	Down	ocu-miR-197-3p	158	-20.17
novel_circ_0007275	-1.57661	Down	ocu-miR-378-3p	156	-18.66
novel_circ_0007275	-1.57661	Down	ocu-miR-3059-5p	300	-38.08
novel_circ_0006217	-3.04151	Down	ocu-miR-370-5p	156	-24.4
novel_circ_0006237	-2.81797	Down	ocu-miR-22-3p	151	-20.55
novel_circ_0006237	-2.81797	Down	ocu-miR-214-3p	159	-22.75
novel_circ_0006237	-2.81797	Down	ocu-miR-541-3p	157	-26.44
novel_circ_0006237	-2.81797	Down	ocu-miR-671-3p	151	-18.22
novel_circ_0006237	-2.81797	Down	ocu-miR-672-5p	153	-20.57
novel_circ_0006264	-1.65069	Down	ocu-miR-672-5p	153	-17.57
novel_circ_0006562	-1.92356	Down	ocu-miR-22-3p	151	-16.67
novel_circ_0006771	-1.04565	Down	ocu-let-7a-5p	293	-35.88
novel_circ_0006771	-1.04565	Down	ocu-let-7b-5p	306	-44.06
novel_circ_0006771	-1.04565	Down	ocu-let-7c-5p	161	-22.69
novel_circ_0006771	-1.04565	Down	ocu-let-7d-5p	285	-29.17
novel_circ_0006771	-1.04565	Down	ocu-let-7f-5p	285	-30.84
novel_circ_0006771	-1.04565	Down	ocu-let-7g-5p	296	-33.96
novel_circ_0006771	-1.04565	Down	ocu-let-7i-5p	153	-17.63
novel_circ_0006771	-1.04565	Down	ocu-miR-200c-3p	282	-21.58
novel_circ_0015202	-2.33507	Down	ocu-miR-22-5p	155	-15.04
novel_circ_0015202	-2.33507	Down	ocu-miR-134-5p	151	-21.61
novel_circ_0015202	-2.33507	Down	ocu-miR-148b-5p	157	-20.06
novel_circ_0015202	-2.33507	Down	ocu-miR-196a-5p	158	-15.34
novel_circ_0015202	-2.33507	Down	ocu-miR-340-3p	159	-25.57
novel_circ_0014946	-4.10784	Down	ocu-miR-185-3p	159	-28.03
novel_circ_0014946	-4.10784	Down	ocu-miR-411-5p	153	-17.37
novel_circ_0014946	-4.10784	Down	ocu-miR-671-3p	157	-23.59
novel_circ_0014946	-4.10784	Down	ocu-miR-873-3p	154	-19.67
novel_circ_0014946	-4.10784	Down	ocu-miR-12092-5p	154	-27.9
novel_circ_0017828	-1.10185	Down	ocu-miR-214-5p	158	-24.33
novel_circ_0017392	-4.21492	Down	ocu-miR-96-5p	158	-18.43
novel_circ_0017392	-4.21492	Down	ocu-miR-501-5p	160	-17.13
novel_circ_0017393	-3.42075	Down	ocu-miR-22-3p	165	-28.57
novel_circ_0017393	-3.42075	Down	ocu-miR-96-5p	158	-18.43
novel_circ_0017393	-3.42075	Down	ocu-miR-197-3p	160	-23.01
novel_circ_0017393	-3.42075	Down	ocu-miR-501-5p	160	-17.13
novel_circ_0017402	-1.9131	Down	ocu-miR-328-3p	157	-21.54
novel_circ_0017405	-2.45369	Down	ocu-miR-150-5p	152	-23.85
novel_circ_0017405	-2.45369	Down	ocu-miR-370-3p	153	-24.95
novel_circ_0017406	-2.77027	Down	ocu-miR-370-3p	153	-24.95
novel_circ_0013627	-2.99595	Down	ocu-miR-133a-5p	157	-16.65
novel_circ_0013627	-2.99595	Down	ocu-miR-135b-5p	155	-15.15
novel_circ_0013736	-3.04745	Down	ocu-miR-135a-5p	156	-15.18
novel_circ_0013736	-3.04745	Down	ocu-miR-501-5p	163	-16.83
novel_circ_0009388	-1.84635	Down	ocu-miR-532-5p	152	-15.62
novel_circ_0009607	-1.72823	Down	ocu-miR-541-3p	300	-48.18
novel_circ_0009607	-1.72823	Down	ocu-miR-3059-5p	164	-20.49
novel_circ_0009669	-3.26277	Down	ocu-miR-1-5p	321	-22.99
novel_circ_0009818	-2.9654	Down	ocu-miR-197-3p	151	-16.77
novel_circ_0009818	-2.9654	Down	ocu-miR-199a-5p	156	-21.14
novel_circ_0009818	-2.9654	Down	ocu-miR-223-5p	171	-21.5
novel_circ_0009818	-2.9654	Down	ocu-miR-379-3p	153	-15.86
novel_circ_0009818	-2.9654	Down	ocu-miR-411-3p	154	-16.83
novel_circ_0009818	-2.9654	Down	ocu-miR-672-5p	308	-34.31
novel_circ_0009818	-2.9654	Down	ocu-miR-889-5p	159	-22.75
novel_circ_0009820	-8.02026	Down	ocu-miR-27b-3p	159	-23.15
novel_circ_0009820	-8.02026	Down	ocu-miR-370-5p	154	-16.08
novel_circ_0010087	-1.03563	Down	ocu-miR-204-5p	152	-17.88
novel_circ_0010087	-1.03563	Down	ocu-miR-433-3p	160	-20.43
novel_circ_0010087	-1.03563	Down	ocu-miR-509b-5p	153	-17.26
novel_circ_0010088	-3.86498	Down	ocu-miR-10b-3p	155	-21.15
novel_circ_0010088	-3.86498	Down	ocu-miR-29a-3p	156	-15.83
novel_circ_0010088	-3.86498	Down	ocu-miR-350-3p	304	-29.03
novel_circ_0010088	-3.86498	Down	ocu-miR-12093-3p	153	-24.12
novel_circ_0010152	-2.01403	Down	ocu-miR-30c-3p	310	-35.22
novel_circ_0010152	-2.01403	Down	ocu-miR-30c-2-3p	318	-34.52
novel_circ_0010180	-2.24231	Down	ocu-miR-30b-3p	159	-20.25
novel_circ_0010180	-2.24231	Down	ocu-miR-140-3p	159	-30.94
novel_circ_0010180	-2.24231	Down	ocu-miR-214-3p	287	-30.93
novel_circ_0010180	-2.24231	Down	ocu-miR-12092-5p	158	-28.21
novel_circ_0010205	-1.55822	Down	ocu-miR-18a-5p	152	-19.68
novel_circ_0010205	-1.55822	Down	ocu-miR-125b-3p	154	-20.17
novel_circ_0010205	-1.55822	Down	ocu-miR-200c-3p	151	-20.35
novel_circ_0010205	-1.55822	Down	ocu-miR-6529-3p	158	-21.43
novel_circ_0010348	-1.77755	Down	ocu-miR-708-5p	155	-16.6
novel_circ_0010473	-1.03414	Down	ocu-miR-7180-5p	155	-19.15
novel_circ_0010639	-1.2981	Down	ocu-miR-411-5p	152	-16.38
novel_circ_0010684	-2.10267	Down	ocu-miR-370-3p	151	-19.44
novel_circ_0010948	-2.36931	Down	ocu-miR-140-3p	152	-20.59
novel_circ_0011112	-2.72687	Down	ocu-miR-15a-5p	151	-17.65
novel_circ_0011112	-2.72687	Down	ocu-miR-16a-5p	153	-18.25
novel_circ_0011112	-2.72687	Down	ocu-miR-16b-5p	156	-16.59
novel_circ_0011112	-2.72687	Down	ocu-miR-424-5p	159	-15.45
novel_circ_0011144	-2.6655	Down	ocu-miR-16a-5p	153	-16.27
novel_circ_0011144	-2.6655	Down	ocu-miR-16b-5p	153	-17.63
novel_circ_0015828	-1.31878	Down	ocu-miR-127-3p	161	-26.8
novel_circ_0015828	-1.31878	Down	ocu-miR-370-3p	164	-31.53
novel_circ_0013955	-2.72059	Down	ocu-miR-214-5p	155	-20.89
novel_circ_0013955	-2.72059	Down	ocu-miR-452-5p	161	-18.41
novel_circ_0013955	-2.72059	Down	ocu-miR-452-3p	156	-18.8
novel_circ_0014117	-1.11008	Down	ocu-miR-1298-5p	153	-17.43
novel_circ_0014177	-1.7748	Down	ocu-miR-542-3p	153	-16.55
novel_circ_0014177	-1.7748	Down	ocu-miR-873-3p	158	-18.62
novel_circ_0014327	-1.11941	Down	ocu-let-7a-5p	152	-18.3
novel_circ_0014327	-1.11941	Down	ocu-let-7b-5p	152	-20.69
novel_circ_0014327	-1.11941	Down	ocu-let-7c-5p	152	-20.5
novel_circ_0014327	-1.11941	Down	ocu-let-7g-5p	152	-16.01
novel_circ_0014327	-1.11941	Down	ocu-let-7i-5p	156	-19.32
novel_circ_0014327	-1.11941	Down	ocu-miR-15a-5p	156	-15.75
novel_circ_0014327	-1.11941	Down	ocu-miR-15b-5p	160	-17.25
novel_circ_0014327	-1.11941	Down	ocu-miR-15b-3p	166	-20.39
novel_circ_0014327	-1.11941	Down	ocu-miR-16a-5p	153	-15.42
novel_circ_0014327	-1.11941	Down	ocu-miR-424-5p	168	-19.74
novel_circ_0014327	-1.11941	Down	ocu-miR-500-5p	164	-26.52
novel_circ_0014327	-1.11941	Down	ocu-miR-501-5p	169	-27.03
novel_circ_0014343	-5.1308	Down	ocu-miR-653-5p	309	-25.53
novel_circ_0014558	-1.35753	Down	ocu-miR-382-5p	162	-19.71
novel_circ_0014656	-4.13895	Down	ocu-miR-103a-3p	163	-19.5
novel_circ_0014656	-4.13895	Down	ocu-miR-378-3p	160	-26.68
novel_circ_0015916	-1.68881	Down	ocu-miR-184-3p	153	-21.42
novel_circ_0014841	-2.2664	Down	ocu-miR-191-3p	154	-22.16
novel_circ_0014841	-2.2664	Down	ocu-miR-574-5p	155	-19.05
novel_circ_0011261	-5.19455	Down	ocu-miR-30a-3p	162	-17.01
novel_circ_0011261	-5.19455	Down	ocu-miR-30d-3p	163	-15.12
novel_circ_0011261	-5.19455	Down	ocu-miR-30e-3p	162	-17.01
novel_circ_0011408	-2.80743	Down	ocu-let-7d-5p	151	-23.53
novel_circ_0011408	-2.80743	Down	ocu-let-7g-5p	157	-22.69
novel_circ_0011408	-2.80743	Down	ocu-miR-15b-5p	157	-18.96
novel_circ_0011408	-2.80743	Down	ocu-miR-16a-5p	151	-15.89
novel_circ_0011408	-2.80743	Down	ocu-miR-26b-3p	155	-20.12
novel_circ_0011408	-2.80743	Down	ocu-miR-103a-3p	152	-16.18
novel_circ_0011408	-2.80743	Down	ocu-miR-139-3p	300	-45.9
novel_circ_0011408	-2.80743	Down	ocu-miR-424-5p	152	-15.4
novel_circ_0011484	-1.53988	Down	ocu-miR-138-5p	160	-27.66
novel_circ_0011528	-1.22363	Down	ocu-miR-370-3p	156	-25.48
novel_circ_0016746	-1.58573	Down	ocu-miR-433-3p	156	-16.8
novel_circ_0016388	-3.2771	Down	ocu-miR-15b-5p	152	-23.14
novel_circ_0016388	-3.2771	Down	ocu-miR-125b-2-3p	166	-24.31
novel_circ_0016388	-3.2771	Down	ocu-miR-378-3p	152	-22.57
novel_circ_0016388	-3.2771	Down	ocu-miR-424-5p	154	-23.85
novel_circ_0016388	-3.2771	Down	ocu-miR-497-5p	153	-26.2
novel_circ_0017786	-3.46972	Down	ocu-miR-145-3p	163	-18
novel_circ_0017349	-3.82252	Down	ocu-miR-199a-3p	166	-23.14
novel_circ_0011864	-1.24337	Down	ocu-miR-16a-5p	151	-16.35
novel_circ_0011864	-1.24337	Down	ocu-miR-103a-3p	151	-22.8
novel_circ_0011864	-1.24337	Down	ocu-miR-181a-5p	157	-17.62
novel_circ_0011864	-1.24337	Down	ocu-miR-195-5p	159	-15.44
novel_circ_0011864	-1.24337	Down	ocu-miR-214-3p	152	-23.41
novel_circ_0011864	-1.24337	Down	ocu-miR-381-3p	151	-15.04
novel_circ_0011864	-1.24337	Down	ocu-miR-421-3p	156	-19.76
novel_circ_0011944	-1.45817	Down	ocu-miR-130b-5p	152	-15.23
novel_circ_0011944	-1.45817	Down	ocu-miR-423-3p	159	-23.08
novel_circ_0011976	-2.15628	Down	ocu-miR-15a-5p	158	-18.03
novel_circ_0011976	-2.15628	Down	ocu-miR-15b-5p	166	-24.06
novel_circ_0011976	-2.15628	Down	ocu-miR-16a-5p	151	-17.14
novel_circ_0011976	-2.15628	Down	ocu-miR-16b-5p	151	-17.14
novel_circ_0011976	-2.15628	Down	ocu-miR-195-5p	151	-16.86
novel_circ_0011976	-2.15628	Down	ocu-miR-497-5p	162	-23.63
novel_circ_0016932	-5.38972	Down	ocu-miR-361-3p	156	-23.87
novel_circ_0016223	-1.99145	Down	ocu-miR-26b-3p	153	-17.61
novel_circ_0016223	-1.99145	Down	ocu-miR-125b-2-3p	152	-17.75
novel_circ_0016223	-1.99145	Down	ocu-miR-185-5p	157	-21.71
novel_circ_0016223	-1.99145	Down	ocu-miR-378-3p	163	-22.09
novel_circ_0016223	-1.99145	Down	ocu-miR-509b-5p	164	-21.41
novel_circ_0016298	-4.48523	Down	ocu-miR-7a-5p	152	-15.3
novel_circ_0016298	-4.48523	Down	ocu-miR-10b-3p	168	-23.2
novel_circ_0015609	-6.05111	Down	ocu-miR-22-5p	153	-17.57
novel_circ_0015609	-6.05111	Down	ocu-miR-27b-3p	304	-31.12
novel_circ_0015609	-6.05111	Down	ocu-miR-3059-5p	156	-18.64
novel_circ_0015453	-5.24789	Down	ocu-miR-335-3p	161	-18.78
novel_circ_0015453	-5.24789	Down	ocu-miR-378-5p	153	-23.42
novel_circ_0015453	-5.24789	Down	ocu-miR-671-3p	164	-26.94
novel_circ_0015453	-5.24789	Down	ocu-miR-12092-5p	163	-30.99
novel_circ_0015509	-1.30557	Down	ocu-miR-382-5p	156	-19.03
novel_circ_0015509	-1.30557	Down	ocu-miR-744-5p	151	-23.2
