# Supplementary material for: Genome-Wide Identification and Characterization of Circular RNAs during Skeletal Muscle Development in Meat Rabbits
Source: Animals (Basel). 2022 Aug 27;12(17):2208. doi: 10.3390/ani12172208 (PMC9454498; doi:10.3390/ani12172208)
Supplement: Supplementary file 1 [file animals-12-02208-s001.zip › Table S6.xlsx]

## Sheet: Table S6
Table S6 CircRNA-miRNA-mRNA network from D0 to D35
CircRNA_ID	CircRNA change	miRNA_ID	mRNA_ID	mRNA_name	mRNA_change
novel_circ_0017220	Up	ocu-miR-15a-5p	ENSOCUG00000000847	PTPRD	Up
novel_circ_0016033	Up	ocu-miR-15a-5p	ENSOCUG00000000847	PTPRD	Up
novel_circ_0013042	Up	ocu-miR-15a-5p	ENSOCUG00000000847	PTPRD	Up
novel_circ_0002181	Up	ocu-miR-15a-5p	ENSOCUG00000000847	PTPRD	Up
novel_circ_0003338	Up	ocu-miR-15a-5p	ENSOCUG00000000847	PTPRD	Up
novel_circ_0014957	Up	ocu-miR-15a-5p	ENSOCUG00000000847	PTPRD	Up
novel_circ_0013718	Up	ocu-miR-15a-5p	ENSOCUG00000000847	PTPRD	Up
novel_circ_0016283	Up	ocu-miR-15a-5p	ENSOCUG00000000847	PTPRD	Up
novel_circ_0017312	Up	ocu-miR-15a-5p	ENSOCUG00000000847	PTPRD	Up
novel_circ_0014613	Up	ocu-miR-15a-5p	ENSOCUG00000000847	PTPRD	Up
novel_circ_0017362	Up	ocu-miR-15a-5p	ENSOCUG00000000847	PTPRD	Up
novel_circ_0015574	Up	ocu-miR-15a-5p	ENSOCUG00000000847	PTPRD	Up
novel_circ_0015628	Up	ocu-miR-15a-5p	ENSOCUG00000000847	PTPRD	Up
novel_circ_0015487	Up	ocu-miR-15a-5p	ENSOCUG00000000847	PTPRD	Up
novel_circ_0017220	Up	ocu-miR-16a-5p	ENSOCUG00000000847	PTPRD	Up
novel_circ_0012335	Up	ocu-miR-16a-5p	ENSOCUG00000000847	PTPRD	Up
novel_circ_0012651	Up	ocu-miR-16a-5p	ENSOCUG00000000847	PTPRD	Up
novel_circ_0013042	Up	ocu-miR-16a-5p	ENSOCUG00000000847	PTPRD	Up
novel_circ_0002072	Up	ocu-miR-16a-5p	ENSOCUG00000000847	PTPRD	Up
novel_circ_0003338	Up	ocu-miR-16a-5p	ENSOCUG00000000847	PTPRD	Up
novel_circ_0016283	Up	ocu-miR-16a-5p	ENSOCUG00000000847	PTPRD	Up
novel_circ_0017312	Up	ocu-miR-16a-5p	ENSOCUG00000000847	PTPRD	Up
novel_circ_0014613	Up	ocu-miR-16a-5p	ENSOCUG00000000847	PTPRD	Up
novel_circ_0015628	Up	ocu-miR-16a-5p	ENSOCUG00000000847	PTPRD	Up
novel_circ_0015487	Up	ocu-miR-16a-5p	ENSOCUG00000000847	PTPRD	Up
novel_circ_0017220	Up	ocu-miR-16b-5p	ENSOCUG00000000847	PTPRD	Up
novel_circ_0016631	Up	ocu-miR-16b-5p	ENSOCUG00000000847	PTPRD	Up
novel_circ_0016632	Up	ocu-miR-16b-5p	ENSOCUG00000000847	PTPRD	Up
novel_circ_0012335	Up	ocu-miR-16b-5p	ENSOCUG00000000847	PTPRD	Up
novel_circ_0012651	Up	ocu-miR-16b-5p	ENSOCUG00000000847	PTPRD	Up
novel_circ_0013042	Up	ocu-miR-16b-5p	ENSOCUG00000000847	PTPRD	Up
novel_circ_0003338	Up	ocu-miR-16b-5p	ENSOCUG00000000847	PTPRD	Up
novel_circ_0005493	Up	ocu-miR-16b-5p	ENSOCUG00000000847	PTPRD	Up
novel_circ_0014938	Up	ocu-miR-16b-5p	ENSOCUG00000000847	PTPRD	Up
novel_circ_0013302	Up	ocu-miR-16b-5p	ENSOCUG00000000847	PTPRD	Up
novel_circ_0009214	Up	ocu-miR-16b-5p	ENSOCUG00000000847	PTPRD	Up
novel_circ_0016283	Up	ocu-miR-16b-5p	ENSOCUG00000000847	PTPRD	Up
novel_circ_0017312	Up	ocu-miR-16b-5p	ENSOCUG00000000847	PTPRD	Up
novel_circ_0014613	Up	ocu-miR-16b-5p	ENSOCUG00000000847	PTPRD	Up
novel_circ_0015628	Up	ocu-miR-16b-5p	ENSOCUG00000000847	PTPRD	Up
novel_circ_0015487	Up	ocu-miR-16b-5p	ENSOCUG00000000847	PTPRD	Up
novel_circ_0017220	Up	ocu-miR-424-5p	ENSOCUG00000000847	PTPRD	Up
novel_circ_0018346	Up	ocu-miR-424-5p	ENSOCUG00000000847	PTPRD	Up
novel_circ_0012651	Up	ocu-miR-424-5p	ENSOCUG00000000847	PTPRD	Up
novel_circ_0012793	Up	ocu-miR-424-5p	ENSOCUG00000000847	PTPRD	Up
novel_circ_0006132	Up	ocu-miR-424-5p	ENSOCUG00000000847	PTPRD	Up
novel_circ_0006173	Up	ocu-miR-424-5p	ENSOCUG00000000847	PTPRD	Up
novel_circ_0009345	Up	ocu-miR-424-5p	ENSOCUG00000000847	PTPRD	Up
novel_circ_0009392	Up	ocu-miR-424-5p	ENSOCUG00000000847	PTPRD	Up
novel_circ_0017312	Up	ocu-miR-424-5p	ENSOCUG00000000847	PTPRD	Up
novel_circ_0015574	Up	ocu-miR-424-5p	ENSOCUG00000000847	PTPRD	Up
novel_circ_0017220	Up	ocu-miR-497-5p	ENSOCUG00000000847	PTPRD	Up
novel_circ_0016033	Up	ocu-miR-497-5p	ENSOCUG00000000847	PTPRD	Up
novel_circ_0012335	Up	ocu-miR-497-5p	ENSOCUG00000000847	PTPRD	Up
novel_circ_0013042	Up	ocu-miR-497-5p	ENSOCUG00000000847	PTPRD	Up
novel_circ_0018017	Up	ocu-miR-497-5p	ENSOCUG00000000847	PTPRD	Up
novel_circ_0002181	Up	ocu-miR-497-5p	ENSOCUG00000000847	PTPRD	Up
novel_circ_0003338	Up	ocu-miR-497-5p	ENSOCUG00000000847	PTPRD	Up
novel_circ_0006173	Up	ocu-miR-497-5p	ENSOCUG00000000847	PTPRD	Up
novel_circ_0014957	Up	ocu-miR-497-5p	ENSOCUG00000000847	PTPRD	Up
novel_circ_0017312	Up	ocu-miR-497-5p	ENSOCUG00000000847	PTPRD	Up
novel_circ_0014377	Up	ocu-miR-497-5p	ENSOCUG00000000847	PTPRD	Up
novel_circ_0014464	Up	ocu-miR-497-5p	ENSOCUG00000000847	PTPRD	Up
novel_circ_0017362	Up	ocu-miR-497-5p	ENSOCUG00000000847	PTPRD	Up
novel_circ_0012033	Up	ocu-miR-497-5p	ENSOCUG00000000847	PTPRD	Up
novel_circ_0015574	Up	ocu-miR-497-5p	ENSOCUG00000000847	PTPRD	Up
novel_circ_0015487	Up	ocu-miR-497-5p	ENSOCUG00000000847	PTPRD	Up
novel_circ_0017252	Up	ocu-miR-500-5p	ENSOCUG00000000847	PTPRD	Up
novel_circ_0012651	Up	ocu-miR-500-5p	ENSOCUG00000000847	PTPRD	Up
novel_circ_0012905	Up	ocu-miR-500-5p	ENSOCUG00000000847	PTPRD	Up
novel_circ_0004066	Up	ocu-miR-500-5p	ENSOCUG00000000847	PTPRD	Up
novel_circ_0004491	Up	ocu-miR-500-5p	ENSOCUG00000000847	PTPRD	Up
novel_circ_0007460	Up	ocu-miR-500-5p	ENSOCUG00000000847	PTPRD	Up
novel_circ_0015008	Up	ocu-miR-500-5p	ENSOCUG00000000847	PTPRD	Up
novel_circ_0017611	Up	ocu-miR-500-5p	ENSOCUG00000000847	PTPRD	Up
novel_circ_0011772	Up	ocu-miR-500-5p	ENSOCUG00000000847	PTPRD	Up
novel_circ_0017252	Up	ocu-miR-502b-5p	ENSOCUG00000000847	PTPRD	Up
novel_circ_0017252	Up	ocu-miR-502b-5p	ENSOCUG00000000847	PTPRD	Up
novel_circ_0012651	Up	ocu-miR-502b-5p	ENSOCUG00000000847	PTPRD	Up
novel_circ_0012651	Up	ocu-miR-502b-5p	ENSOCUG00000000847	PTPRD	Up
novel_circ_0012905	Up	ocu-miR-502b-5p	ENSOCUG00000000847	PTPRD	Up
novel_circ_0012905	Up	ocu-miR-502b-5p	ENSOCUG00000000847	PTPRD	Up
novel_circ_0004066	Up	ocu-miR-502b-5p	ENSOCUG00000000847	PTPRD	Up
novel_circ_0004066	Up	ocu-miR-502b-5p	ENSOCUG00000000847	PTPRD	Up
novel_circ_0004491	Up	ocu-miR-502b-5p	ENSOCUG00000000847	PTPRD	Up
novel_circ_0004491	Up	ocu-miR-502b-5p	ENSOCUG00000000847	PTPRD	Up
novel_circ_0003920	Up	ocu-miR-502b-5p	ENSOCUG00000000847	PTPRD	Up
novel_circ_0003920	Up	ocu-miR-502b-5p	ENSOCUG00000000847	PTPRD	Up
novel_circ_0015008	Up	ocu-miR-502b-5p	ENSOCUG00000000847	PTPRD	Up
novel_circ_0015008	Up	ocu-miR-502b-5p	ENSOCUG00000000847	PTPRD	Up
novel_circ_0017611	Up	ocu-miR-502b-5p	ENSOCUG00000000847	PTPRD	Up
novel_circ_0017611	Up	ocu-miR-502b-5p	ENSOCUG00000000847	PTPRD	Up
novel_circ_0011772	Up	ocu-miR-502b-5p	ENSOCUG00000000847	PTPRD	Up
novel_circ_0011772	Up	ocu-miR-502b-5p	ENSOCUG00000000847	PTPRD	Up
novel_circ_0016184	Up	ocu-miR-502b-5p	ENSOCUG00000000847	PTPRD	Up
novel_circ_0016184	Up	ocu-miR-502b-5p	ENSOCUG00000000847	PTPRD	Up
novel_circ_0016186	Up	ocu-miR-502b-5p	ENSOCUG00000000847	PTPRD	Up
novel_circ_0016186	Up	ocu-miR-502b-5p	ENSOCUG00000000847	PTPRD	Up
novel_circ_0012140	Up	ocu-miR-143-3p	ENSOCUG00000000847	PTPRD	Up
novel_circ_0015173	Up	ocu-miR-143-3p	ENSOCUG00000000847	PTPRD	Up
novel_circ_0014384	Up	ocu-miR-143-3p	ENSOCUG00000000847	PTPRD	Up
novel_circ_0007578	Up	ocu-miR-146a-5p	ENSOCUG00000000847	PTPRD	Up
novel_circ_0008301	Up	ocu-miR-146a-5p	ENSOCUG00000000847	PTPRD	Up
novel_circ_0018017	Up	ocu-miR-146a-5p	ENSOCUG00000000847	PTPRD	Up
novel_circ_0014384	Up	ocu-miR-146a-5p	ENSOCUG00000000847	PTPRD	Up
novel_circ_0007578	Up	ocu-miR-146b-5p	ENSOCUG00000000847	PTPRD	Up
novel_circ_0008301	Up	ocu-miR-146b-5p	ENSOCUG00000000847	PTPRD	Up
novel_circ_0012335	Up	ocu-miR-146b-5p	ENSOCUG00000000847	PTPRD	Up
novel_circ_0018017	Up	ocu-miR-146b-5p	ENSOCUG00000000847	PTPRD	Up
novel_circ_0014384	Up	ocu-miR-146b-5p	ENSOCUG00000000847	PTPRD	Up
novel_circ_0017673	Up	ocu-miR-133a-3p	ENSOCUG00000000847	PTPRD	Up
novel_circ_0012335	Up	ocu-miR-133a-3p	ENSOCUG00000000847	PTPRD	Up
novel_circ_0000051	Up	ocu-miR-133a-3p	ENSOCUG00000000847	PTPRD	Up
novel_circ_0002186	Up	ocu-miR-133a-3p	ENSOCUG00000000847	PTPRD	Up
novel_circ_0003920	Up	ocu-miR-133a-3p	ENSOCUG00000000847	PTPRD	Up
novel_circ_0013577	Up	ocu-miR-133a-3p	ENSOCUG00000000847	PTPRD	Up
novel_circ_0017673	Up	ocu-miR-133b-3p	ENSOCUG00000000847	PTPRD	Up
novel_circ_0012335	Up	ocu-miR-133b-3p	ENSOCUG00000000847	PTPRD	Up
novel_circ_0000051	Up	ocu-miR-133b-3p	ENSOCUG00000000847	PTPRD	Up
novel_circ_0002186	Up	ocu-miR-133b-3p	ENSOCUG00000000847	PTPRD	Up
novel_circ_0003920	Up	ocu-miR-133b-3p	ENSOCUG00000000847	PTPRD	Up
novel_circ_0013577	Up	ocu-miR-133b-3p	ENSOCUG00000000847	PTPRD	Up
novel_circ_0016997	Up	ocu-miR-135b-5p	ENSOCUG00000000847	PTPRD	Up
novel_circ_0000149	Up	ocu-miR-135b-5p	ENSOCUG00000000847	PTPRD	Up
novel_circ_0005157	Up	ocu-miR-135b-5p	ENSOCUG00000000847	PTPRD	Up
novel_circ_0014372	Up	ocu-miR-135b-5p	ENSOCUG00000000847	PTPRD	Up
novel_circ_0012651	Up	ocu-miR-502a-5p	ENSOCUG00000000847	PTPRD	Up
novel_circ_0003920	Up	ocu-miR-502a-5p	ENSOCUG00000000847	PTPRD	Up
novel_circ_0005493	Up	ocu-miR-502a-5p	ENSOCUG00000000847	PTPRD	Up
novel_circ_0005996	Up	ocu-miR-502a-5p	ENSOCUG00000000847	PTPRD	Up
novel_circ_0006930	Up	ocu-miR-502a-5p	ENSOCUG00000000847	PTPRD	Up
novel_circ_0015186	Up	ocu-miR-502a-5p	ENSOCUG00000000847	PTPRD	Up
novel_circ_0015008	Up	ocu-miR-502a-5p	ENSOCUG00000000847	PTPRD	Up
novel_circ_0013577	Up	ocu-miR-502a-5p	ENSOCUG00000000847	PTPRD	Up
novel_circ_0011772	Up	ocu-miR-502a-5p	ENSOCUG00000000847	PTPRD	Up
novel_circ_0002160	Up	ocu-miR-204-5p	ENSOCUG00000000847	PTPRD	Up
novel_circ_0002959	Up	ocu-miR-204-5p	ENSOCUG00000000847	PTPRD	Up
novel_circ_0006383	Up	ocu-miR-204-5p	ENSOCUG00000000847	PTPRD	Up
novel_circ_0006384	Up	ocu-miR-204-5p	ENSOCUG00000000847	PTPRD	Up
novel_circ_0010188	Up	ocu-miR-204-5p	ENSOCUG00000000847	PTPRD	Up
novel_circ_0014590	Up	ocu-miR-204-5p	ENSOCUG00000000847	PTPRD	Up
novel_circ_0014741	Up	ocu-miR-204-5p	ENSOCUG00000000847	PTPRD	Up
novel_circ_0011553	Up	ocu-miR-204-5p	ENSOCUG00000000847	PTPRD	Up
novel_circ_0011560	Up	ocu-miR-101-3p	ENSOCUG00000000847	PTPRD	Up
novel_circ_0017220	Up	ocu-miR-15a-5p	ENSOCUG00000000847	PTPRD	Up
novel_circ_0016033	Up	ocu-miR-15a-5p	ENSOCUG00000000847	PTPRD	Up
novel_circ_0013042	Up	ocu-miR-15a-5p	ENSOCUG00000000847	PTPRD	Up
novel_circ_0002181	Up	ocu-miR-15a-5p	ENSOCUG00000000847	PTPRD	Up
novel_circ_0003338	Up	ocu-miR-15a-5p	ENSOCUG00000000847	PTPRD	Up
novel_circ_0014957	Up	ocu-miR-15a-5p	ENSOCUG00000000847	PTPRD	Up
novel_circ_0013718	Up	ocu-miR-15a-5p	ENSOCUG00000000847	PTPRD	Up
novel_circ_0016283	Up	ocu-miR-15a-5p	ENSOCUG00000000847	PTPRD	Up
novel_circ_0017312	Up	ocu-miR-15a-5p	ENSOCUG00000000847	PTPRD	Up
novel_circ_0014613	Up	ocu-miR-15a-5p	ENSOCUG00000000847	PTPRD	Up
novel_circ_0017362	Up	ocu-miR-15a-5p	ENSOCUG00000000847	PTPRD	Up
novel_circ_0015574	Up	ocu-miR-15a-5p	ENSOCUG00000000847	PTPRD	Up
novel_circ_0015628	Up	ocu-miR-15a-5p	ENSOCUG00000000847	PTPRD	Up
novel_circ_0015487	Up	ocu-miR-15a-5p	ENSOCUG00000000847	PTPRD	Up
novel_circ_0017220	Up	ocu-miR-16a-5p	ENSOCUG00000000847	PTPRD	Up
novel_circ_0012335	Up	ocu-miR-16a-5p	ENSOCUG00000000847	PTPRD	Up
novel_circ_0012651	Up	ocu-miR-16a-5p	ENSOCUG00000000847	PTPRD	Up
novel_circ_0013042	Up	ocu-miR-16a-5p	ENSOCUG00000000847	PTPRD	Up
novel_circ_0002072	Up	ocu-miR-16a-5p	ENSOCUG00000000847	PTPRD	Up
novel_circ_0003338	Up	ocu-miR-16a-5p	ENSOCUG00000000847	PTPRD	Up
novel_circ_0016283	Up	ocu-miR-16a-5p	ENSOCUG00000000847	PTPRD	Up
novel_circ_0017312	Up	ocu-miR-16a-5p	ENSOCUG00000000847	PTPRD	Up
novel_circ_0014613	Up	ocu-miR-16a-5p	ENSOCUG00000000847	PTPRD	Up
novel_circ_0015628	Up	ocu-miR-16a-5p	ENSOCUG00000000847	PTPRD	Up
novel_circ_0015487	Up	ocu-miR-16a-5p	ENSOCUG00000000847	PTPRD	Up
novel_circ_0017220	Up	ocu-miR-16b-5p	ENSOCUG00000000847	PTPRD	Up
novel_circ_0016631	Up	ocu-miR-16b-5p	ENSOCUG00000000847	PTPRD	Up
novel_circ_0016632	Up	ocu-miR-16b-5p	ENSOCUG00000000847	PTPRD	Up
novel_circ_0012335	Up	ocu-miR-16b-5p	ENSOCUG00000000847	PTPRD	Up
novel_circ_0012651	Up	ocu-miR-16b-5p	ENSOCUG00000000847	PTPRD	Up
novel_circ_0013042	Up	ocu-miR-16b-5p	ENSOCUG00000000847	PTPRD	Up
novel_circ_0003338	Up	ocu-miR-16b-5p	ENSOCUG00000000847	PTPRD	Up
novel_circ_0005493	Up	ocu-miR-16b-5p	ENSOCUG00000000847	PTPRD	Up
novel_circ_0014938	Up	ocu-miR-16b-5p	ENSOCUG00000000847	PTPRD	Up
novel_circ_0013302	Up	ocu-miR-16b-5p	ENSOCUG00000000847	PTPRD	Up
novel_circ_0009214	Up	ocu-miR-16b-5p	ENSOCUG00000000847	PTPRD	Up
novel_circ_0016283	Up	ocu-miR-16b-5p	ENSOCUG00000000847	PTPRD	Up
novel_circ_0017312	Up	ocu-miR-16b-5p	ENSOCUG00000000847	PTPRD	Up
novel_circ_0014613	Up	ocu-miR-16b-5p	ENSOCUG00000000847	PTPRD	Up
novel_circ_0015628	Up	ocu-miR-16b-5p	ENSOCUG00000000847	PTPRD	Up
novel_circ_0015487	Up	ocu-miR-16b-5p	ENSOCUG00000000847	PTPRD	Up
novel_circ_0017220	Up	ocu-miR-424-5p	ENSOCUG00000000847	PTPRD	Up
novel_circ_0018346	Up	ocu-miR-424-5p	ENSOCUG00000000847	PTPRD	Up
novel_circ_0012651	Up	ocu-miR-424-5p	ENSOCUG00000000847	PTPRD	Up
novel_circ_0012793	Up	ocu-miR-424-5p	ENSOCUG00000000847	PTPRD	Up
novel_circ_0006132	Up	ocu-miR-424-5p	ENSOCUG00000000847	PTPRD	Up
novel_circ_0006173	Up	ocu-miR-424-5p	ENSOCUG00000000847	PTPRD	Up
novel_circ_0009345	Up	ocu-miR-424-5p	ENSOCUG00000000847	PTPRD	Up
novel_circ_0009392	Up	ocu-miR-424-5p	ENSOCUG00000000847	PTPRD	Up
novel_circ_0017312	Up	ocu-miR-424-5p	ENSOCUG00000000847	PTPRD	Up
novel_circ_0015574	Up	ocu-miR-424-5p	ENSOCUG00000000847	PTPRD	Up
novel_circ_0017220	Up	ocu-miR-497-5p	ENSOCUG00000000847	PTPRD	Up
novel_circ_0016033	Up	ocu-miR-497-5p	ENSOCUG00000000847	PTPRD	Up
novel_circ_0012335	Up	ocu-miR-497-5p	ENSOCUG00000000847	PTPRD	Up
novel_circ_0013042	Up	ocu-miR-497-5p	ENSOCUG00000000847	PTPRD	Up
novel_circ_0018017	Up	ocu-miR-497-5p	ENSOCUG00000000847	PTPRD	Up
novel_circ_0002181	Up	ocu-miR-497-5p	ENSOCUG00000000847	PTPRD	Up
novel_circ_0003338	Up	ocu-miR-497-5p	ENSOCUG00000000847	PTPRD	Up
novel_circ_0006173	Up	ocu-miR-497-5p	ENSOCUG00000000847	PTPRD	Up
novel_circ_0014957	Up	ocu-miR-497-5p	ENSOCUG00000000847	PTPRD	Up
novel_circ_0017312	Up	ocu-miR-497-5p	ENSOCUG00000000847	PTPRD	Up
novel_circ_0014377	Up	ocu-miR-497-5p	ENSOCUG00000000847	PTPRD	Up
novel_circ_0014464	Up	ocu-miR-497-5p	ENSOCUG00000000847	PTPRD	Up
novel_circ_0017362	Up	ocu-miR-497-5p	ENSOCUG00000000847	PTPRD	Up
novel_circ_0012033	Up	ocu-miR-497-5p	ENSOCUG00000000847	PTPRD	Up
novel_circ_0015574	Up	ocu-miR-497-5p	ENSOCUG00000000847	PTPRD	Up
novel_circ_0015487	Up	ocu-miR-497-5p	ENSOCUG00000000847	PTPRD	Up
novel_circ_0017252	Up	ocu-miR-500-5p	ENSOCUG00000000847	PTPRD	Up
novel_circ_0012651	Up	ocu-miR-500-5p	ENSOCUG00000000847	PTPRD	Up
novel_circ_0012905	Up	ocu-miR-500-5p	ENSOCUG00000000847	PTPRD	Up
novel_circ_0004066	Up	ocu-miR-500-5p	ENSOCUG00000000847	PTPRD	Up
novel_circ_0004491	Up	ocu-miR-500-5p	ENSOCUG00000000847	PTPRD	Up
novel_circ_0007460	Up	ocu-miR-500-5p	ENSOCUG00000000847	PTPRD	Up
novel_circ_0015008	Up	ocu-miR-500-5p	ENSOCUG00000000847	PTPRD	Up
novel_circ_0017611	Up	ocu-miR-500-5p	ENSOCUG00000000847	PTPRD	Up
novel_circ_0011772	Up	ocu-miR-500-5p	ENSOCUG00000000847	PTPRD	Up
novel_circ_0017252	Up	ocu-miR-502b-5p	ENSOCUG00000000847	PTPRD	Up
novel_circ_0017252	Up	ocu-miR-502b-5p	ENSOCUG00000000847	PTPRD	Up
novel_circ_0012651	Up	ocu-miR-502b-5p	ENSOCUG00000000847	PTPRD	Up
novel_circ_0012651	Up	ocu-miR-502b-5p	ENSOCUG00000000847	PTPRD	Up
novel_circ_0012905	Up	ocu-miR-502b-5p	ENSOCUG00000000847	PTPRD	Up
novel_circ_0012905	Up	ocu-miR-502b-5p	ENSOCUG00000000847	PTPRD	Up
novel_circ_0004066	Up	ocu-miR-502b-5p	ENSOCUG00000000847	PTPRD	Up
novel_circ_0004066	Up	ocu-miR-502b-5p	ENSOCUG00000000847	PTPRD	Up
novel_circ_0004491	Up	ocu-miR-502b-5p	ENSOCUG00000000847	PTPRD	Up
novel_circ_0004491	Up	ocu-miR-502b-5p	ENSOCUG00000000847	PTPRD	Up
novel_circ_0003920	Up	ocu-miR-502b-5p	ENSOCUG00000000847	PTPRD	Up
novel_circ_0003920	Up	ocu-miR-502b-5p	ENSOCUG00000000847	PTPRD	Up
novel_circ_0015008	Up	ocu-miR-502b-5p	ENSOCUG00000000847	PTPRD	Up
novel_circ_0015008	Up	ocu-miR-502b-5p	ENSOCUG00000000847	PTPRD	Up
novel_circ_0017611	Up	ocu-miR-502b-5p	ENSOCUG00000000847	PTPRD	Up
novel_circ_0017611	Up	ocu-miR-502b-5p	ENSOCUG00000000847	PTPRD	Up
novel_circ_0011772	Up	ocu-miR-502b-5p	ENSOCUG00000000847	PTPRD	Up
novel_circ_0011772	Up	ocu-miR-502b-5p	ENSOCUG00000000847	PTPRD	Up
novel_circ_0016184	Up	ocu-miR-502b-5p	ENSOCUG00000000847	PTPRD	Up
novel_circ_0016184	Up	ocu-miR-502b-5p	ENSOCUG00000000847	PTPRD	Up
novel_circ_0016186	Up	ocu-miR-502b-5p	ENSOCUG00000000847	PTPRD	Up
novel_circ_0016186	Up	ocu-miR-502b-5p	ENSOCUG00000000847	PTPRD	Up
novel_circ_0012140	Up	ocu-miR-143-3p	ENSOCUG00000000847	PTPRD	Up
novel_circ_0015173	Up	ocu-miR-143-3p	ENSOCUG00000000847	PTPRD	Up
novel_circ_0014384	Up	ocu-miR-143-3p	ENSOCUG00000000847	PTPRD	Up
novel_circ_0007578	Up	ocu-miR-146a-5p	ENSOCUG00000000847	PTPRD	Up
novel_circ_0008301	Up	ocu-miR-146a-5p	ENSOCUG00000000847	PTPRD	Up
novel_circ_0018017	Up	ocu-miR-146a-5p	ENSOCUG00000000847	PTPRD	Up
novel_circ_0014384	Up	ocu-miR-146a-5p	ENSOCUG00000000847	PTPRD	Up
novel_circ_0007578	Up	ocu-miR-146b-5p	ENSOCUG00000000847	PTPRD	Up
novel_circ_0008301	Up	ocu-miR-146b-5p	ENSOCUG00000000847	PTPRD	Up
novel_circ_0012335	Up	ocu-miR-146b-5p	ENSOCUG00000000847	PTPRD	Up
novel_circ_0018017	Up	ocu-miR-146b-5p	ENSOCUG00000000847	PTPRD	Up
novel_circ_0014384	Up	ocu-miR-146b-5p	ENSOCUG00000000847	PTPRD	Up
novel_circ_0017673	Up	ocu-miR-133a-3p	ENSOCUG00000000847	PTPRD	Up
novel_circ_0012335	Up	ocu-miR-133a-3p	ENSOCUG00000000847	PTPRD	Up
novel_circ_0000051	Up	ocu-miR-133a-3p	ENSOCUG00000000847	PTPRD	Up
novel_circ_0002186	Up	ocu-miR-133a-3p	ENSOCUG00000000847	PTPRD	Up
novel_circ_0003920	Up	ocu-miR-133a-3p	ENSOCUG00000000847	PTPRD	Up
novel_circ_0013577	Up	ocu-miR-133a-3p	ENSOCUG00000000847	PTPRD	Up
novel_circ_0017673	Up	ocu-miR-133b-3p	ENSOCUG00000000847	PTPRD	Up
novel_circ_0012335	Up	ocu-miR-133b-3p	ENSOCUG00000000847	PTPRD	Up
novel_circ_0000051	Up	ocu-miR-133b-3p	ENSOCUG00000000847	PTPRD	Up
novel_circ_0002186	Up	ocu-miR-133b-3p	ENSOCUG00000000847	PTPRD	Up
novel_circ_0003920	Up	ocu-miR-133b-3p	ENSOCUG00000000847	PTPRD	Up
novel_circ_0013577	Up	ocu-miR-133b-3p	ENSOCUG00000000847	PTPRD	Up
novel_circ_0016997	Up	ocu-miR-135b-5p	ENSOCUG00000000847	PTPRD	Up
novel_circ_0000149	Up	ocu-miR-135b-5p	ENSOCUG00000000847	PTPRD	Up
novel_circ_0005157	Up	ocu-miR-135b-5p	ENSOCUG00000000847	PTPRD	Up
novel_circ_0014372	Up	ocu-miR-135b-5p	ENSOCUG00000000847	PTPRD	Up
novel_circ_0012651	Up	ocu-miR-502a-5p	ENSOCUG00000000847	PTPRD	Up
novel_circ_0003920	Up	ocu-miR-502a-5p	ENSOCUG00000000847	PTPRD	Up
novel_circ_0005493	Up	ocu-miR-502a-5p	ENSOCUG00000000847	PTPRD	Up
novel_circ_0005996	Up	ocu-miR-502a-5p	ENSOCUG00000000847	PTPRD	Up
novel_circ_0006930	Up	ocu-miR-502a-5p	ENSOCUG00000000847	PTPRD	Up
novel_circ_0015186	Up	ocu-miR-502a-5p	ENSOCUG00000000847	PTPRD	Up
novel_circ_0015008	Up	ocu-miR-502a-5p	ENSOCUG00000000847	PTPRD	Up
novel_circ_0013577	Up	ocu-miR-502a-5p	ENSOCUG00000000847	PTPRD	Up
novel_circ_0011772	Up	ocu-miR-502a-5p	ENSOCUG00000000847	PTPRD	Up
novel_circ_0002160	Up	ocu-miR-204-5p	ENSOCUG00000000847	PTPRD	Up
novel_circ_0002959	Up	ocu-miR-204-5p	ENSOCUG00000000847	PTPRD	Up
novel_circ_0006383	Up	ocu-miR-204-5p	ENSOCUG00000000847	PTPRD	Up
novel_circ_0006384	Up	ocu-miR-204-5p	ENSOCUG00000000847	PTPRD	Up
novel_circ_0010188	Up	ocu-miR-204-5p	ENSOCUG00000000847	PTPRD	Up
novel_circ_0014590	Up	ocu-miR-204-5p	ENSOCUG00000000847	PTPRD	Up
novel_circ_0014741	Up	ocu-miR-204-5p	ENSOCUG00000000847	PTPRD	Up
novel_circ_0011553	Up	ocu-miR-204-5p	ENSOCUG00000000847	PTPRD	Up
novel_circ_0011560	Up	ocu-miR-101-3p	ENSOCUG00000000847	PTPRD	Up
novel_circ_0017220	Up	ocu-miR-15a-5p	ENSOCUG00000000847	PTPRD	Up
novel_circ_0016033	Up	ocu-miR-15a-5p	ENSOCUG00000000847	PTPRD	Up
novel_circ_0013042	Up	ocu-miR-15a-5p	ENSOCUG00000000847	PTPRD	Up
novel_circ_0002181	Up	ocu-miR-15a-5p	ENSOCUG00000000847	PTPRD	Up
novel_circ_0003338	Up	ocu-miR-15a-5p	ENSOCUG00000000847	PTPRD	Up
novel_circ_0014957	Up	ocu-miR-15a-5p	ENSOCUG00000000847	PTPRD	Up
novel_circ_0013718	Up	ocu-miR-15a-5p	ENSOCUG00000000847	PTPRD	Up
novel_circ_0016283	Up	ocu-miR-15a-5p	ENSOCUG00000000847	PTPRD	Up
novel_circ_0017312	Up	ocu-miR-15a-5p	ENSOCUG00000000847	PTPRD	Up
novel_circ_0014613	Up	ocu-miR-15a-5p	ENSOCUG00000000847	PTPRD	Up
novel_circ_0017362	Up	ocu-miR-15a-5p	ENSOCUG00000000847	PTPRD	Up
novel_circ_0015574	Up	ocu-miR-15a-5p	ENSOCUG00000000847	PTPRD	Up
novel_circ_0015628	Up	ocu-miR-15a-5p	ENSOCUG00000000847	PTPRD	Up
novel_circ_0015487	Up	ocu-miR-15a-5p	ENSOCUG00000000847	PTPRD	Up
novel_circ_0017220	Up	ocu-miR-16a-5p	ENSOCUG00000000847	PTPRD	Up
novel_circ_0012335	Up	ocu-miR-16a-5p	ENSOCUG00000000847	PTPRD	Up
novel_circ_0012651	Up	ocu-miR-16a-5p	ENSOCUG00000000847	PTPRD	Up
novel_circ_0013042	Up	ocu-miR-16a-5p	ENSOCUG00000000847	PTPRD	Up
novel_circ_0002072	Up	ocu-miR-16a-5p	ENSOCUG00000000847	PTPRD	Up
novel_circ_0003338	Up	ocu-miR-16a-5p	ENSOCUG00000000847	PTPRD	Up
novel_circ_0016283	Up	ocu-miR-16a-5p	ENSOCUG00000000847	PTPRD	Up
novel_circ_0017312	Up	ocu-miR-16a-5p	ENSOCUG00000000847	PTPRD	Up
novel_circ_0014613	Up	ocu-miR-16a-5p	ENSOCUG00000000847	PTPRD	Up
novel_circ_0015628	Up	ocu-miR-16a-5p	ENSOCUG00000000847	PTPRD	Up
novel_circ_0015487	Up	ocu-miR-16a-5p	ENSOCUG00000000847	PTPRD	Up
novel_circ_0017220	Up	ocu-miR-16b-5p	ENSOCUG00000000847	PTPRD	Up
novel_circ_0016631	Up	ocu-miR-16b-5p	ENSOCUG00000000847	PTPRD	Up
novel_circ_0016632	Up	ocu-miR-16b-5p	ENSOCUG00000000847	PTPRD	Up
novel_circ_0012335	Up	ocu-miR-16b-5p	ENSOCUG00000000847	PTPRD	Up
novel_circ_0012651	Up	ocu-miR-16b-5p	ENSOCUG00000000847	PTPRD	Up
novel_circ_0013042	Up	ocu-miR-16b-5p	ENSOCUG00000000847	PTPRD	Up
novel_circ_0003338	Up	ocu-miR-16b-5p	ENSOCUG00000000847	PTPRD	Up
novel_circ_0005493	Up	ocu-miR-16b-5p	ENSOCUG00000000847	PTPRD	Up
novel_circ_0014938	Up	ocu-miR-16b-5p	ENSOCUG00000000847	PTPRD	Up
novel_circ_0013302	Up	ocu-miR-16b-5p	ENSOCUG00000000847	PTPRD	Up
novel_circ_0009214	Up	ocu-miR-16b-5p	ENSOCUG00000000847	PTPRD	Up
novel_circ_0016283	Up	ocu-miR-16b-5p	ENSOCUG00000000847	PTPRD	Up
novel_circ_0017312	Up	ocu-miR-16b-5p	ENSOCUG00000000847	PTPRD	Up
novel_circ_0014613	Up	ocu-miR-16b-5p	ENSOCUG00000000847	PTPRD	Up
novel_circ_0015628	Up	ocu-miR-16b-5p	ENSOCUG00000000847	PTPRD	Up
novel_circ_0015487	Up	ocu-miR-16b-5p	ENSOCUG00000000847	PTPRD	Up
novel_circ_0017220	Up	ocu-miR-424-5p	ENSOCUG00000000847	PTPRD	Up
novel_circ_0018346	Up	ocu-miR-424-5p	ENSOCUG00000000847	PTPRD	Up
novel_circ_0012651	Up	ocu-miR-424-5p	ENSOCUG00000000847	PTPRD	Up
novel_circ_0012793	Up	ocu-miR-424-5p	ENSOCUG00000000847	PTPRD	Up
novel_circ_0006132	Up	ocu-miR-424-5p	ENSOCUG00000000847	PTPRD	Up
novel_circ_0006173	Up	ocu-miR-424-5p	ENSOCUG00000000847	PTPRD	Up
novel_circ_0009345	Up	ocu-miR-424-5p	ENSOCUG00000000847	PTPRD	Up
novel_circ_0009392	Up	ocu-miR-424-5p	ENSOCUG00000000847	PTPRD	Up
novel_circ_0017312	Up	ocu-miR-424-5p	ENSOCUG00000000847	PTPRD	Up
novel_circ_0015574	Up	ocu-miR-424-5p	ENSOCUG00000000847	PTPRD	Up
novel_circ_0017220	Up	ocu-miR-497-5p	ENSOCUG00000000847	PTPRD	Up
novel_circ_0016033	Up	ocu-miR-497-5p	ENSOCUG00000000847	PTPRD	Up
novel_circ_0012335	Up	ocu-miR-497-5p	ENSOCUG00000000847	PTPRD	Up
novel_circ_0013042	Up	ocu-miR-497-5p	ENSOCUG00000000847	PTPRD	Up
novel_circ_0018017	Up	ocu-miR-497-5p	ENSOCUG00000000847	PTPRD	Up
novel_circ_0002181	Up	ocu-miR-497-5p	ENSOCUG00000000847	PTPRD	Up
novel_circ_0003338	Up	ocu-miR-497-5p	ENSOCUG00000000847	PTPRD	Up
novel_circ_0006173	Up	ocu-miR-497-5p	ENSOCUG00000000847	PTPRD	Up
novel_circ_0014957	Up	ocu-miR-497-5p	ENSOCUG00000000847	PTPRD	Up
novel_circ_0017312	Up	ocu-miR-497-5p	ENSOCUG00000000847	PTPRD	Up
novel_circ_0014377	Up	ocu-miR-497-5p	ENSOCUG00000000847	PTPRD	Up
novel_circ_0014464	Up	ocu-miR-497-5p	ENSOCUG00000000847	PTPRD	Up
novel_circ_0017362	Up	ocu-miR-497-5p	ENSOCUG00000000847	PTPRD	Up
novel_circ_0012033	Up	ocu-miR-497-5p	ENSOCUG00000000847	PTPRD	Up
novel_circ_0015574	Up	ocu-miR-497-5p	ENSOCUG00000000847	PTPRD	Up
novel_circ_0015487	Up	ocu-miR-497-5p	ENSOCUG00000000847	PTPRD	Up
novel_circ_0017252	Up	ocu-miR-500-5p	ENSOCUG00000000847	PTPRD	Up
novel_circ_0012651	Up	ocu-miR-500-5p	ENSOCUG00000000847	PTPRD	Up
novel_circ_0012905	Up	ocu-miR-500-5p	ENSOCUG00000000847	PTPRD	Up
novel_circ_0004066	Up	ocu-miR-500-5p	ENSOCUG00000000847	PTPRD	Up
novel_circ_0004491	Up	ocu-miR-500-5p	ENSOCUG00000000847	PTPRD	Up
novel_circ_0007460	Up	ocu-miR-500-5p	ENSOCUG00000000847	PTPRD	Up
novel_circ_0015008	Up	ocu-miR-500-5p	ENSOCUG00000000847	PTPRD	Up
novel_circ_0017611	Up	ocu-miR-500-5p	ENSOCUG00000000847	PTPRD	Up
novel_circ_0011772	Up	ocu-miR-500-5p	ENSOCUG00000000847	PTPRD	Up
novel_circ_0017252	Up	ocu-miR-502b-5p	ENSOCUG00000000847	PTPRD	Up
novel_circ_0017252	Up	ocu-miR-502b-5p	ENSOCUG00000000847	PTPRD	Up
novel_circ_0012651	Up	ocu-miR-502b-5p	ENSOCUG00000000847	PTPRD	Up
novel_circ_0012651	Up	ocu-miR-502b-5p	ENSOCUG00000000847	PTPRD	Up
novel_circ_0012905	Up	ocu-miR-502b-5p	ENSOCUG00000000847	PTPRD	Up
novel_circ_0012905	Up	ocu-miR-502b-5p	ENSOCUG00000000847	PTPRD	Up
novel_circ_0004066	Up	ocu-miR-502b-5p	ENSOCUG00000000847	PTPRD	Up
novel_circ_0004066	Up	ocu-miR-502b-5p	ENSOCUG00000000847	PTPRD	Up
novel_circ_0004491	Up	ocu-miR-502b-5p	ENSOCUG00000000847	PTPRD	Up
novel_circ_0004491	Up	ocu-miR-502b-5p	ENSOCUG00000000847	PTPRD	Up
novel_circ_0003920	Up	ocu-miR-502b-5p	ENSOCUG00000000847	PTPRD	Up
novel_circ_0003920	Up	ocu-miR-502b-5p	ENSOCUG00000000847	PTPRD	Up
novel_circ_0015008	Up	ocu-miR-502b-5p	ENSOCUG00000000847	PTPRD	Up
novel_circ_0015008	Up	ocu-miR-502b-5p	ENSOCUG00000000847	PTPRD	Up
novel_circ_0017611	Up	ocu-miR-502b-5p	ENSOCUG00000000847	PTPRD	Up
novel_circ_0017611	Up	ocu-miR-502b-5p	ENSOCUG00000000847	PTPRD	Up
novel_circ_0011772	Up	ocu-miR-502b-5p	ENSOCUG00000000847	PTPRD	Up
novel_circ_0011772	Up	ocu-miR-502b-5p	ENSOCUG00000000847	PTPRD	Up
novel_circ_0016184	Up	ocu-miR-502b-5p	ENSOCUG00000000847	PTPRD	Up
novel_circ_0016184	Up	ocu-miR-502b-5p	ENSOCUG00000000847	PTPRD	Up
novel_circ_0016186	Up	ocu-miR-502b-5p	ENSOCUG00000000847	PTPRD	Up
novel_circ_0016186	Up	ocu-miR-502b-5p	ENSOCUG00000000847	PTPRD	Up
novel_circ_0012140	Up	ocu-miR-143-3p	ENSOCUG00000000847	PTPRD	Up
novel_circ_0015173	Up	ocu-miR-143-3p	ENSOCUG00000000847	PTPRD	Up
novel_circ_0014384	Up	ocu-miR-143-3p	ENSOCUG00000000847	PTPRD	Up
novel_circ_0007578	Up	ocu-miR-146a-5p	ENSOCUG00000000847	PTPRD	Up
novel_circ_0008301	Up	ocu-miR-146a-5p	ENSOCUG00000000847	PTPRD	Up
novel_circ_0018017	Up	ocu-miR-146a-5p	ENSOCUG00000000847	PTPRD	Up
novel_circ_0014384	Up	ocu-miR-146a-5p	ENSOCUG00000000847	PTPRD	Up
novel_circ_0007578	Up	ocu-miR-146b-5p	ENSOCUG00000000847	PTPRD	Up
novel_circ_0008301	Up	ocu-miR-146b-5p	ENSOCUG00000000847	PTPRD	Up
novel_circ_0012335	Up	ocu-miR-146b-5p	ENSOCUG00000000847	PTPRD	Up
novel_circ_0018017	Up	ocu-miR-146b-5p	ENSOCUG00000000847	PTPRD	Up
novel_circ_0014384	Up	ocu-miR-146b-5p	ENSOCUG00000000847	PTPRD	Up
novel_circ_0017673	Up	ocu-miR-133a-3p	ENSOCUG00000000847	PTPRD	Up
novel_circ_0012335	Up	ocu-miR-133a-3p	ENSOCUG00000000847	PTPRD	Up
novel_circ_0000051	Up	ocu-miR-133a-3p	ENSOCUG00000000847	PTPRD	Up
novel_circ_0002186	Up	ocu-miR-133a-3p	ENSOCUG00000000847	PTPRD	Up
novel_circ_0003920	Up	ocu-miR-133a-3p	ENSOCUG00000000847	PTPRD	Up
novel_circ_0013577	Up	ocu-miR-133a-3p	ENSOCUG00000000847	PTPRD	Up
novel_circ_0017673	Up	ocu-miR-133b-3p	ENSOCUG00000000847	PTPRD	Up
novel_circ_0012335	Up	ocu-miR-133b-3p	ENSOCUG00000000847	PTPRD	Up
novel_circ_0000051	Up	ocu-miR-133b-3p	ENSOCUG00000000847	PTPRD	Up
novel_circ_0002186	Up	ocu-miR-133b-3p	ENSOCUG00000000847	PTPRD	Up
novel_circ_0003920	Up	ocu-miR-133b-3p	ENSOCUG00000000847	PTPRD	Up
novel_circ_0013577	Up	ocu-miR-133b-3p	ENSOCUG00000000847	PTPRD	Up
novel_circ_0016997	Up	ocu-miR-135b-5p	ENSOCUG00000000847	PTPRD	Up
novel_circ_0000149	Up	ocu-miR-135b-5p	ENSOCUG00000000847	PTPRD	Up
novel_circ_0005157	Up	ocu-miR-135b-5p	ENSOCUG00000000847	PTPRD	Up
novel_circ_0014372	Up	ocu-miR-135b-5p	ENSOCUG00000000847	PTPRD	Up
novel_circ_0012651	Up	ocu-miR-502a-5p	ENSOCUG00000000847	PTPRD	Up
novel_circ_0003920	Up	ocu-miR-502a-5p	ENSOCUG00000000847	PTPRD	Up
novel_circ_0005493	Up	ocu-miR-502a-5p	ENSOCUG00000000847	PTPRD	Up
novel_circ_0005996	Up	ocu-miR-502a-5p	ENSOCUG00000000847	PTPRD	Up
novel_circ_0006930	Up	ocu-miR-502a-5p	ENSOCUG00000000847	PTPRD	Up
novel_circ_0015186	Up	ocu-miR-502a-5p	ENSOCUG00000000847	PTPRD	Up
novel_circ_0015008	Up	ocu-miR-502a-5p	ENSOCUG00000000847	PTPRD	Up
novel_circ_0013577	Up	ocu-miR-502a-5p	ENSOCUG00000000847	PTPRD	Up
novel_circ_0011772	Up	ocu-miR-502a-5p	ENSOCUG00000000847	PTPRD	Up
novel_circ_0002160	Up	ocu-miR-204-5p	ENSOCUG00000000847	PTPRD	Up
novel_circ_0002959	Up	ocu-miR-204-5p	ENSOCUG00000000847	PTPRD	Up
novel_circ_0006383	Up	ocu-miR-204-5p	ENSOCUG00000000847	PTPRD	Up
novel_circ_0006384	Up	ocu-miR-204-5p	ENSOCUG00000000847	PTPRD	Up
novel_circ_0010188	Up	ocu-miR-204-5p	ENSOCUG00000000847	PTPRD	Up
novel_circ_0014590	Up	ocu-miR-204-5p	ENSOCUG00000000847	PTPRD	Up
novel_circ_0014741	Up	ocu-miR-204-5p	ENSOCUG00000000847	PTPRD	Up
novel_circ_0011553	Up	ocu-miR-204-5p	ENSOCUG00000000847	PTPRD	Up
novel_circ_0011560	Up	ocu-miR-101-3p	ENSOCUG00000000847	PTPRD	Up
novel_circ_0017220	Up	ocu-miR-15a-5p	ENSOCUG00000000847	PTPRD	Up
novel_circ_0016033	Up	ocu-miR-15a-5p	ENSOCUG00000000847	PTPRD	Up
novel_circ_0013042	Up	ocu-miR-15a-5p	ENSOCUG00000000847	PTPRD	Up
novel_circ_0002181	Up	ocu-miR-15a-5p	ENSOCUG00000000847	PTPRD	Up
novel_circ_0003338	Up	ocu-miR-15a-5p	ENSOCUG00000000847	PTPRD	Up
novel_circ_0014957	Up	ocu-miR-15a-5p	ENSOCUG00000000847	PTPRD	Up
novel_circ_0013718	Up	ocu-miR-15a-5p	ENSOCUG00000000847	PTPRD	Up
novel_circ_0016283	Up	ocu-miR-15a-5p	ENSOCUG00000000847	PTPRD	Up
novel_circ_0017312	Up	ocu-miR-15a-5p	ENSOCUG00000000847	PTPRD	Up
novel_circ_0014613	Up	ocu-miR-15a-5p	ENSOCUG00000000847	PTPRD	Up
novel_circ_0017362	Up	ocu-miR-15a-5p	ENSOCUG00000000847	PTPRD	Up
novel_circ_0015574	Up	ocu-miR-15a-5p	ENSOCUG00000000847	PTPRD	Up
novel_circ_0015628	Up	ocu-miR-15a-5p	ENSOCUG00000000847	PTPRD	Up
novel_circ_0015487	Up	ocu-miR-15a-5p	ENSOCUG00000000847	PTPRD	Up
novel_circ_0017220	Up	ocu-miR-16a-5p	ENSOCUG00000000847	PTPRD	Up
novel_circ_0012335	Up	ocu-miR-16a-5p	ENSOCUG00000000847	PTPRD	Up
novel_circ_0012651	Up	ocu-miR-16a-5p	ENSOCUG00000000847	PTPRD	Up
novel_circ_0013042	Up	ocu-miR-16a-5p	ENSOCUG00000000847	PTPRD	Up
novel_circ_0002072	Up	ocu-miR-16a-5p	ENSOCUG00000000847	PTPRD	Up
novel_circ_0003338	Up	ocu-miR-16a-5p	ENSOCUG00000000847	PTPRD	Up
novel_circ_0016283	Up	ocu-miR-16a-5p	ENSOCUG00000000847	PTPRD	Up
novel_circ_0017312	Up	ocu-miR-16a-5p	ENSOCUG00000000847	PTPRD	Up
novel_circ_0014613	Up	ocu-miR-16a-5p	ENSOCUG00000000847	PTPRD	Up
novel_circ_0015628	Up	ocu-miR-16a-5p	ENSOCUG00000000847	PTPRD	Up
novel_circ_0015487	Up	ocu-miR-16a-5p	ENSOCUG00000000847	PTPRD	Up
novel_circ_0017220	Up	ocu-miR-16b-5p	ENSOCUG00000000847	PTPRD	Up
novel_circ_0016631	Up	ocu-miR-16b-5p	ENSOCUG00000000847	PTPRD	Up
novel_circ_0016632	Up	ocu-miR-16b-5p	ENSOCUG00000000847	PTPRD	Up
novel_circ_0012335	Up	ocu-miR-16b-5p	ENSOCUG00000000847	PTPRD	Up
novel_circ_0012651	Up	ocu-miR-16b-5p	ENSOCUG00000000847	PTPRD	Up
novel_circ_0013042	Up	ocu-miR-16b-5p	ENSOCUG00000000847	PTPRD	Up
novel_circ_0003338	Up	ocu-miR-16b-5p	ENSOCUG00000000847	PTPRD	Up
novel_circ_0005493	Up	ocu-miR-16b-5p	ENSOCUG00000000847	PTPRD	Up
novel_circ_0014938	Up	ocu-miR-16b-5p	ENSOCUG00000000847	PTPRD	Up
novel_circ_0013302	Up	ocu-miR-16b-5p	ENSOCUG00000000847	PTPRD	Up
novel_circ_0009214	Up	ocu-miR-16b-5p	ENSOCUG00000000847	PTPRD	Up
novel_circ_0016283	Up	ocu-miR-16b-5p	ENSOCUG00000000847	PTPRD	Up
novel_circ_0017312	Up	ocu-miR-16b-5p	ENSOCUG00000000847	PTPRD	Up
novel_circ_0014613	Up	ocu-miR-16b-5p	ENSOCUG00000000847	PTPRD	Up
novel_circ_0015628	Up	ocu-miR-16b-5p	ENSOCUG00000000847	PTPRD	Up
novel_circ_0015487	Up	ocu-miR-16b-5p	ENSOCUG00000000847	PTPRD	Up
novel_circ_0017220	Up	ocu-miR-424-5p	ENSOCUG00000000847	PTPRD	Up
novel_circ_0018346	Up	ocu-miR-424-5p	ENSOCUG00000000847	PTPRD	Up
novel_circ_0012651	Up	ocu-miR-424-5p	ENSOCUG00000000847	PTPRD	Up
novel_circ_0012793	Up	ocu-miR-424-5p	ENSOCUG00000000847	PTPRD	Up
novel_circ_0006132	Up	ocu-miR-424-5p	ENSOCUG00000000847	PTPRD	Up
novel_circ_0006173	Up	ocu-miR-424-5p	ENSOCUG00000000847	PTPRD	Up
novel_circ_0009345	Up	ocu-miR-424-5p	ENSOCUG00000000847	PTPRD	Up
novel_circ_0009392	Up	ocu-miR-424-5p	ENSOCUG00000000847	PTPRD	Up
novel_circ_0017312	Up	ocu-miR-424-5p	ENSOCUG00000000847	PTPRD	Up
novel_circ_0015574	Up	ocu-miR-424-5p	ENSOCUG00000000847	PTPRD	Up
novel_circ_0017220	Up	ocu-miR-497-5p	ENSOCUG00000000847	PTPRD	Up
novel_circ_0016033	Up	ocu-miR-497-5p	ENSOCUG00000000847	PTPRD	Up
novel_circ_0012335	Up	ocu-miR-497-5p	ENSOCUG00000000847	PTPRD	Up
novel_circ_0013042	Up	ocu-miR-497-5p	ENSOCUG00000000847	PTPRD	Up
novel_circ_0018017	Up	ocu-miR-497-5p	ENSOCUG00000000847	PTPRD	Up
novel_circ_0002181	Up	ocu-miR-497-5p	ENSOCUG00000000847	PTPRD	Up
novel_circ_0003338	Up	ocu-miR-497-5p	ENSOCUG00000000847	PTPRD	Up
novel_circ_0006173	Up	ocu-miR-497-5p	ENSOCUG00000000847	PTPRD	Up
novel_circ_0014957	Up	ocu-miR-497-5p	ENSOCUG00000000847	PTPRD	Up
novel_circ_0017312	Up	ocu-miR-497-5p	ENSOCUG00000000847	PTPRD	Up
novel_circ_0014377	Up	ocu-miR-497-5p	ENSOCUG00000000847	PTPRD	Up
novel_circ_0014464	Up	ocu-miR-497-5p	ENSOCUG00000000847	PTPRD	Up
novel_circ_0017362	Up	ocu-miR-497-5p	ENSOCUG00000000847	PTPRD	Up
novel_circ_0012033	Up	ocu-miR-497-5p	ENSOCUG00000000847	PTPRD	Up
novel_circ_0015574	Up	ocu-miR-497-5p	ENSOCUG00000000847	PTPRD	Up
novel_circ_0015487	Up	ocu-miR-497-5p	ENSOCUG00000000847	PTPRD	Up
novel_circ_0017252	Up	ocu-miR-500-5p	ENSOCUG00000000847	PTPRD	Up
novel_circ_0012651	Up	ocu-miR-500-5p	ENSOCUG00000000847	PTPRD	Up
novel_circ_0012905	Up	ocu-miR-500-5p	ENSOCUG00000000847	PTPRD	Up
novel_circ_0004066	Up	ocu-miR-500-5p	ENSOCUG00000000847	PTPRD	Up
novel_circ_0004491	Up	ocu-miR-500-5p	ENSOCUG00000000847	PTPRD	Up
novel_circ_0007460	Up	ocu-miR-500-5p	ENSOCUG00000000847	PTPRD	Up
novel_circ_0015008	Up	ocu-miR-500-5p	ENSOCUG00000000847	PTPRD	Up
novel_circ_0017611	Up	ocu-miR-500-5p	ENSOCUG00000000847	PTPRD	Up
novel_circ_0011772	Up	ocu-miR-500-5p	ENSOCUG00000000847	PTPRD	Up
novel_circ_0017252	Up	ocu-miR-502b-5p	ENSOCUG00000000847	PTPRD	Up
novel_circ_0017252	Up	ocu-miR-502b-5p	ENSOCUG00000000847	PTPRD	Up
novel_circ_0012651	Up	ocu-miR-502b-5p	ENSOCUG00000000847	PTPRD	Up
novel_circ_0012651	Up	ocu-miR-502b-5p	ENSOCUG00000000847	PTPRD	Up
novel_circ_0012905	Up	ocu-miR-502b-5p	ENSOCUG00000000847	PTPRD	Up
novel_circ_0012905	Up	ocu-miR-502b-5p	ENSOCUG00000000847	PTPRD	Up
novel_circ_0004066	Up	ocu-miR-502b-5p	ENSOCUG00000000847	PTPRD	Up
novel_circ_0004066	Up	ocu-miR-502b-5p	ENSOCUG00000000847	PTPRD	Up
novel_circ_0004491	Up	ocu-miR-502b-5p	ENSOCUG00000000847	PTPRD	Up
novel_circ_0004491	Up	ocu-miR-502b-5p	ENSOCUG00000000847	PTPRD	Up
novel_circ_0003920	Up	ocu-miR-502b-5p	ENSOCUG00000000847	PTPRD	Up
novel_circ_0003920	Up	ocu-miR-502b-5p	ENSOCUG00000000847	PTPRD	Up
novel_circ_0015008	Up	ocu-miR-502b-5p	ENSOCUG00000000847	PTPRD	Up
novel_circ_0015008	Up	ocu-miR-502b-5p	ENSOCUG00000000847	PTPRD	Up
novel_circ_0017611	Up	ocu-miR-502b-5p	ENSOCUG00000000847	PTPRD	Up
novel_circ_0017611	Up	ocu-miR-502b-5p	ENSOCUG00000000847	PTPRD	Up
novel_circ_0011772	Up	ocu-miR-502b-5p	ENSOCUG00000000847	PTPRD	Up
novel_circ_0011772	Up	ocu-miR-502b-5p	ENSOCUG00000000847	PTPRD	Up
novel_circ_0016184	Up	ocu-miR-502b-5p	ENSOCUG00000000847	PTPRD	Up
novel_circ_0016184	Up	ocu-miR-502b-5p	ENSOCUG00000000847	PTPRD	Up
novel_circ_0016186	Up	ocu-miR-502b-5p	ENSOCUG00000000847	PTPRD	Up
novel_circ_0016186	Up	ocu-miR-502b-5p	ENSOCUG00000000847	PTPRD	Up
novel_circ_0012140	Up	ocu-miR-143-3p	ENSOCUG00000000847	PTPRD	Up
novel_circ_0015173	Up	ocu-miR-143-3p	ENSOCUG00000000847	PTPRD	Up
novel_circ_0014384	Up	ocu-miR-143-3p	ENSOCUG00000000847	PTPRD	Up
novel_circ_0007578	Up	ocu-miR-146a-5p	ENSOCUG00000000847	PTPRD	Up
novel_circ_0008301	Up	ocu-miR-146a-5p	ENSOCUG00000000847	PTPRD	Up
novel_circ_0018017	Up	ocu-miR-146a-5p	ENSOCUG00000000847	PTPRD	Up
novel_circ_0014384	Up	ocu-miR-146a-5p	ENSOCUG00000000847	PTPRD	Up
novel_circ_0007578	Up	ocu-miR-146b-5p	ENSOCUG00000000847	PTPRD	Up
novel_circ_0008301	Up	ocu-miR-146b-5p	ENSOCUG00000000847	PTPRD	Up
novel_circ_0012335	Up	ocu-miR-146b-5p	ENSOCUG00000000847	PTPRD	Up
novel_circ_0018017	Up	ocu-miR-146b-5p	ENSOCUG00000000847	PTPRD	Up
novel_circ_0014384	Up	ocu-miR-146b-5p	ENSOCUG00000000847	PTPRD	Up
novel_circ_0017673	Up	ocu-miR-133a-3p	ENSOCUG00000000847	PTPRD	Up
novel_circ_0012335	Up	ocu-miR-133a-3p	ENSOCUG00000000847	PTPRD	Up
novel_circ_0000051	Up	ocu-miR-133a-3p	ENSOCUG00000000847	PTPRD	Up
novel_circ_0002186	Up	ocu-miR-133a-3p	ENSOCUG00000000847	PTPRD	Up
novel_circ_0003920	Up	ocu-miR-133a-3p	ENSOCUG00000000847	PTPRD	Up
novel_circ_0013577	Up	ocu-miR-133a-3p	ENSOCUG00000000847	PTPRD	Up
novel_circ_0017673	Up	ocu-miR-133b-3p	ENSOCUG00000000847	PTPRD	Up
novel_circ_0012335	Up	ocu-miR-133b-3p	ENSOCUG00000000847	PTPRD	Up
novel_circ_0000051	Up	ocu-miR-133b-3p	ENSOCUG00000000847	PTPRD	Up
novel_circ_0002186	Up	ocu-miR-133b-3p	ENSOCUG00000000847	PTPRD	Up
novel_circ_0003920	Up	ocu-miR-133b-3p	ENSOCUG00000000847	PTPRD	Up
novel_circ_0013577	Up	ocu-miR-133b-3p	ENSOCUG00000000847	PTPRD	Up
novel_circ_0016997	Up	ocu-miR-135b-5p	ENSOCUG00000000847	PTPRD	Up
novel_circ_0000149	Up	ocu-miR-135b-5p	ENSOCUG00000000847	PTPRD	Up
novel_circ_0005157	Up	ocu-miR-135b-5p	ENSOCUG00000000847	PTPRD	Up
novel_circ_0014372	Up	ocu-miR-135b-5p	ENSOCUG00000000847	PTPRD	Up
novel_circ_0012651	Up	ocu-miR-502a-5p	ENSOCUG00000000847	PTPRD	Up
novel_circ_0003920	Up	ocu-miR-502a-5p	ENSOCUG00000000847	PTPRD	Up
novel_circ_0005493	Up	ocu-miR-502a-5p	ENSOCUG00000000847	PTPRD	Up
novel_circ_0005996	Up	ocu-miR-502a-5p	ENSOCUG00000000847	PTPRD	Up
novel_circ_0006930	Up	ocu-miR-502a-5p	ENSOCUG00000000847	PTPRD	Up
novel_circ_0015186	Up	ocu-miR-502a-5p	ENSOCUG00000000847	PTPRD	Up
novel_circ_0015008	Up	ocu-miR-502a-5p	ENSOCUG00000000847	PTPRD	Up
novel_circ_0013577	Up	ocu-miR-502a-5p	ENSOCUG00000000847	PTPRD	Up
novel_circ_0011772	Up	ocu-miR-502a-5p	ENSOCUG00000000847	PTPRD	Up
novel_circ_0002160	Up	ocu-miR-204-5p	ENSOCUG00000000847	PTPRD	Up
novel_circ_0002959	Up	ocu-miR-204-5p	ENSOCUG00000000847	PTPRD	Up
novel_circ_0006383	Up	ocu-miR-204-5p	ENSOCUG00000000847	PTPRD	Up
novel_circ_0006384	Up	ocu-miR-204-5p	ENSOCUG00000000847	PTPRD	Up
novel_circ_0010188	Up	ocu-miR-204-5p	ENSOCUG00000000847	PTPRD	Up
novel_circ_0014590	Up	ocu-miR-204-5p	ENSOCUG00000000847	PTPRD	Up
novel_circ_0014741	Up	ocu-miR-204-5p	ENSOCUG00000000847	PTPRD	Up
novel_circ_0011553	Up	ocu-miR-204-5p	ENSOCUG00000000847	PTPRD	Up
novel_circ_0011560	Up	ocu-miR-101-3p	ENSOCUG00000000847	PTPRD	Up
novel_circ_0017220	Up	ocu-miR-15a-5p	ENSOCUG00000000847	PTPRD	Up
novel_circ_0016033	Up	ocu-miR-15a-5p	ENSOCUG00000000847	PTPRD	Up
novel_circ_0013042	Up	ocu-miR-15a-5p	ENSOCUG00000000847	PTPRD	Up
novel_circ_0002181	Up	ocu-miR-15a-5p	ENSOCUG00000000847	PTPRD	Up
novel_circ_0003338	Up	ocu-miR-15a-5p	ENSOCUG00000000847	PTPRD	Up
novel_circ_0014957	Up	ocu-miR-15a-5p	ENSOCUG00000000847	PTPRD	Up
novel_circ_0013718	Up	ocu-miR-15a-5p	ENSOCUG00000000847	PTPRD	Up
novel_circ_0016283	Up	ocu-miR-15a-5p	ENSOCUG00000000847	PTPRD	Up
novel_circ_0017312	Up	ocu-miR-15a-5p	ENSOCUG00000000847	PTPRD	Up
novel_circ_0014613	Up	ocu-miR-15a-5p	ENSOCUG00000000847	PTPRD	Up
novel_circ_0017362	Up	ocu-miR-15a-5p	ENSOCUG00000000847	PTPRD	Up
novel_circ_0015574	Up	ocu-miR-15a-5p	ENSOCUG00000000847	PTPRD	Up
novel_circ_0015628	Up	ocu-miR-15a-5p	ENSOCUG00000000847	PTPRD	Up
novel_circ_0015487	Up	ocu-miR-15a-5p	ENSOCUG00000000847	PTPRD	Up
novel_circ_0017220	Up	ocu-miR-16a-5p	ENSOCUG00000000847	PTPRD	Up
novel_circ_0012335	Up	ocu-miR-16a-5p	ENSOCUG00000000847	PTPRD	Up
novel_circ_0012651	Up	ocu-miR-16a-5p	ENSOCUG00000000847	PTPRD	Up
novel_circ_0013042	Up	ocu-miR-16a-5p	ENSOCUG00000000847	PTPRD	Up
novel_circ_0002072	Up	ocu-miR-16a-5p	ENSOCUG00000000847	PTPRD	Up
novel_circ_0003338	Up	ocu-miR-16a-5p	ENSOCUG00000000847	PTPRD	Up
novel_circ_0016283	Up	ocu-miR-16a-5p	ENSOCUG00000000847	PTPRD	Up
novel_circ_0017312	Up	ocu-miR-16a-5p	ENSOCUG00000000847	PTPRD	Up
novel_circ_0014613	Up	ocu-miR-16a-5p	ENSOCUG00000000847	PTPRD	Up
novel_circ_0015628	Up	ocu-miR-16a-5p	ENSOCUG00000000847	PTPRD	Up
novel_circ_0015487	Up	ocu-miR-16a-5p	ENSOCUG00000000847	PTPRD	Up
novel_circ_0017220	Up	ocu-miR-16b-5p	ENSOCUG00000000847	PTPRD	Up
novel_circ_0016631	Up	ocu-miR-16b-5p	ENSOCUG00000000847	PTPRD	Up
novel_circ_0016632	Up	ocu-miR-16b-5p	ENSOCUG00000000847	PTPRD	Up
novel_circ_0012335	Up	ocu-miR-16b-5p	ENSOCUG00000000847	PTPRD	Up
novel_circ_0012651	Up	ocu-miR-16b-5p	ENSOCUG00000000847	PTPRD	Up
novel_circ_0013042	Up	ocu-miR-16b-5p	ENSOCUG00000000847	PTPRD	Up
novel_circ_0003338	Up	ocu-miR-16b-5p	ENSOCUG00000000847	PTPRD	Up
novel_circ_0005493	Up	ocu-miR-16b-5p	ENSOCUG00000000847	PTPRD	Up
novel_circ_0014938	Up	ocu-miR-16b-5p	ENSOCUG00000000847	PTPRD	Up
novel_circ_0013302	Up	ocu-miR-16b-5p	ENSOCUG00000000847	PTPRD	Up
novel_circ_0009214	Up	ocu-miR-16b-5p	ENSOCUG00000000847	PTPRD	Up
novel_circ_0016283	Up	ocu-miR-16b-5p	ENSOCUG00000000847	PTPRD	Up
novel_circ_0017312	Up	ocu-miR-16b-5p	ENSOCUG00000000847	PTPRD	Up
novel_circ_0014613	Up	ocu-miR-16b-5p	ENSOCUG00000000847	PTPRD	Up
novel_circ_0015628	Up	ocu-miR-16b-5p	ENSOCUG00000000847	PTPRD	Up
novel_circ_0015487	Up	ocu-miR-16b-5p	ENSOCUG00000000847	PTPRD	Up
novel_circ_0017220	Up	ocu-miR-424-5p	ENSOCUG00000000847	PTPRD	Up
novel_circ_0018346	Up	ocu-miR-424-5p	ENSOCUG00000000847	PTPRD	Up
novel_circ_0012651	Up	ocu-miR-424-5p	ENSOCUG00000000847	PTPRD	Up
novel_circ_0012793	Up	ocu-miR-424-5p	ENSOCUG00000000847	PTPRD	Up
novel_circ_0006132	Up	ocu-miR-424-5p	ENSOCUG00000000847	PTPRD	Up
novel_circ_0006173	Up	ocu-miR-424-5p	ENSOCUG00000000847	PTPRD	Up
novel_circ_0009345	Up	ocu-miR-424-5p	ENSOCUG00000000847	PTPRD	Up
novel_circ_0009392	Up	ocu-miR-424-5p	ENSOCUG00000000847	PTPRD	Up
novel_circ_0017312	Up	ocu-miR-424-5p	ENSOCUG00000000847	PTPRD	Up
novel_circ_0015574	Up	ocu-miR-424-5p	ENSOCUG00000000847	PTPRD	Up
novel_circ_0017220	Up	ocu-miR-497-5p	ENSOCUG00000000847	PTPRD	Up
novel_circ_0016033	Up	ocu-miR-497-5p	ENSOCUG00000000847	PTPRD	Up
novel_circ_0012335	Up	ocu-miR-497-5p	ENSOCUG00000000847	PTPRD	Up
novel_circ_0013042	Up	ocu-miR-497-5p	ENSOCUG00000000847	PTPRD	Up
novel_circ_0018017	Up	ocu-miR-497-5p	ENSOCUG00000000847	PTPRD	Up
novel_circ_0002181	Up	ocu-miR-497-5p	ENSOCUG00000000847	PTPRD	Up
novel_circ_0003338	Up	ocu-miR-497-5p	ENSOCUG00000000847	PTPRD	Up
novel_circ_0006173	Up	ocu-miR-497-5p	ENSOCUG00000000847	PTPRD	Up
novel_circ_0014957	Up	ocu-miR-497-5p	ENSOCUG00000000847	PTPRD	Up
novel_circ_0017312	Up	ocu-miR-497-5p	ENSOCUG00000000847	PTPRD	Up
novel_circ_0014377	Up	ocu-miR-497-5p	ENSOCUG00000000847	PTPRD	Up
novel_circ_0014464	Up	ocu-miR-497-5p	ENSOCUG00000000847	PTPRD	Up
novel_circ_0017362	Up	ocu-miR-497-5p	ENSOCUG00000000847	PTPRD	Up
novel_circ_0012033	Up	ocu-miR-497-5p	ENSOCUG00000000847	PTPRD	Up
novel_circ_0015574	Up	ocu-miR-497-5p	ENSOCUG00000000847	PTPRD	Up
novel_circ_0015487	Up	ocu-miR-497-5p	ENSOCUG00000000847	PTPRD	Up
novel_circ_0017252	Up	ocu-miR-500-5p	ENSOCUG00000000847	PTPRD	Up
novel_circ_0012651	Up	ocu-miR-500-5p	ENSOCUG00000000847	PTPRD	Up
novel_circ_0012905	Up	ocu-miR-500-5p	ENSOCUG00000000847	PTPRD	Up
novel_circ_0004066	Up	ocu-miR-500-5p	ENSOCUG00000000847	PTPRD	Up
novel_circ_0004491	Up	ocu-miR-500-5p	ENSOCUG00000000847	PTPRD	Up
novel_circ_0007460	Up	ocu-miR-500-5p	ENSOCUG00000000847	PTPRD	Up
novel_circ_0015008	Up	ocu-miR-500-5p	ENSOCUG00000000847	PTPRD	Up
novel_circ_0017611	Up	ocu-miR-500-5p	ENSOCUG00000000847	PTPRD	Up
novel_circ_0011772	Up	ocu-miR-500-5p	ENSOCUG00000000847	PTPRD	Up
novel_circ_0017252	Up	ocu-miR-502b-5p	ENSOCUG00000000847	PTPRD	Up
novel_circ_0017252	Up	ocu-miR-502b-5p	ENSOCUG00000000847	PTPRD	Up
novel_circ_0012651	Up	ocu-miR-502b-5p	ENSOCUG00000000847	PTPRD	Up
novel_circ_0012651	Up	ocu-miR-502b-5p	ENSOCUG00000000847	PTPRD	Up
novel_circ_0012905	Up	ocu-miR-502b-5p	ENSOCUG00000000847	PTPRD	Up
novel_circ_0012905	Up	ocu-miR-502b-5p	ENSOCUG00000000847	PTPRD	Up
novel_circ_0004066	Up	ocu-miR-502b-5p	ENSOCUG00000000847	PTPRD	Up
novel_circ_0004066	Up	ocu-miR-502b-5p	ENSOCUG00000000847	PTPRD	Up
novel_circ_0004491	Up	ocu-miR-502b-5p	ENSOCUG00000000847	PTPRD	Up
novel_circ_0004491	Up	ocu-miR-502b-5p	ENSOCUG00000000847	PTPRD	Up
novel_circ_0003920	Up	ocu-miR-502b-5p	ENSOCUG00000000847	PTPRD	Up
novel_circ_0003920	Up	ocu-miR-502b-5p	ENSOCUG00000000847	PTPRD	Up
novel_circ_0015008	Up	ocu-miR-502b-5p	ENSOCUG00000000847	PTPRD	Up
novel_circ_0015008	Up	ocu-miR-502b-5p	ENSOCUG00000000847	PTPRD	Up
novel_circ_0017611	Up	ocu-miR-502b-5p	ENSOCUG00000000847	PTPRD	Up
novel_circ_0017611	Up	ocu-miR-502b-5p	ENSOCUG00000000847	PTPRD	Up
novel_circ_0011772	Up	ocu-miR-502b-5p	ENSOCUG00000000847	PTPRD	Up
novel_circ_0011772	Up	ocu-miR-502b-5p	ENSOCUG00000000847	PTPRD	Up
novel_circ_0016184	Up	ocu-miR-502b-5p	ENSOCUG00000000847	PTPRD	Up
novel_circ_0016184	Up	ocu-miR-502b-5p	ENSOCUG00000000847	PTPRD	Up
novel_circ_0016186	Up	ocu-miR-502b-5p	ENSOCUG00000000847	PTPRD	Up
novel_circ_0016186	Up	ocu-miR-502b-5p	ENSOCUG00000000847	PTPRD	Up
novel_circ_0012140	Up	ocu-miR-143-3p	ENSOCUG00000000847	PTPRD	Up
novel_circ_0015173	Up	ocu-miR-143-3p	ENSOCUG00000000847	PTPRD	Up
novel_circ_0014384	Up	ocu-miR-143-3p	ENSOCUG00000000847	PTPRD	Up
novel_circ_0007578	Up	ocu-miR-146a-5p	ENSOCUG00000000847	PTPRD	Up
novel_circ_0008301	Up	ocu-miR-146a-5p	ENSOCUG00000000847	PTPRD	Up
novel_circ_0018017	Up	ocu-miR-146a-5p	ENSOCUG00000000847	PTPRD	Up
novel_circ_0014384	Up	ocu-miR-146a-5p	ENSOCUG00000000847	PTPRD	Up
novel_circ_0007578	Up	ocu-miR-146b-5p	ENSOCUG00000000847	PTPRD	Up
novel_circ_0008301	Up	ocu-miR-146b-5p	ENSOCUG00000000847	PTPRD	Up
novel_circ_0012335	Up	ocu-miR-146b-5p	ENSOCUG00000000847	PTPRD	Up
novel_circ_0018017	Up	ocu-miR-146b-5p	ENSOCUG00000000847	PTPRD	Up
novel_circ_0014384	Up	ocu-miR-146b-5p	ENSOCUG00000000847	PTPRD	Up
novel_circ_0017673	Up	ocu-miR-133a-3p	ENSOCUG00000000847	PTPRD	Up
novel_circ_0012335	Up	ocu-miR-133a-3p	ENSOCUG00000000847	PTPRD	Up
novel_circ_0000051	Up	ocu-miR-133a-3p	ENSOCUG00000000847	PTPRD	Up
novel_circ_0002186	Up	ocu-miR-133a-3p	ENSOCUG00000000847	PTPRD	Up
novel_circ_0003920	Up	ocu-miR-133a-3p	ENSOCUG00000000847	PTPRD	Up
novel_circ_0013577	Up	ocu-miR-133a-3p	ENSOCUG00000000847	PTPRD	Up
novel_circ_0017673	Up	ocu-miR-133b-3p	ENSOCUG00000000847	PTPRD	Up
novel_circ_0012335	Up	ocu-miR-133b-3p	ENSOCUG00000000847	PTPRD	Up
novel_circ_0000051	Up	ocu-miR-133b-3p	ENSOCUG00000000847	PTPRD	Up
novel_circ_0002186	Up	ocu-miR-133b-3p	ENSOCUG00000000847	PTPRD	Up
novel_circ_0003920	Up	ocu-miR-133b-3p	ENSOCUG00000000847	PTPRD	Up
novel_circ_0013577	Up	ocu-miR-133b-3p	ENSOCUG00000000847	PTPRD	Up
novel_circ_0016997	Up	ocu-miR-135b-5p	ENSOCUG00000000847	PTPRD	Up
novel_circ_0000149	Up	ocu-miR-135b-5p	ENSOCUG00000000847	PTPRD	Up
novel_circ_0005157	Up	ocu-miR-135b-5p	ENSOCUG00000000847	PTPRD	Up
novel_circ_0014372	Up	ocu-miR-135b-5p	ENSOCUG00000000847	PTPRD	Up
novel_circ_0012651	Up	ocu-miR-502a-5p	ENSOCUG00000000847	PTPRD	Up
novel_circ_0003920	Up	ocu-miR-502a-5p	ENSOCUG00000000847	PTPRD	Up
novel_circ_0005493	Up	ocu-miR-502a-5p	ENSOCUG00000000847	PTPRD	Up
novel_circ_0005996	Up	ocu-miR-502a-5p	ENSOCUG00000000847	PTPRD	Up
novel_circ_0006930	Up	ocu-miR-502a-5p	ENSOCUG00000000847	PTPRD	Up
novel_circ_0015186	Up	ocu-miR-502a-5p	ENSOCUG00000000847	PTPRD	Up
novel_circ_0015008	Up	ocu-miR-502a-5p	ENSOCUG00000000847	PTPRD	Up
novel_circ_0013577	Up	ocu-miR-502a-5p	ENSOCUG00000000847	PTPRD	Up
novel_circ_0011772	Up	ocu-miR-502a-5p	ENSOCUG00000000847	PTPRD	Up
novel_circ_0002160	Up	ocu-miR-204-5p	ENSOCUG00000000847	PTPRD	Up
novel_circ_0002959	Up	ocu-miR-204-5p	ENSOCUG00000000847	PTPRD	Up
novel_circ_0006383	Up	ocu-miR-204-5p	ENSOCUG00000000847	PTPRD	Up
novel_circ_0006384	Up	ocu-miR-204-5p	ENSOCUG00000000847	PTPRD	Up
novel_circ_0010188	Up	ocu-miR-204-5p	ENSOCUG00000000847	PTPRD	Up
novel_circ_0014590	Up	ocu-miR-204-5p	ENSOCUG00000000847	PTPRD	Up
novel_circ_0014741	Up	ocu-miR-204-5p	ENSOCUG00000000847	PTPRD	Up
novel_circ_0011553	Up	ocu-miR-204-5p	ENSOCUG00000000847	PTPRD	Up
novel_circ_0011560	Up	ocu-miR-101-3p	ENSOCUG00000000847	PTPRD	Up
novel_circ_0017220	Up	ocu-miR-15a-5p	ENSOCUG00000000847	PTPRD	Up
novel_circ_0016033	Up	ocu-miR-15a-5p	ENSOCUG00000000847	PTPRD	Up
novel_circ_0013042	Up	ocu-miR-15a-5p	ENSOCUG00000000847	PTPRD	Up
novel_circ_0002181	Up	ocu-miR-15a-5p	ENSOCUG00000000847	PTPRD	Up
novel_circ_0003338	Up	ocu-miR-15a-5p	ENSOCUG00000000847	PTPRD	Up
novel_circ_0014957	Up	ocu-miR-15a-5p	ENSOCUG00000000847	PTPRD	Up
novel_circ_0013718	Up	ocu-miR-15a-5p	ENSOCUG00000000847	PTPRD	Up
novel_circ_0016283	Up	ocu-miR-15a-5p	ENSOCUG00000000847	PTPRD	Up
novel_circ_0017312	Up	ocu-miR-15a-5p	ENSOCUG00000000847	PTPRD	Up
novel_circ_0014613	Up	ocu-miR-15a-5p	ENSOCUG00000000847	PTPRD	Up
novel_circ_0017362	Up	ocu-miR-15a-5p	ENSOCUG00000000847	PTPRD	Up
novel_circ_0015574	Up	ocu-miR-15a-5p	ENSOCUG00000000847	PTPRD	Up
novel_circ_0015628	Up	ocu-miR-15a-5p	ENSOCUG00000000847	PTPRD	Up
novel_circ_0015487	Up	ocu-miR-15a-5p	ENSOCUG00000000847	PTPRD	Up
novel_circ_0017220	Up	ocu-miR-16a-5p	ENSOCUG00000000847	PTPRD	Up
novel_circ_0012335	Up	ocu-miR-16a-5p	ENSOCUG00000000847	PTPRD	Up
novel_circ_0012651	Up	ocu-miR-16a-5p	ENSOCUG00000000847	PTPRD	Up
novel_circ_0013042	Up	ocu-miR-16a-5p	ENSOCUG00000000847	PTPRD	Up
novel_circ_0002072	Up	ocu-miR-16a-5p	ENSOCUG00000000847	PTPRD	Up
novel_circ_0003338	Up	ocu-miR-16a-5p	ENSOCUG00000000847	PTPRD	Up
novel_circ_0016283	Up	ocu-miR-16a-5p	ENSOCUG00000000847	PTPRD	Up
novel_circ_0017312	Up	ocu-miR-16a-5p	ENSOCUG00000000847	PTPRD	Up
novel_circ_0014613	Up	ocu-miR-16a-5p	ENSOCUG00000000847	PTPRD	Up
novel_circ_0015628	Up	ocu-miR-16a-5p	ENSOCUG00000000847	PTPRD	Up
novel_circ_0015487	Up	ocu-miR-16a-5p	ENSOCUG00000000847	PTPRD	Up
novel_circ_0017220	Up	ocu-miR-16b-5p	ENSOCUG00000000847	PTPRD	Up
novel_circ_0016631	Up	ocu-miR-16b-5p	ENSOCUG00000000847	PTPRD	Up
novel_circ_0016632	Up	ocu-miR-16b-5p	ENSOCUG00000000847	PTPRD	Up
novel_circ_0012335	Up	ocu-miR-16b-5p	ENSOCUG00000000847	PTPRD	Up
novel_circ_0012651	Up	ocu-miR-16b-5p	ENSOCUG00000000847	PTPRD	Up
novel_circ_0013042	Up	ocu-miR-16b-5p	ENSOCUG00000000847	PTPRD	Up
novel_circ_0003338	Up	ocu-miR-16b-5p	ENSOCUG00000000847	PTPRD	Up
novel_circ_0005493	Up	ocu-miR-16b-5p	ENSOCUG00000000847	PTPRD	Up
novel_circ_0014938	Up	ocu-miR-16b-5p	ENSOCUG00000000847	PTPRD	Up
novel_circ_0013302	Up	ocu-miR-16b-5p	ENSOCUG00000000847	PTPRD	Up
novel_circ_0009214	Up	ocu-miR-16b-5p	ENSOCUG00000000847	PTPRD	Up
novel_circ_0016283	Up	ocu-miR-16b-5p	ENSOCUG00000000847	PTPRD	Up
novel_circ_0017312	Up	ocu-miR-16b-5p	ENSOCUG00000000847	PTPRD	Up
novel_circ_0014613	Up	ocu-miR-16b-5p	ENSOCUG00000000847	PTPRD	Up
novel_circ_0015628	Up	ocu-miR-16b-5p	ENSOCUG00000000847	PTPRD	Up
novel_circ_0015487	Up	ocu-miR-16b-5p	ENSOCUG00000000847	PTPRD	Up
novel_circ_0017220	Up	ocu-miR-424-5p	ENSOCUG00000000847	PTPRD	Up
novel_circ_0018346	Up	ocu-miR-424-5p	ENSOCUG00000000847	PTPRD	Up
novel_circ_0012651	Up	ocu-miR-424-5p	ENSOCUG00000000847	PTPRD	Up
novel_circ_0012793	Up	ocu-miR-424-5p	ENSOCUG00000000847	PTPRD	Up
novel_circ_0006132	Up	ocu-miR-424-5p	ENSOCUG00000000847	PTPRD	Up
novel_circ_0006173	Up	ocu-miR-424-5p	ENSOCUG00000000847	PTPRD	Up
novel_circ_0009345	Up	ocu-miR-424-5p	ENSOCUG00000000847	PTPRD	Up
novel_circ_0009392	Up	ocu-miR-424-5p	ENSOCUG00000000847	PTPRD	Up
novel_circ_0017312	Up	ocu-miR-424-5p	ENSOCUG00000000847	PTPRD	Up
novel_circ_0015574	Up	ocu-miR-424-5p	ENSOCUG00000000847	PTPRD	Up
novel_circ_0017220	Up	ocu-miR-497-5p	ENSOCUG00000000847	PTPRD	Up
novel_circ_0016033	Up	ocu-miR-497-5p	ENSOCUG00000000847	PTPRD	Up
novel_circ_0012335	Up	ocu-miR-497-5p	ENSOCUG00000000847	PTPRD	Up
novel_circ_0013042	Up	ocu-miR-497-5p	ENSOCUG00000000847	PTPRD	Up
novel_circ_0018017	Up	ocu-miR-497-5p	ENSOCUG00000000847	PTPRD	Up
novel_circ_0002181	Up	ocu-miR-497-5p	ENSOCUG00000000847	PTPRD	Up
novel_circ_0003338	Up	ocu-miR-497-5p	ENSOCUG00000000847	PTPRD	Up
novel_circ_0006173	Up	ocu-miR-497-5p	ENSOCUG00000000847	PTPRD	Up
novel_circ_0014957	Up	ocu-miR-497-5p	ENSOCUG00000000847	PTPRD	Up
novel_circ_0017312	Up	ocu-miR-497-5p	ENSOCUG00000000847	PTPRD	Up
novel_circ_0014377	Up	ocu-miR-497-5p	ENSOCUG00000000847	PTPRD	Up
novel_circ_0014464	Up	ocu-miR-497-5p	ENSOCUG00000000847	PTPRD	Up
novel_circ_0017362	Up	ocu-miR-497-5p	ENSOCUG00000000847	PTPRD	Up
novel_circ_0012033	Up	ocu-miR-497-5p	ENSOCUG00000000847	PTPRD	Up
novel_circ_0015574	Up	ocu-miR-497-5p	ENSOCUG00000000847	PTPRD	Up
novel_circ_0015487	Up	ocu-miR-497-5p	ENSOCUG00000000847	PTPRD	Up
novel_circ_0017252	Up	ocu-miR-500-5p	ENSOCUG00000000847	PTPRD	Up
novel_circ_0012651	Up	ocu-miR-500-5p	ENSOCUG00000000847	PTPRD	Up
novel_circ_0012905	Up	ocu-miR-500-5p	ENSOCUG00000000847	PTPRD	Up
novel_circ_0004066	Up	ocu-miR-500-5p	ENSOCUG00000000847	PTPRD	Up
novel_circ_0004491	Up	ocu-miR-500-5p	ENSOCUG00000000847	PTPRD	Up
novel_circ_0007460	Up	ocu-miR-500-5p	ENSOCUG00000000847	PTPRD	Up
novel_circ_0015008	Up	ocu-miR-500-5p	ENSOCUG00000000847	PTPRD	Up
novel_circ_0017611	Up	ocu-miR-500-5p	ENSOCUG00000000847	PTPRD	Up
novel_circ_0011772	Up	ocu-miR-500-5p	ENSOCUG00000000847	PTPRD	Up
novel_circ_0017252	Up	ocu-miR-502b-5p	ENSOCUG00000000847	PTPRD	Up
novel_circ_0017252	Up	ocu-miR-502b-5p	ENSOCUG00000000847	PTPRD	Up
novel_circ_0012651	Up	ocu-miR-502b-5p	ENSOCUG00000000847	PTPRD	Up
novel_circ_0012651	Up	ocu-miR-502b-5p	ENSOCUG00000000847	PTPRD	Up
novel_circ_0012905	Up	ocu-miR-502b-5p	ENSOCUG00000000847	PTPRD	Up
novel_circ_0012905	Up	ocu-miR-502b-5p	ENSOCUG00000000847	PTPRD	Up
novel_circ_0004066	Up	ocu-miR-502b-5p	ENSOCUG00000000847	PTPRD	Up
novel_circ_0004066	Up	ocu-miR-502b-5p	ENSOCUG00000000847	PTPRD	Up
novel_circ_0004491	Up	ocu-miR-502b-5p	ENSOCUG00000000847	PTPRD	Up
novel_circ_0004491	Up	ocu-miR-502b-5p	ENSOCUG00000000847	PTPRD	Up
novel_circ_0003920	Up	ocu-miR-502b-5p	ENSOCUG00000000847	PTPRD	Up
novel_circ_0003920	Up	ocu-miR-502b-5p	ENSOCUG00000000847	PTPRD	Up
novel_circ_0015008	Up	ocu-miR-502b-5p	ENSOCUG00000000847	PTPRD	Up
novel_circ_0015008	Up	ocu-miR-502b-5p	ENSOCUG00000000847	PTPRD	Up
novel_circ_0017611	Up	ocu-miR-502b-5p	ENSOCUG00000000847	PTPRD	Up
novel_circ_0017611	Up	ocu-miR-502b-5p	ENSOCUG00000000847	PTPRD	Up
novel_circ_0011772	Up	ocu-miR-502b-5p	ENSOCUG00000000847	PTPRD	Up
novel_circ_0011772	Up	ocu-miR-502b-5p	ENSOCUG00000000847	PTPRD	Up
novel_circ_0016184	Up	ocu-miR-502b-5p	ENSOCUG00000000847	PTPRD	Up
novel_circ_0016184	Up	ocu-miR-502b-5p	ENSOCUG00000000847	PTPRD	Up
novel_circ_0016186	Up	ocu-miR-502b-5p	ENSOCUG00000000847	PTPRD	Up
novel_circ_0016186	Up	ocu-miR-502b-5p	ENSOCUG00000000847	PTPRD	Up
novel_circ_0012140	Up	ocu-miR-143-3p	ENSOCUG00000000847	PTPRD	Up
novel_circ_0015173	Up	ocu-miR-143-3p	ENSOCUG00000000847	PTPRD	Up
novel_circ_0014384	Up	ocu-miR-143-3p	ENSOCUG00000000847	PTPRD	Up
novel_circ_0007578	Up	ocu-miR-146a-5p	ENSOCUG00000000847	PTPRD	Up
novel_circ_0008301	Up	ocu-miR-146a-5p	ENSOCUG00000000847	PTPRD	Up
novel_circ_0018017	Up	ocu-miR-146a-5p	ENSOCUG00000000847	PTPRD	Up
novel_circ_0014384	Up	ocu-miR-146a-5p	ENSOCUG00000000847	PTPRD	Up
novel_circ_0007578	Up	ocu-miR-146b-5p	ENSOCUG00000000847	PTPRD	Up
novel_circ_0008301	Up	ocu-miR-146b-5p	ENSOCUG00000000847	PTPRD	Up
novel_circ_0012335	Up	ocu-miR-146b-5p	ENSOCUG00000000847	PTPRD	Up
novel_circ_0018017	Up	ocu-miR-146b-5p	ENSOCUG00000000847	PTPRD	Up
novel_circ_0014384	Up	ocu-miR-146b-5p	ENSOCUG00000000847	PTPRD	Up
novel_circ_0017673	Up	ocu-miR-133a-3p	ENSOCUG00000000847	PTPRD	Up
novel_circ_0012335	Up	ocu-miR-133a-3p	ENSOCUG00000000847	PTPRD	Up
novel_circ_0000051	Up	ocu-miR-133a-3p	ENSOCUG00000000847	PTPRD	Up
novel_circ_0002186	Up	ocu-miR-133a-3p	ENSOCUG00000000847	PTPRD	Up
novel_circ_0003920	Up	ocu-miR-133a-3p	ENSOCUG00000000847	PTPRD	Up
novel_circ_0013577	Up	ocu-miR-133a-3p	ENSOCUG00000000847	PTPRD	Up
novel_circ_0017673	Up	ocu-miR-133b-3p	ENSOCUG00000000847	PTPRD	Up
novel_circ_0012335	Up	ocu-miR-133b-3p	ENSOCUG00000000847	PTPRD	Up
novel_circ_0000051	Up	ocu-miR-133b-3p	ENSOCUG00000000847	PTPRD	Up
novel_circ_0002186	Up	ocu-miR-133b-3p	ENSOCUG00000000847	PTPRD	Up
novel_circ_0003920	Up	ocu-miR-133b-3p	ENSOCUG00000000847	PTPRD	Up
novel_circ_0013577	Up	ocu-miR-133b-3p	ENSOCUG00000000847	PTPRD	Up
novel_circ_0016997	Up	ocu-miR-135b-5p	ENSOCUG00000000847	PTPRD	Up
novel_circ_0000149	Up	ocu-miR-135b-5p	ENSOCUG00000000847	PTPRD	Up
novel_circ_0005157	Up	ocu-miR-135b-5p	ENSOCUG00000000847	PTPRD	Up
novel_circ_0014372	Up	ocu-miR-135b-5p	ENSOCUG00000000847	PTPRD	Up
novel_circ_0012651	Up	ocu-miR-502a-5p	ENSOCUG00000000847	PTPRD	Up
novel_circ_0003920	Up	ocu-miR-502a-5p	ENSOCUG00000000847	PTPRD	Up
novel_circ_0005493	Up	ocu-miR-502a-5p	ENSOCUG00000000847	PTPRD	Up
novel_circ_0005996	Up	ocu-miR-502a-5p	ENSOCUG00000000847	PTPRD	Up
novel_circ_0006930	Up	ocu-miR-502a-5p	ENSOCUG00000000847	PTPRD	Up
novel_circ_0015186	Up	ocu-miR-502a-5p	ENSOCUG00000000847	PTPRD	Up
novel_circ_0015008	Up	ocu-miR-502a-5p	ENSOCUG00000000847	PTPRD	Up
novel_circ_0013577	Up	ocu-miR-502a-5p	ENSOCUG00000000847	PTPRD	Up
novel_circ_0011772	Up	ocu-miR-502a-5p	ENSOCUG00000000847	PTPRD	Up
novel_circ_0002160	Up	ocu-miR-204-5p	ENSOCUG00000000847	PTPRD	Up
novel_circ_0002959	Up	ocu-miR-204-5p	ENSOCUG00000000847	PTPRD	Up
novel_circ_0006383	Up	ocu-miR-204-5p	ENSOCUG00000000847	PTPRD	Up
novel_circ_0006384	Up	ocu-miR-204-5p	ENSOCUG00000000847	PTPRD	Up
novel_circ_0010188	Up	ocu-miR-204-5p	ENSOCUG00000000847	PTPRD	Up
novel_circ_0014590	Up	ocu-miR-204-5p	ENSOCUG00000000847	PTPRD	Up
novel_circ_0014741	Up	ocu-miR-204-5p	ENSOCUG00000000847	PTPRD	Up
novel_circ_0011553	Up	ocu-miR-204-5p	ENSOCUG00000000847	PTPRD	Up
novel_circ_0011560	Up	ocu-miR-101-3p	ENSOCUG00000000847	PTPRD	Up
novel_circ_0017220	Up	ocu-miR-15a-5p	ENSOCUG00000000847	PTPRD	Up
novel_circ_0016033	Up	ocu-miR-15a-5p	ENSOCUG00000000847	PTPRD	Up
novel_circ_0013042	Up	ocu-miR-15a-5p	ENSOCUG00000000847	PTPRD	Up
novel_circ_0002181	Up	ocu-miR-15a-5p	ENSOCUG00000000847	PTPRD	Up
novel_circ_0003338	Up	ocu-miR-15a-5p	ENSOCUG00000000847	PTPRD	Up
novel_circ_0014957	Up	ocu-miR-15a-5p	ENSOCUG00000000847	PTPRD	Up
novel_circ_0013718	Up	ocu-miR-15a-5p	ENSOCUG00000000847	PTPRD	Up
novel_circ_0016283	Up	ocu-miR-15a-5p	ENSOCUG00000000847	PTPRD	Up
novel_circ_0017312	Up	ocu-miR-15a-5p	ENSOCUG00000000847	PTPRD	Up
novel_circ_0014613	Up	ocu-miR-15a-5p	ENSOCUG00000000847	PTPRD	Up
novel_circ_0017362	Up	ocu-miR-15a-5p	ENSOCUG00000000847	PTPRD	Up
novel_circ_0015574	Up	ocu-miR-15a-5p	ENSOCUG00000000847	PTPRD	Up
novel_circ_0015628	Up	ocu-miR-15a-5p	ENSOCUG00000000847	PTPRD	Up
novel_circ_0015487	Up	ocu-miR-15a-5p	ENSOCUG00000000847	PTPRD	Up
novel_circ_0017220	Up	ocu-miR-16a-5p	ENSOCUG00000000847	PTPRD	Up
novel_circ_0012335	Up	ocu-miR-16a-5p	ENSOCUG00000000847	PTPRD	Up
novel_circ_0012651	Up	ocu-miR-16a-5p	ENSOCUG00000000847	PTPRD	Up
novel_circ_0013042	Up	ocu-miR-16a-5p	ENSOCUG00000000847	PTPRD	Up
novel_circ_0002072	Up	ocu-miR-16a-5p	ENSOCUG00000000847	PTPRD	Up
novel_circ_0003338	Up	ocu-miR-16a-5p	ENSOCUG00000000847	PTPRD	Up
novel_circ_0016283	Up	ocu-miR-16a-5p	ENSOCUG00000000847	PTPRD	Up
novel_circ_0017312	Up	ocu-miR-16a-5p	ENSOCUG00000000847	PTPRD	Up
novel_circ_0014613	Up	ocu-miR-16a-5p	ENSOCUG00000000847	PTPRD	Up
novel_circ_0015628	Up	ocu-miR-16a-5p	ENSOCUG00000000847	PTPRD	Up
novel_circ_0015487	Up	ocu-miR-16a-5p	ENSOCUG00000000847	PTPRD	Up
novel_circ_0017220	Up	ocu-miR-16b-5p	ENSOCUG00000000847	PTPRD	Up
novel_circ_0016631	Up	ocu-miR-16b-5p	ENSOCUG00000000847	PTPRD	Up
novel_circ_0016632	Up	ocu-miR-16b-5p	ENSOCUG00000000847	PTPRD	Up
novel_circ_0012335	Up	ocu-miR-16b-5p	ENSOCUG00000000847	PTPRD	Up
novel_circ_0012651	Up	ocu-miR-16b-5p	ENSOCUG00000000847	PTPRD	Up
novel_circ_0013042	Up	ocu-miR-16b-5p	ENSOCUG00000000847	PTPRD	Up
novel_circ_0003338	Up	ocu-miR-16b-5p	ENSOCUG00000000847	PTPRD	Up
novel_circ_0005493	Up	ocu-miR-16b-5p	ENSOCUG00000000847	PTPRD	Up
novel_circ_0014938	Up	ocu-miR-16b-5p	ENSOCUG00000000847	PTPRD	Up
novel_circ_0013302	Up	ocu-miR-16b-5p	ENSOCUG00000000847	PTPRD	Up
novel_circ_0009214	Up	ocu-miR-16b-5p	ENSOCUG00000000847	PTPRD	Up
novel_circ_0016283	Up	ocu-miR-16b-5p	ENSOCUG00000000847	PTPRD	Up
novel_circ_0017312	Up	ocu-miR-16b-5p	ENSOCUG00000000847	PTPRD	Up
novel_circ_0014613	Up	ocu-miR-16b-5p	ENSOCUG00000000847	PTPRD	Up
novel_circ_0015628	Up	ocu-miR-16b-5p	ENSOCUG00000000847	PTPRD	Up
novel_circ_0015487	Up	ocu-miR-16b-5p	ENSOCUG00000000847	PTPRD	Up
novel_circ_0017220	Up	ocu-miR-424-5p	ENSOCUG00000000847	PTPRD	Up
novel_circ_0018346	Up	ocu-miR-424-5p	ENSOCUG00000000847	PTPRD	Up
novel_circ_0012651	Up	ocu-miR-424-5p	ENSOCUG00000000847	PTPRD	Up
novel_circ_0012793	Up	ocu-miR-424-5p	ENSOCUG00000000847	PTPRD	Up
novel_circ_0006132	Up	ocu-miR-424-5p	ENSOCUG00000000847	PTPRD	Up
novel_circ_0006173	Up	ocu-miR-424-5p	ENSOCUG00000000847	PTPRD	Up
novel_circ_0009345	Up	ocu-miR-424-5p	ENSOCUG00000000847	PTPRD	Up
novel_circ_0009392	Up	ocu-miR-424-5p	ENSOCUG00000000847	PTPRD	Up
novel_circ_0017312	Up	ocu-miR-424-5p	ENSOCUG00000000847	PTPRD	Up
novel_circ_0015574	Up	ocu-miR-424-5p	ENSOCUG00000000847	PTPRD	Up
novel_circ_0017220	Up	ocu-miR-497-5p	ENSOCUG00000000847	PTPRD	Up
novel_circ_0016033	Up	ocu-miR-497-5p	ENSOCUG00000000847	PTPRD	Up
novel_circ_0012335	Up	ocu-miR-497-5p	ENSOCUG00000000847	PTPRD	Up
novel_circ_0013042	Up	ocu-miR-497-5p	ENSOCUG00000000847	PTPRD	Up
novel_circ_0018017	Up	ocu-miR-497-5p	ENSOCUG00000000847	PTPRD	Up
novel_circ_0002181	Up	ocu-miR-497-5p	ENSOCUG00000000847	PTPRD	Up
novel_circ_0003338	Up	ocu-miR-497-5p	ENSOCUG00000000847	PTPRD	Up
novel_circ_0006173	Up	ocu-miR-497-5p	ENSOCUG00000000847	PTPRD	Up
novel_circ_0014957	Up	ocu-miR-497-5p	ENSOCUG00000000847	PTPRD	Up
novel_circ_0017312	Up	ocu-miR-497-5p	ENSOCUG00000000847	PTPRD	Up
novel_circ_0014377	Up	ocu-miR-497-5p	ENSOCUG00000000847	PTPRD	Up
novel_circ_0014464	Up	ocu-miR-497-5p	ENSOCUG00000000847	PTPRD	Up
novel_circ_0017362	Up	ocu-miR-497-5p	ENSOCUG00000000847	PTPRD	Up
novel_circ_0012033	Up	ocu-miR-497-5p	ENSOCUG00000000847	PTPRD	Up
novel_circ_0015574	Up	ocu-miR-497-5p	ENSOCUG00000000847	PTPRD	Up
novel_circ_0015487	Up	ocu-miR-497-5p	ENSOCUG00000000847	PTPRD	Up
novel_circ_0017252	Up	ocu-miR-500-5p	ENSOCUG00000000847	PTPRD	Up
novel_circ_0012651	Up	ocu-miR-500-5p	ENSOCUG00000000847	PTPRD	Up
novel_circ_0012905	Up	ocu-miR-500-5p	ENSOCUG00000000847	PTPRD	Up
novel_circ_0004066	Up	ocu-miR-500-5p	ENSOCUG00000000847	PTPRD	Up
novel_circ_0004491	Up	ocu-miR-500-5p	ENSOCUG00000000847	PTPRD	Up
novel_circ_0007460	Up	ocu-miR-500-5p	ENSOCUG00000000847	PTPRD	Up
novel_circ_0015008	Up	ocu-miR-500-5p	ENSOCUG00000000847	PTPRD	Up
novel_circ_0017611	Up	ocu-miR-500-5p	ENSOCUG00000000847	PTPRD	Up
novel_circ_0011772	Up	ocu-miR-500-5p	ENSOCUG00000000847	PTPRD	Up
novel_circ_0017252	Up	ocu-miR-502b-5p	ENSOCUG00000000847	PTPRD	Up
novel_circ_0017252	Up	ocu-miR-502b-5p	ENSOCUG00000000847	PTPRD	Up
novel_circ_0012651	Up	ocu-miR-502b-5p	ENSOCUG00000000847	PTPRD	Up
novel_circ_0012651	Up	ocu-miR-502b-5p	ENSOCUG00000000847	PTPRD	Up
novel_circ_0012905	Up	ocu-miR-502b-5p	ENSOCUG00000000847	PTPRD	Up
novel_circ_0012905	Up	ocu-miR-502b-5p	ENSOCUG00000000847	PTPRD	Up
novel_circ_0004066	Up	ocu-miR-502b-5p	ENSOCUG00000000847	PTPRD	Up
novel_circ_0004066	Up	ocu-miR-502b-5p	ENSOCUG00000000847	PTPRD	Up
novel_circ_0004491	Up	ocu-miR-502b-5p	ENSOCUG00000000847	PTPRD	Up
novel_circ_0004491	Up	ocu-miR-502b-5p	ENSOCUG00000000847	PTPRD	Up
novel_circ_0003920	Up	ocu-miR-502b-5p	ENSOCUG00000000847	PTPRD	Up
novel_circ_0003920	Up	ocu-miR-502b-5p	ENSOCUG00000000847	PTPRD	Up
novel_circ_0015008	Up	ocu-miR-502b-5p	ENSOCUG00000000847	PTPRD	Up
novel_circ_0015008	Up	ocu-miR-502b-5p	ENSOCUG00000000847	PTPRD	Up
novel_circ_0017611	Up	ocu-miR-502b-5p	ENSOCUG00000000847	PTPRD	Up
novel_circ_0017611	Up	ocu-miR-502b-5p	ENSOCUG00000000847	PTPRD	Up
novel_circ_0011772	Up	ocu-miR-502b-5p	ENSOCUG00000000847	PTPRD	Up
novel_circ_0011772	Up	ocu-miR-502b-5p	ENSOCUG00000000847	PTPRD	Up
novel_circ_0016184	Up	ocu-miR-502b-5p	ENSOCUG00000000847	PTPRD	Up
novel_circ_0016184	Up	ocu-miR-502b-5p	ENSOCUG00000000847	PTPRD	Up
novel_circ_0016186	Up	ocu-miR-502b-5p	ENSOCUG00000000847	PTPRD	Up
novel_circ_0016186	Up	ocu-miR-502b-5p	ENSOCUG00000000847	PTPRD	Up
novel_circ_0012140	Up	ocu-miR-143-3p	ENSOCUG00000000847	PTPRD	Up
novel_circ_0015173	Up	ocu-miR-143-3p	ENSOCUG00000000847	PTPRD	Up
novel_circ_0014384	Up	ocu-miR-143-3p	ENSOCUG00000000847	PTPRD	Up
novel_circ_0007578	Up	ocu-miR-146a-5p	ENSOCUG00000000847	PTPRD	Up
novel_circ_0008301	Up	ocu-miR-146a-5p	ENSOCUG00000000847	PTPRD	Up
novel_circ_0018017	Up	ocu-miR-146a-5p	ENSOCUG00000000847	PTPRD	Up
novel_circ_0014384	Up	ocu-miR-146a-5p	ENSOCUG00000000847	PTPRD	Up
novel_circ_0007578	Up	ocu-miR-146b-5p	ENSOCUG00000000847	PTPRD	Up
novel_circ_0008301	Up	ocu-miR-146b-5p	ENSOCUG00000000847	PTPRD	Up
novel_circ_0012335	Up	ocu-miR-146b-5p	ENSOCUG00000000847	PTPRD	Up
novel_circ_0018017	Up	ocu-miR-146b-5p	ENSOCUG00000000847	PTPRD	Up
novel_circ_0014384	Up	ocu-miR-146b-5p	ENSOCUG00000000847	PTPRD	Up
novel_circ_0017673	Up	ocu-miR-133a-3p	ENSOCUG00000000847	PTPRD	Up
novel_circ_0012335	Up	ocu-miR-133a-3p	ENSOCUG00000000847	PTPRD	Up
novel_circ_0000051	Up	ocu-miR-133a-3p	ENSOCUG00000000847	PTPRD	Up
novel_circ_0002186	Up	ocu-miR-133a-3p	ENSOCUG00000000847	PTPRD	Up
novel_circ_0003920	Up	ocu-miR-133a-3p	ENSOCUG00000000847	PTPRD	Up
novel_circ_0013577	Up	ocu-miR-133a-3p	ENSOCUG00000000847	PTPRD	Up
novel_circ_0017673	Up	ocu-miR-133b-3p	ENSOCUG00000000847	PTPRD	Up
novel_circ_0012335	Up	ocu-miR-133b-3p	ENSOCUG00000000847	PTPRD	Up
novel_circ_0000051	Up	ocu-miR-133b-3p	ENSOCUG00000000847	PTPRD	Up
novel_circ_0002186	Up	ocu-miR-133b-3p	ENSOCUG00000000847	PTPRD	Up
novel_circ_0003920	Up	ocu-miR-133b-3p	ENSOCUG00000000847	PTPRD	Up
novel_circ_0013577	Up	ocu-miR-133b-3p	ENSOCUG00000000847	PTPRD	Up
novel_circ_0016997	Up	ocu-miR-135b-5p	ENSOCUG00000000847	PTPRD	Up
novel_circ_0000149	Up	ocu-miR-135b-5p	ENSOCUG00000000847	PTPRD	Up
novel_circ_0005157	Up	ocu-miR-135b-5p	ENSOCUG00000000847	PTPRD	Up
novel_circ_0014372	Up	ocu-miR-135b-5p	ENSOCUG00000000847	PTPRD	Up
novel_circ_0012651	Up	ocu-miR-502a-5p	ENSOCUG00000000847	PTPRD	Up
novel_circ_0003920	Up	ocu-miR-502a-5p	ENSOCUG00000000847	PTPRD	Up
novel_circ_0005493	Up	ocu-miR-502a-5p	ENSOCUG00000000847	PTPRD	Up
novel_circ_0005996	Up	ocu-miR-502a-5p	ENSOCUG00000000847	PTPRD	Up
novel_circ_0006930	Up	ocu-miR-502a-5p	ENSOCUG00000000847	PTPRD	Up
novel_circ_0015186	Up	ocu-miR-502a-5p	ENSOCUG00000000847	PTPRD	Up
novel_circ_0015008	Up	ocu-miR-502a-5p	ENSOCUG00000000847	PTPRD	Up
novel_circ_0013577	Up	ocu-miR-502a-5p	ENSOCUG00000000847	PTPRD	Up
novel_circ_0011772	Up	ocu-miR-502a-5p	ENSOCUG00000000847	PTPRD	Up
novel_circ_0002160	Up	ocu-miR-204-5p	ENSOCUG00000000847	PTPRD	Up
novel_circ_0002959	Up	ocu-miR-204-5p	ENSOCUG00000000847	PTPRD	Up
novel_circ_0006383	Up	ocu-miR-204-5p	ENSOCUG00000000847	PTPRD	Up
novel_circ_0006384	Up	ocu-miR-204-5p	ENSOCUG00000000847	PTPRD	Up
novel_circ_0010188	Up	ocu-miR-204-5p	ENSOCUG00000000847	PTPRD	Up
novel_circ_0014590	Up	ocu-miR-204-5p	ENSOCUG00000000847	PTPRD	Up
novel_circ_0014741	Up	ocu-miR-204-5p	ENSOCUG00000000847	PTPRD	Up
novel_circ_0011553	Up	ocu-miR-204-5p	ENSOCUG00000000847	PTPRD	Up
novel_circ_0011560	Up	ocu-miR-101-3p	ENSOCUG00000000847	PTPRD	Up
novel_circ_0017220	Up	ocu-miR-15a-5p	ENSOCUG00000000847	PTPRD	Up
novel_circ_0016033	Up	ocu-miR-15a-5p	ENSOCUG00000000847	PTPRD	Up
novel_circ_0013042	Up	ocu-miR-15a-5p	ENSOCUG00000000847	PTPRD	Up
novel_circ_0002181	Up	ocu-miR-15a-5p	ENSOCUG00000000847	PTPRD	Up
novel_circ_0003338	Up	ocu-miR-15a-5p	ENSOCUG00000000847	PTPRD	Up
novel_circ_0014957	Up	ocu-miR-15a-5p	ENSOCUG00000000847	PTPRD	Up
novel_circ_0013718	Up	ocu-miR-15a-5p	ENSOCUG00000000847	PTPRD	Up
novel_circ_0016283	Up	ocu-miR-15a-5p	ENSOCUG00000000847	PTPRD	Up
novel_circ_0017312	Up	ocu-miR-15a-5p	ENSOCUG00000000847	PTPRD	Up
novel_circ_0014613	Up	ocu-miR-15a-5p	ENSOCUG00000000847	PTPRD	Up
novel_circ_0017362	Up	ocu-miR-15a-5p	ENSOCUG00000000847	PTPRD	Up
novel_circ_0015574	Up	ocu-miR-15a-5p	ENSOCUG00000000847	PTPRD	Up
novel_circ_0015628	Up	ocu-miR-15a-5p	ENSOCUG00000000847	PTPRD	Up
novel_circ_0015487	Up	ocu-miR-15a-5p	ENSOCUG00000000847	PTPRD	Up
novel_circ_0017220	Up	ocu-miR-16a-5p	ENSOCUG00000000847	PTPRD	Up
novel_circ_0012335	Up	ocu-miR-16a-5p	ENSOCUG00000000847	PTPRD	Up
novel_circ_0012651	Up	ocu-miR-16a-5p	ENSOCUG00000000847	PTPRD	Up
novel_circ_0013042	Up	ocu-miR-16a-5p	ENSOCUG00000000847	PTPRD	Up
novel_circ_0002072	Up	ocu-miR-16a-5p	ENSOCUG00000000847	PTPRD	Up
novel_circ_0003338	Up	ocu-miR-16a-5p	ENSOCUG00000000847	PTPRD	Up
novel_circ_0016283	Up	ocu-miR-16a-5p	ENSOCUG00000000847	PTPRD	Up
novel_circ_0017312	Up	ocu-miR-16a-5p	ENSOCUG00000000847	PTPRD	Up
novel_circ_0014613	Up	ocu-miR-16a-5p	ENSOCUG00000000847	PTPRD	Up
novel_circ_0015628	Up	ocu-miR-16a-5p	ENSOCUG00000000847	PTPRD	Up
novel_circ_0015487	Up	ocu-miR-16a-5p	ENSOCUG00000000847	PTPRD	Up
novel_circ_0017220	Up	ocu-miR-16b-5p	ENSOCUG00000000847	PTPRD	Up
novel_circ_0016631	Up	ocu-miR-16b-5p	ENSOCUG00000000847	PTPRD	Up
novel_circ_0016632	Up	ocu-miR-16b-5p	ENSOCUG00000000847	PTPRD	Up
novel_circ_0012335	Up	ocu-miR-16b-5p	ENSOCUG00000000847	PTPRD	Up
novel_circ_0012651	Up	ocu-miR-16b-5p	ENSOCUG00000000847	PTPRD	Up
novel_circ_0013042	Up	ocu-miR-16b-5p	ENSOCUG00000000847	PTPRD	Up
novel_circ_0003338	Up	ocu-miR-16b-5p	ENSOCUG00000000847	PTPRD	Up
novel_circ_0005493	Up	ocu-miR-16b-5p	ENSOCUG00000000847	PTPRD	Up
novel_circ_0014938	Up	ocu-miR-16b-5p	ENSOCUG00000000847	PTPRD	Up
novel_circ_0013302	Up	ocu-miR-16b-5p	ENSOCUG00000000847	PTPRD	Up
novel_circ_0009214	Up	ocu-miR-16b-5p	ENSOCUG00000000847	PTPRD	Up
novel_circ_0016283	Up	ocu-miR-16b-5p	ENSOCUG00000000847	PTPRD	Up
novel_circ_0017312	Up	ocu-miR-16b-5p	ENSOCUG00000000847	PTPRD	Up
novel_circ_0014613	Up	ocu-miR-16b-5p	ENSOCUG00000000847	PTPRD	Up
novel_circ_0015628	Up	ocu-miR-16b-5p	ENSOCUG00000000847	PTPRD	Up
novel_circ_0015487	Up	ocu-miR-16b-5p	ENSOCUG00000000847	PTPRD	Up
novel_circ_0017220	Up	ocu-miR-424-5p	ENSOCUG00000000847	PTPRD	Up
novel_circ_0018346	Up	ocu-miR-424-5p	ENSOCUG00000000847	PTPRD	Up
novel_circ_0012651	Up	ocu-miR-424-5p	ENSOCUG00000000847	PTPRD	Up
novel_circ_0012793	Up	ocu-miR-424-5p	ENSOCUG00000000847	PTPRD	Up
novel_circ_0006132	Up	ocu-miR-424-5p	ENSOCUG00000000847	PTPRD	Up
novel_circ_0006173	Up	ocu-miR-424-5p	ENSOCUG00000000847	PTPRD	Up
novel_circ_0009345	Up	ocu-miR-424-5p	ENSOCUG00000000847	PTPRD	Up
novel_circ_0009392	Up	ocu-miR-424-5p	ENSOCUG00000000847	PTPRD	Up
novel_circ_0017312	Up	ocu-miR-424-5p	ENSOCUG00000000847	PTPRD	Up
novel_circ_0015574	Up	ocu-miR-424-5p	ENSOCUG00000000847	PTPRD	Up
novel_circ_0017220	Up	ocu-miR-497-5p	ENSOCUG00000000847	PTPRD	Up
novel_circ_0016033	Up	ocu-miR-497-5p	ENSOCUG00000000847	PTPRD	Up
novel_circ_0012335	Up	ocu-miR-497-5p	ENSOCUG00000000847	PTPRD	Up
novel_circ_0013042	Up	ocu-miR-497-5p	ENSOCUG00000000847	PTPRD	Up
novel_circ_0018017	Up	ocu-miR-497-5p	ENSOCUG00000000847	PTPRD	Up
novel_circ_0002181	Up	ocu-miR-497-5p	ENSOCUG00000000847	PTPRD	Up
novel_circ_0003338	Up	ocu-miR-497-5p	ENSOCUG00000000847	PTPRD	Up
novel_circ_0006173	Up	ocu-miR-497-5p	ENSOCUG00000000847	PTPRD	Up
novel_circ_0014957	Up	ocu-miR-497-5p	ENSOCUG00000000847	PTPRD	Up
novel_circ_0017312	Up	ocu-miR-497-5p	ENSOCUG00000000847	PTPRD	Up
novel_circ_0014377	Up	ocu-miR-497-5p	ENSOCUG00000000847	PTPRD	Up
novel_circ_0014464	Up	ocu-miR-497-5p	ENSOCUG00000000847	PTPRD	Up
novel_circ_0017362	Up	ocu-miR-497-5p	ENSOCUG00000000847	PTPRD	Up
novel_circ_0012033	Up	ocu-miR-497-5p	ENSOCUG00000000847	PTPRD	Up
novel_circ_0015574	Up	ocu-miR-497-5p	ENSOCUG00000000847	PTPRD	Up
novel_circ_0015487	Up	ocu-miR-497-5p	ENSOCUG00000000847	PTPRD	Up
novel_circ_0017252	Up	ocu-miR-500-5p	ENSOCUG00000000847	PTPRD	Up
novel_circ_0012651	Up	ocu-miR-500-5p	ENSOCUG00000000847	PTPRD	Up
novel_circ_0012905	Up	ocu-miR-500-5p	ENSOCUG00000000847	PTPRD	Up
novel_circ_0004066	Up	ocu-miR-500-5p	ENSOCUG00000000847	PTPRD	Up
novel_circ_0004491	Up	ocu-miR-500-5p	ENSOCUG00000000847	PTPRD	Up
novel_circ_0007460	Up	ocu-miR-500-5p	ENSOCUG00000000847	PTPRD	Up
novel_circ_0015008	Up	ocu-miR-500-5p	ENSOCUG00000000847	PTPRD	Up
novel_circ_0017611	Up	ocu-miR-500-5p	ENSOCUG00000000847	PTPRD	Up
novel_circ_0011772	Up	ocu-miR-500-5p	ENSOCUG00000000847	PTPRD	Up
novel_circ_0017252	Up	ocu-miR-502b-5p	ENSOCUG00000000847	PTPRD	Up
novel_circ_0017252	Up	ocu-miR-502b-5p	ENSOCUG00000000847	PTPRD	Up
novel_circ_0012651	Up	ocu-miR-502b-5p	ENSOCUG00000000847	PTPRD	Up
novel_circ_0012651	Up	ocu-miR-502b-5p	ENSOCUG00000000847	PTPRD	Up
novel_circ_0012905	Up	ocu-miR-502b-5p	ENSOCUG00000000847	PTPRD	Up
novel_circ_0012905	Up	ocu-miR-502b-5p	ENSOCUG00000000847	PTPRD	Up
novel_circ_0004066	Up	ocu-miR-502b-5p	ENSOCUG00000000847	PTPRD	Up
novel_circ_0004066	Up	ocu-miR-502b-5p	ENSOCUG00000000847	PTPRD	Up
novel_circ_0004491	Up	ocu-miR-502b-5p	ENSOCUG00000000847	PTPRD	Up
novel_circ_0004491	Up	ocu-miR-502b-5p	ENSOCUG00000000847	PTPRD	Up
novel_circ_0003920	Up	ocu-miR-502b-5p	ENSOCUG00000000847	PTPRD	Up
novel_circ_0003920	Up	ocu-miR-502b-5p	ENSOCUG00000000847	PTPRD	Up
novel_circ_0015008	Up	ocu-miR-502b-5p	ENSOCUG00000000847	PTPRD	Up
novel_circ_0015008	Up	ocu-miR-502b-5p	ENSOCUG00000000847	PTPRD	Up
novel_circ_0017611	Up	ocu-miR-502b-5p	ENSOCUG00000000847	PTPRD	Up
novel_circ_0017611	Up	ocu-miR-502b-5p	ENSOCUG00000000847	PTPRD	Up
novel_circ_0011772	Up	ocu-miR-502b-5p	ENSOCUG00000000847	PTPRD	Up
novel_circ_0011772	Up	ocu-miR-502b-5p	ENSOCUG00000000847	PTPRD	Up
novel_circ_0016184	Up	ocu-miR-502b-5p	ENSOCUG00000000847	PTPRD	Up
novel_circ_0016184	Up	ocu-miR-502b-5p	ENSOCUG00000000847	PTPRD	Up
novel_circ_0016186	Up	ocu-miR-502b-5p	ENSOCUG00000000847	PTPRD	Up
novel_circ_0016186	Up	ocu-miR-502b-5p	ENSOCUG00000000847	PTPRD	Up
novel_circ_0012140	Up	ocu-miR-143-3p	ENSOCUG00000000847	PTPRD	Up
novel_circ_0015173	Up	ocu-miR-143-3p	ENSOCUG00000000847	PTPRD	Up
novel_circ_0014384	Up	ocu-miR-143-3p	ENSOCUG00000000847	PTPRD	Up
novel_circ_0007578	Up	ocu-miR-146a-5p	ENSOCUG00000000847	PTPRD	Up
novel_circ_0008301	Up	ocu-miR-146a-5p	ENSOCUG00000000847	PTPRD	Up
novel_circ_0018017	Up	ocu-miR-146a-5p	ENSOCUG00000000847	PTPRD	Up
novel_circ_0014384	Up	ocu-miR-146a-5p	ENSOCUG00000000847	PTPRD	Up
novel_circ_0007578	Up	ocu-miR-146b-5p	ENSOCUG00000000847	PTPRD	Up
novel_circ_0008301	Up	ocu-miR-146b-5p	ENSOCUG00000000847	PTPRD	Up
novel_circ_0012335	Up	ocu-miR-146b-5p	ENSOCUG00000000847	PTPRD	Up
novel_circ_0018017	Up	ocu-miR-146b-5p	ENSOCUG00000000847	PTPRD	Up
novel_circ_0014384	Up	ocu-miR-146b-5p	ENSOCUG00000000847	PTPRD	Up
novel_circ_0017673	Up	ocu-miR-133a-3p	ENSOCUG00000000847	PTPRD	Up
novel_circ_0012335	Up	ocu-miR-133a-3p	ENSOCUG00000000847	PTPRD	Up
novel_circ_0000051	Up	ocu-miR-133a-3p	ENSOCUG00000000847	PTPRD	Up
novel_circ_0002186	Up	ocu-miR-133a-3p	ENSOCUG00000000847	PTPRD	Up
novel_circ_0003920	Up	ocu-miR-133a-3p	ENSOCUG00000000847	PTPRD	Up
novel_circ_0013577	Up	ocu-miR-133a-3p	ENSOCUG00000000847	PTPRD	Up
novel_circ_0017673	Up	ocu-miR-133b-3p	ENSOCUG00000000847	PTPRD	Up
novel_circ_0012335	Up	ocu-miR-133b-3p	ENSOCUG00000000847	PTPRD	Up
novel_circ_0000051	Up	ocu-miR-133b-3p	ENSOCUG00000000847	PTPRD	Up
novel_circ_0002186	Up	ocu-miR-133b-3p	ENSOCUG00000000847	PTPRD	Up
novel_circ_0003920	Up	ocu-miR-133b-3p	ENSOCUG00000000847	PTPRD	Up
novel_circ_0013577	Up	ocu-miR-133b-3p	ENSOCUG00000000847	PTPRD	Up
novel_circ_0016997	Up	ocu-miR-135b-5p	ENSOCUG00000000847	PTPRD	Up
novel_circ_0000149	Up	ocu-miR-135b-5p	ENSOCUG00000000847	PTPRD	Up
novel_circ_0005157	Up	ocu-miR-135b-5p	ENSOCUG00000000847	PTPRD	Up
novel_circ_0014372	Up	ocu-miR-135b-5p	ENSOCUG00000000847	PTPRD	Up
novel_circ_0012651	Up	ocu-miR-502a-5p	ENSOCUG00000000847	PTPRD	Up
novel_circ_0003920	Up	ocu-miR-502a-5p	ENSOCUG00000000847	PTPRD	Up
novel_circ_0005493	Up	ocu-miR-502a-5p	ENSOCUG00000000847	PTPRD	Up
novel_circ_0005996	Up	ocu-miR-502a-5p	ENSOCUG00000000847	PTPRD	Up
novel_circ_0006930	Up	ocu-miR-502a-5p	ENSOCUG00000000847	PTPRD	Up
novel_circ_0015186	Up	ocu-miR-502a-5p	ENSOCUG00000000847	PTPRD	Up
novel_circ_0015008	Up	ocu-miR-502a-5p	ENSOCUG00000000847	PTPRD	Up
novel_circ_0013577	Up	ocu-miR-502a-5p	ENSOCUG00000000847	PTPRD	Up
novel_circ_0011772	Up	ocu-miR-502a-5p	ENSOCUG00000000847	PTPRD	Up
novel_circ_0002160	Up	ocu-miR-204-5p	ENSOCUG00000000847	PTPRD	Up
novel_circ_0002959	Up	ocu-miR-204-5p	ENSOCUG00000000847	PTPRD	Up
novel_circ_0006383	Up	ocu-miR-204-5p	ENSOCUG00000000847	PTPRD	Up
novel_circ_0006384	Up	ocu-miR-204-5p	ENSOCUG00000000847	PTPRD	Up
novel_circ_0010188	Up	ocu-miR-204-5p	ENSOCUG00000000847	PTPRD	Up
novel_circ_0014590	Up	ocu-miR-204-5p	ENSOCUG00000000847	PTPRD	Up
novel_circ_0014741	Up	ocu-miR-204-5p	ENSOCUG00000000847	PTPRD	Up
novel_circ_0011553	Up	ocu-miR-204-5p	ENSOCUG00000000847	PTPRD	Up
novel_circ_0011560	Up	ocu-miR-101-3p	ENSOCUG00000000847	PTPRD	Up
novel_circ_0017220	Up	ocu-miR-15a-5p	ENSOCUG00000007765	PSAT1	Up
novel_circ_0016033	Up	ocu-miR-15a-5p	ENSOCUG00000007765	PSAT1	Up
novel_circ_0013042	Up	ocu-miR-15a-5p	ENSOCUG00000007765	PSAT1	Up
novel_circ_0002181	Up	ocu-miR-15a-5p	ENSOCUG00000007765	PSAT1	Up
novel_circ_0003338	Up	ocu-miR-15a-5p	ENSOCUG00000007765	PSAT1	Up
novel_circ_0014957	Up	ocu-miR-15a-5p	ENSOCUG00000007765	PSAT1	Up
novel_circ_0013718	Up	ocu-miR-15a-5p	ENSOCUG00000007765	PSAT1	Up
novel_circ_0016283	Up	ocu-miR-15a-5p	ENSOCUG00000007765	PSAT1	Up
novel_circ_0017312	Up	ocu-miR-15a-5p	ENSOCUG00000007765	PSAT1	Up
novel_circ_0014613	Up	ocu-miR-15a-5p	ENSOCUG00000007765	PSAT1	Up
novel_circ_0017362	Up	ocu-miR-15a-5p	ENSOCUG00000007765	PSAT1	Up
novel_circ_0015574	Up	ocu-miR-15a-5p	ENSOCUG00000007765	PSAT1	Up
novel_circ_0015628	Up	ocu-miR-15a-5p	ENSOCUG00000007765	PSAT1	Up
novel_circ_0015487	Up	ocu-miR-15a-5p	ENSOCUG00000007765	PSAT1	Up
novel_circ_0017220	Up	ocu-miR-195-5p	ENSOCUG00000007765	PSAT1	Up
novel_circ_0017220	Up	ocu-miR-195-5p	ENSOCUG00000007765	PSAT1	Up
novel_circ_0016631	Up	ocu-miR-195-5p	ENSOCUG00000007765	PSAT1	Up
novel_circ_0016631	Up	ocu-miR-195-5p	ENSOCUG00000007765	PSAT1	Up
novel_circ_0016632	Up	ocu-miR-195-5p	ENSOCUG00000007765	PSAT1	Up
novel_circ_0016632	Up	ocu-miR-195-5p	ENSOCUG00000007765	PSAT1	Up
novel_circ_0016033	Up	ocu-miR-195-5p	ENSOCUG00000007765	PSAT1	Up
novel_circ_0016033	Up	ocu-miR-195-5p	ENSOCUG00000007765	PSAT1	Up
novel_circ_0012335	Up	ocu-miR-195-5p	ENSOCUG00000007765	PSAT1	Up
novel_circ_0012335	Up	ocu-miR-195-5p	ENSOCUG00000007765	PSAT1	Up
novel_circ_0012793	Up	ocu-miR-195-5p	ENSOCUG00000007765	PSAT1	Up
novel_circ_0012793	Up	ocu-miR-195-5p	ENSOCUG00000007765	PSAT1	Up
novel_circ_0002072	Up	ocu-miR-195-5p	ENSOCUG00000007765	PSAT1	Up
novel_circ_0002072	Up	ocu-miR-195-5p	ENSOCUG00000007765	PSAT1	Up
novel_circ_0003338	Up	ocu-miR-195-5p	ENSOCUG00000007765	PSAT1	Up
novel_circ_0003338	Up	ocu-miR-195-5p	ENSOCUG00000007765	PSAT1	Up
novel_circ_0005493	Up	ocu-miR-195-5p	ENSOCUG00000007765	PSAT1	Up
novel_circ_0005493	Up	ocu-miR-195-5p	ENSOCUG00000007765	PSAT1	Up
novel_circ_0014957	Up	ocu-miR-195-5p	ENSOCUG00000007765	PSAT1	Up
novel_circ_0014957	Up	ocu-miR-195-5p	ENSOCUG00000007765	PSAT1	Up
novel_circ_0009214	Up	ocu-miR-195-5p	ENSOCUG00000007765	PSAT1	Up
novel_circ_0009214	Up	ocu-miR-195-5p	ENSOCUG00000007765	PSAT1	Up
novel_circ_0009345	Up	ocu-miR-195-5p	ENSOCUG00000007765	PSAT1	Up
novel_circ_0009345	Up	ocu-miR-195-5p	ENSOCUG00000007765	PSAT1	Up
novel_circ_0017312	Up	ocu-miR-195-5p	ENSOCUG00000007765	PSAT1	Up
novel_circ_0017312	Up	ocu-miR-195-5p	ENSOCUG00000007765	PSAT1	Up
novel_circ_0014613	Up	ocu-miR-195-5p	ENSOCUG00000007765	PSAT1	Up
novel_circ_0014613	Up	ocu-miR-195-5p	ENSOCUG00000007765	PSAT1	Up
novel_circ_0017362	Up	ocu-miR-195-5p	ENSOCUG00000007765	PSAT1	Up
novel_circ_0017362	Up	ocu-miR-195-5p	ENSOCUG00000007765	PSAT1	Up
novel_circ_0015628	Up	ocu-miR-195-5p	ENSOCUG00000007765	PSAT1	Up
novel_circ_0015628	Up	ocu-miR-195-5p	ENSOCUG00000007765	PSAT1	Up
novel_circ_0015487	Up	ocu-miR-195-5p	ENSOCUG00000007765	PSAT1	Up
novel_circ_0015487	Up	ocu-miR-195-5p	ENSOCUG00000007765	PSAT1	Up
novel_circ_0007920	Up	ocu-miR-501-5p	ENSOCUG00000007765	PSAT1	Up
novel_circ_0008774	Up	ocu-miR-501-5p	ENSOCUG00000007765	PSAT1	Up
novel_circ_0002959	Up	ocu-miR-501-5p	ENSOCUG00000007765	PSAT1	Up
novel_circ_0001560	Up	ocu-miR-501-5p	ENSOCUG00000007765	PSAT1	Up
novel_circ_0001665	Up	ocu-miR-501-5p	ENSOCUG00000007765	PSAT1	Up
novel_circ_0004037	Up	ocu-miR-501-5p	ENSOCUG00000007765	PSAT1	Up
novel_circ_0005643	Up	ocu-miR-501-5p	ENSOCUG00000007765	PSAT1	Up
novel_circ_0005031	Up	ocu-miR-501-5p	ENSOCUG00000007765	PSAT1	Up
novel_circ_0008137	Up	ocu-miR-145-5p	ENSOCUG00000007765	PSAT1	Up
novel_circ_0017661	Up	ocu-miR-145-5p	ENSOCUG00000007765	PSAT1	Up
novel_circ_0002450	Up	ocu-miR-145-5p	ENSOCUG00000007765	PSAT1	Up
novel_circ_0001483	Up	ocu-miR-145-5p	ENSOCUG00000007765	PSAT1	Up
novel_circ_0001648	Up	ocu-miR-145-5p	ENSOCUG00000007765	PSAT1	Up
novel_circ_0001649	Up	ocu-miR-145-5p	ENSOCUG00000007765	PSAT1	Up
novel_circ_0006383	Up	ocu-miR-145-5p	ENSOCUG00000007765	PSAT1	Up
novel_circ_0006384	Up	ocu-miR-145-5p	ENSOCUG00000007765	PSAT1	Up
novel_circ_0014938	Up	ocu-miR-145-5p	ENSOCUG00000007765	PSAT1	Up
novel_circ_0013577	Up	ocu-miR-145-5p	ENSOCUG00000007765	PSAT1	Up
novel_circ_0016609	Up	ocu-miR-145-5p	ENSOCUG00000007765	PSAT1	Up
novel_circ_0009430	Up	ocu-miR-145-5p	ENSOCUG00000007765	PSAT1	Up
novel_circ_0010510	Up	ocu-miR-145-5p	ENSOCUG00000007765	PSAT1	Up
novel_circ_0013908	Up	ocu-miR-145-5p	ENSOCUG00000007765	PSAT1	Up
novel_circ_0014380	Up	ocu-miR-145-5p	ENSOCUG00000007765	PSAT1	Up
novel_circ_0018346	Up	ocu-miR-140-3p	ENSOCUG00000007765	PSAT1	Up
novel_circ_0018346	Up	ocu-miR-140-3p	ENSOCUG00000007765	PSAT1	Up
novel_circ_0002201	Up	ocu-miR-140-3p	ENSOCUG00000007765	PSAT1	Up
novel_circ_0002201	Up	ocu-miR-140-3p	ENSOCUG00000007765	PSAT1	Up
novel_circ_0003418	Up	ocu-miR-140-3p	ENSOCUG00000007765	PSAT1	Up
novel_circ_0003418	Up	ocu-miR-140-3p	ENSOCUG00000007765	PSAT1	Up
novel_circ_0014876	Up	ocu-miR-140-3p	ENSOCUG00000007765	PSAT1	Up
novel_circ_0014876	Up	ocu-miR-140-3p	ENSOCUG00000007765	PSAT1	Up
novel_circ_0013404	Up	ocu-miR-140-3p	ENSOCUG00000007765	PSAT1	Up
novel_circ_0013404	Up	ocu-miR-140-3p	ENSOCUG00000007765	PSAT1	Up
novel_circ_0013421	Up	ocu-miR-140-3p	ENSOCUG00000007765	PSAT1	Up
novel_circ_0013421	Up	ocu-miR-140-3p	ENSOCUG00000007765	PSAT1	Up
novel_circ_0013543	Up	ocu-miR-140-3p	ENSOCUG00000007765	PSAT1	Up
novel_circ_0013543	Up	ocu-miR-140-3p	ENSOCUG00000007765	PSAT1	Up
novel_circ_0009600	Up	ocu-miR-140-3p	ENSOCUG00000007765	PSAT1	Up
novel_circ_0009600	Up	ocu-miR-140-3p	ENSOCUG00000007765	PSAT1	Up
novel_circ_0009963	Up	ocu-miR-140-3p	ENSOCUG00000007765	PSAT1	Up
novel_circ_0009963	Up	ocu-miR-140-3p	ENSOCUG00000007765	PSAT1	Up
novel_circ_0004098	Up	ocu-miR-423-5p	ENSOCUG00000007765	PSAT1	Up
novel_circ_0011673	Up	ocu-miR-423-5p	ENSOCUG00000007765	PSAT1	Up
novel_circ_0010638	Up	ocu-miR-105a-2-3p	ENSOCUG00000007765	PSAT1	Up
novel_circ_0017220	Up	ocu-miR-15a-5p	ENSOCUG00000007765	PSAT1	Up
novel_circ_0016033	Up	ocu-miR-15a-5p	ENSOCUG00000007765	PSAT1	Up
novel_circ_0013042	Up	ocu-miR-15a-5p	ENSOCUG00000007765	PSAT1	Up
novel_circ_0002181	Up	ocu-miR-15a-5p	ENSOCUG00000007765	PSAT1	Up
novel_circ_0003338	Up	ocu-miR-15a-5p	ENSOCUG00000007765	PSAT1	Up
novel_circ_0014957	Up	ocu-miR-15a-5p	ENSOCUG00000007765	PSAT1	Up
novel_circ_0013718	Up	ocu-miR-15a-5p	ENSOCUG00000007765	PSAT1	Up
novel_circ_0016283	Up	ocu-miR-15a-5p	ENSOCUG00000007765	PSAT1	Up
novel_circ_0017312	Up	ocu-miR-15a-5p	ENSOCUG00000007765	PSAT1	Up
novel_circ_0014613	Up	ocu-miR-15a-5p	ENSOCUG00000007765	PSAT1	Up
novel_circ_0017362	Up	ocu-miR-15a-5p	ENSOCUG00000007765	PSAT1	Up
novel_circ_0015574	Up	ocu-miR-15a-5p	ENSOCUG00000007765	PSAT1	Up
novel_circ_0015628	Up	ocu-miR-15a-5p	ENSOCUG00000007765	PSAT1	Up
novel_circ_0015487	Up	ocu-miR-15a-5p	ENSOCUG00000007765	PSAT1	Up
novel_circ_0017220	Up	ocu-miR-195-5p	ENSOCUG00000007765	PSAT1	Up
novel_circ_0017220	Up	ocu-miR-195-5p	ENSOCUG00000007765	PSAT1	Up
novel_circ_0016631	Up	ocu-miR-195-5p	ENSOCUG00000007765	PSAT1	Up
novel_circ_0016631	Up	ocu-miR-195-5p	ENSOCUG00000007765	PSAT1	Up
novel_circ_0016632	Up	ocu-miR-195-5p	ENSOCUG00000007765	PSAT1	Up
novel_circ_0016632	Up	ocu-miR-195-5p	ENSOCUG00000007765	PSAT1	Up
novel_circ_0016033	Up	ocu-miR-195-5p	ENSOCUG00000007765	PSAT1	Up
novel_circ_0016033	Up	ocu-miR-195-5p	ENSOCUG00000007765	PSAT1	Up
novel_circ_0012335	Up	ocu-miR-195-5p	ENSOCUG00000007765	PSAT1	Up
novel_circ_0012335	Up	ocu-miR-195-5p	ENSOCUG00000007765	PSAT1	Up
novel_circ_0012793	Up	ocu-miR-195-5p	ENSOCUG00000007765	PSAT1	Up
novel_circ_0012793	Up	ocu-miR-195-5p	ENSOCUG00000007765	PSAT1	Up
novel_circ_0002072	Up	ocu-miR-195-5p	ENSOCUG00000007765	PSAT1	Up
novel_circ_0002072	Up	ocu-miR-195-5p	ENSOCUG00000007765	PSAT1	Up
novel_circ_0003338	Up	ocu-miR-195-5p	ENSOCUG00000007765	PSAT1	Up
novel_circ_0003338	Up	ocu-miR-195-5p	ENSOCUG00000007765	PSAT1	Up
novel_circ_0005493	Up	ocu-miR-195-5p	ENSOCUG00000007765	PSAT1	Up
novel_circ_0005493	Up	ocu-miR-195-5p	ENSOCUG00000007765	PSAT1	Up
novel_circ_0014957	Up	ocu-miR-195-5p	ENSOCUG00000007765	PSAT1	Up
novel_circ_0014957	Up	ocu-miR-195-5p	ENSOCUG00000007765	PSAT1	Up
novel_circ_0009214	Up	ocu-miR-195-5p	ENSOCUG00000007765	PSAT1	Up
novel_circ_0009214	Up	ocu-miR-195-5p	ENSOCUG00000007765	PSAT1	Up
novel_circ_0009345	Up	ocu-miR-195-5p	ENSOCUG00000007765	PSAT1	Up
novel_circ_0009345	Up	ocu-miR-195-5p	ENSOCUG00000007765	PSAT1	Up
novel_circ_0017312	Up	ocu-miR-195-5p	ENSOCUG00000007765	PSAT1	Up
novel_circ_0017312	Up	ocu-miR-195-5p	ENSOCUG00000007765	PSAT1	Up
novel_circ_0014613	Up	ocu-miR-195-5p	ENSOCUG00000007765	PSAT1	Up
novel_circ_0014613	Up	ocu-miR-195-5p	ENSOCUG00000007765	PSAT1	Up
novel_circ_0017362	Up	ocu-miR-195-5p	ENSOCUG00000007765	PSAT1	Up
novel_circ_0017362	Up	ocu-miR-195-5p	ENSOCUG00000007765	PSAT1	Up
novel_circ_0015628	Up	ocu-miR-195-5p	ENSOCUG00000007765	PSAT1	Up
novel_circ_0015628	Up	ocu-miR-195-5p	ENSOCUG00000007765	PSAT1	Up
novel_circ_0015487	Up	ocu-miR-195-5p	ENSOCUG00000007765	PSAT1	Up
novel_circ_0015487	Up	ocu-miR-195-5p	ENSOCUG00000007765	PSAT1	Up
novel_circ_0007920	Up	ocu-miR-501-5p	ENSOCUG00000007765	PSAT1	Up
novel_circ_0008774	Up	ocu-miR-501-5p	ENSOCUG00000007765	PSAT1	Up
novel_circ_0002959	Up	ocu-miR-501-5p	ENSOCUG00000007765	PSAT1	Up
novel_circ_0001560	Up	ocu-miR-501-5p	ENSOCUG00000007765	PSAT1	Up
novel_circ_0001665	Up	ocu-miR-501-5p	ENSOCUG00000007765	PSAT1	Up
novel_circ_0004037	Up	ocu-miR-501-5p	ENSOCUG00000007765	PSAT1	Up
novel_circ_0005643	Up	ocu-miR-501-5p	ENSOCUG00000007765	PSAT1	Up
novel_circ_0005031	Up	ocu-miR-501-5p	ENSOCUG00000007765	PSAT1	Up
novel_circ_0008137	Up	ocu-miR-145-5p	ENSOCUG00000007765	PSAT1	Up
novel_circ_0017661	Up	ocu-miR-145-5p	ENSOCUG00000007765	PSAT1	Up
novel_circ_0002450	Up	ocu-miR-145-5p	ENSOCUG00000007765	PSAT1	Up
novel_circ_0001483	Up	ocu-miR-145-5p	ENSOCUG00000007765	PSAT1	Up
novel_circ_0001648	Up	ocu-miR-145-5p	ENSOCUG00000007765	PSAT1	Up
novel_circ_0001649	Up	ocu-miR-145-5p	ENSOCUG00000007765	PSAT1	Up
novel_circ_0006383	Up	ocu-miR-145-5p	ENSOCUG00000007765	PSAT1	Up
novel_circ_0006384	Up	ocu-miR-145-5p	ENSOCUG00000007765	PSAT1	Up
novel_circ_0014938	Up	ocu-miR-145-5p	ENSOCUG00000007765	PSAT1	Up
novel_circ_0013577	Up	ocu-miR-145-5p	ENSOCUG00000007765	PSAT1	Up
novel_circ_0016609	Up	ocu-miR-145-5p	ENSOCUG00000007765	PSAT1	Up
novel_circ_0009430	Up	ocu-miR-145-5p	ENSOCUG00000007765	PSAT1	Up
novel_circ_0010510	Up	ocu-miR-145-5p	ENSOCUG00000007765	PSAT1	Up
novel_circ_0013908	Up	ocu-miR-145-5p	ENSOCUG00000007765	PSAT1	Up
novel_circ_0014380	Up	ocu-miR-145-5p	ENSOCUG00000007765	PSAT1	Up
novel_circ_0018346	Up	ocu-miR-140-3p	ENSOCUG00000007765	PSAT1	Up
novel_circ_0018346	Up	ocu-miR-140-3p	ENSOCUG00000007765	PSAT1	Up
novel_circ_0002201	Up	ocu-miR-140-3p	ENSOCUG00000007765	PSAT1	Up
novel_circ_0002201	Up	ocu-miR-140-3p	ENSOCUG00000007765	PSAT1	Up
novel_circ_0003418	Up	ocu-miR-140-3p	ENSOCUG00000007765	PSAT1	Up
novel_circ_0003418	Up	ocu-miR-140-3p	ENSOCUG00000007765	PSAT1	Up
novel_circ_0014876	Up	ocu-miR-140-3p	ENSOCUG00000007765	PSAT1	Up
novel_circ_0014876	Up	ocu-miR-140-3p	ENSOCUG00000007765	PSAT1	Up
novel_circ_0013404	Up	ocu-miR-140-3p	ENSOCUG00000007765	PSAT1	Up
novel_circ_0013404	Up	ocu-miR-140-3p	ENSOCUG00000007765	PSAT1	Up
novel_circ_0013421	Up	ocu-miR-140-3p	ENSOCUG00000007765	PSAT1	Up
novel_circ_0013421	Up	ocu-miR-140-3p	ENSOCUG00000007765	PSAT1	Up
novel_circ_0013543	Up	ocu-miR-140-3p	ENSOCUG00000007765	PSAT1	Up
novel_circ_0013543	Up	ocu-miR-140-3p	ENSOCUG00000007765	PSAT1	Up
novel_circ_0009600	Up	ocu-miR-140-3p	ENSOCUG00000007765	PSAT1	Up
novel_circ_0009600	Up	ocu-miR-140-3p	ENSOCUG00000007765	PSAT1	Up
novel_circ_0009963	Up	ocu-miR-140-3p	ENSOCUG00000007765	PSAT1	Up
novel_circ_0009963	Up	ocu-miR-140-3p	ENSOCUG00000007765	PSAT1	Up
novel_circ_0004098	Up	ocu-miR-423-5p	ENSOCUG00000007765	PSAT1	Up
novel_circ_0011673	Up	ocu-miR-423-5p	ENSOCUG00000007765	PSAT1	Up
novel_circ_0010638	Up	ocu-miR-105a-2-3p	ENSOCUG00000007765	PSAT1	Up
novel_circ_0017220	Up	ocu-miR-15a-5p	ENSOCUG00000009718	STOX2	Up
novel_circ_0016033	Up	ocu-miR-15a-5p	ENSOCUG00000009718	STOX2	Up
novel_circ_0013042	Up	ocu-miR-15a-5p	ENSOCUG00000009718	STOX2	Up
novel_circ_0002181	Up	ocu-miR-15a-5p	ENSOCUG00000009718	STOX2	Up
novel_circ_0003338	Up	ocu-miR-15a-5p	ENSOCUG00000009718	STOX2	Up
novel_circ_0014957	Up	ocu-miR-15a-5p	ENSOCUG00000009718	STOX2	Up
novel_circ_0013718	Up	ocu-miR-15a-5p	ENSOCUG00000009718	STOX2	Up
novel_circ_0016283	Up	ocu-miR-15a-5p	ENSOCUG00000009718	STOX2	Up
novel_circ_0017312	Up	ocu-miR-15a-5p	ENSOCUG00000009718	STOX2	Up
novel_circ_0014613	Up	ocu-miR-15a-5p	ENSOCUG00000009718	STOX2	Up
novel_circ_0017362	Up	ocu-miR-15a-5p	ENSOCUG00000009718	STOX2	Up
novel_circ_0015574	Up	ocu-miR-15a-5p	ENSOCUG00000009718	STOX2	Up
novel_circ_0015628	Up	ocu-miR-15a-5p	ENSOCUG00000009718	STOX2	Up
novel_circ_0015487	Up	ocu-miR-15a-5p	ENSOCUG00000009718	STOX2	Up
novel_circ_0017220	Up	ocu-miR-15b-5p	ENSOCUG00000009718	STOX2	Up
novel_circ_0016631	Up	ocu-miR-15b-5p	ENSOCUG00000009718	STOX2	Up
novel_circ_0016632	Up	ocu-miR-15b-5p	ENSOCUG00000009718	STOX2	Up
novel_circ_0016033	Up	ocu-miR-15b-5p	ENSOCUG00000009718	STOX2	Up
novel_circ_0018346	Up	ocu-miR-15b-5p	ENSOCUG00000009718	STOX2	Up
novel_circ_0013042	Up	ocu-miR-15b-5p	ENSOCUG00000009718	STOX2	Up
novel_circ_0018017	Up	ocu-miR-15b-5p	ENSOCUG00000009718	STOX2	Up
novel_circ_0003338	Up	ocu-miR-15b-5p	ENSOCUG00000009718	STOX2	Up
novel_circ_0007012	Up	ocu-miR-15b-5p	ENSOCUG00000009718	STOX2	Up
novel_circ_0014957	Up	ocu-miR-15b-5p	ENSOCUG00000009718	STOX2	Up
novel_circ_0015574	Up	ocu-miR-15b-5p	ENSOCUG00000009718	STOX2	Up
novel_circ_0017220	Up	ocu-miR-16a-5p	ENSOCUG00000009718	STOX2	Up
novel_circ_0012335	Up	ocu-miR-16a-5p	ENSOCUG00000009718	STOX2	Up
novel_circ_0012651	Up	ocu-miR-16a-5p	ENSOCUG00000009718	STOX2	Up
novel_circ_0013042	Up	ocu-miR-16a-5p	ENSOCUG00000009718	STOX2	Up
novel_circ_0002072	Up	ocu-miR-16a-5p	ENSOCUG00000009718	STOX2	Up
novel_circ_0003338	Up	ocu-miR-16a-5p	ENSOCUG00000009718	STOX2	Up
novel_circ_0016283	Up	ocu-miR-16a-5p	ENSOCUG00000009718	STOX2	Up
novel_circ_0017312	Up	ocu-miR-16a-5p	ENSOCUG00000009718	STOX2	Up
novel_circ_0014613	Up	ocu-miR-16a-5p	ENSOCUG00000009718	STOX2	Up
novel_circ_0015628	Up	ocu-miR-16a-5p	ENSOCUG00000009718	STOX2	Up
novel_circ_0015487	Up	ocu-miR-16a-5p	ENSOCUG00000009718	STOX2	Up
novel_circ_0017220	Up	ocu-miR-16b-5p	ENSOCUG00000009718	STOX2	Up
novel_circ_0016631	Up	ocu-miR-16b-5p	ENSOCUG00000009718	STOX2	Up
novel_circ_0016632	Up	ocu-miR-16b-5p	ENSOCUG00000009718	STOX2	Up
novel_circ_0012335	Up	ocu-miR-16b-5p	ENSOCUG00000009718	STOX2	Up
novel_circ_0012651	Up	ocu-miR-16b-5p	ENSOCUG00000009718	STOX2	Up
novel_circ_0013042	Up	ocu-miR-16b-5p	ENSOCUG00000009718	STOX2	Up
novel_circ_0003338	Up	ocu-miR-16b-5p	ENSOCUG00000009718	STOX2	Up
novel_circ_0005493	Up	ocu-miR-16b-5p	ENSOCUG00000009718	STOX2	Up
novel_circ_0014938	Up	ocu-miR-16b-5p	ENSOCUG00000009718	STOX2	Up
novel_circ_0013302	Up	ocu-miR-16b-5p	ENSOCUG00000009718	STOX2	Up
novel_circ_0009214	Up	ocu-miR-16b-5p	ENSOCUG00000009718	STOX2	Up
novel_circ_0016283	Up	ocu-miR-16b-5p	ENSOCUG00000009718	STOX2	Up
novel_circ_0017312	Up	ocu-miR-16b-5p	ENSOCUG00000009718	STOX2	Up
novel_circ_0014613	Up	ocu-miR-16b-5p	ENSOCUG00000009718	STOX2	Up
novel_circ_0015628	Up	ocu-miR-16b-5p	ENSOCUG00000009718	STOX2	Up
novel_circ_0015487	Up	ocu-miR-16b-5p	ENSOCUG00000009718	STOX2	Up
novel_circ_0017220	Up	ocu-miR-195-5p	ENSOCUG00000009718	STOX2	Up
novel_circ_0016631	Up	ocu-miR-195-5p	ENSOCUG00000009718	STOX2	Up
novel_circ_0016632	Up	ocu-miR-195-5p	ENSOCUG00000009718	STOX2	Up
novel_circ_0016033	Up	ocu-miR-195-5p	ENSOCUG00000009718	STOX2	Up
novel_circ_0012335	Up	ocu-miR-195-5p	ENSOCUG00000009718	STOX2	Up
novel_circ_0012793	Up	ocu-miR-195-5p	ENSOCUG00000009718	STOX2	Up
novel_circ_0002072	Up	ocu-miR-195-5p	ENSOCUG00000009718	STOX2	Up
novel_circ_0003338	Up	ocu-miR-195-5p	ENSOCUG00000009718	STOX2	Up
novel_circ_0005493	Up	ocu-miR-195-5p	ENSOCUG00000009718	STOX2	Up
novel_circ_0014957	Up	ocu-miR-195-5p	ENSOCUG00000009718	STOX2	Up
novel_circ_0009214	Up	ocu-miR-195-5p	ENSOCUG00000009718	STOX2	Up
novel_circ_0009345	Up	ocu-miR-195-5p	ENSOCUG00000009718	STOX2	Up
novel_circ_0017312	Up	ocu-miR-195-5p	ENSOCUG00000009718	STOX2	Up
novel_circ_0014613	Up	ocu-miR-195-5p	ENSOCUG00000009718	STOX2	Up
novel_circ_0017362	Up	ocu-miR-195-5p	ENSOCUG00000009718	STOX2	Up
novel_circ_0015628	Up	ocu-miR-195-5p	ENSOCUG00000009718	STOX2	Up
novel_circ_0015487	Up	ocu-miR-195-5p	ENSOCUG00000009718	STOX2	Up
novel_circ_0017220	Up	ocu-miR-497-5p	ENSOCUG00000009718	STOX2	Up
novel_circ_0016033	Up	ocu-miR-497-5p	ENSOCUG00000009718	STOX2	Up
novel_circ_0012335	Up	ocu-miR-497-5p	ENSOCUG00000009718	STOX2	Up
novel_circ_0013042	Up	ocu-miR-497-5p	ENSOCUG00000009718	STOX2	Up
novel_circ_0018017	Up	ocu-miR-497-5p	ENSOCUG00000009718	STOX2	Up
novel_circ_0002181	Up	ocu-miR-497-5p	ENSOCUG00000009718	STOX2	Up
novel_circ_0003338	Up	ocu-miR-497-5p	ENSOCUG00000009718	STOX2	Up
novel_circ_0006173	Up	ocu-miR-497-5p	ENSOCUG00000009718	STOX2	Up
novel_circ_0014957	Up	ocu-miR-497-5p	ENSOCUG00000009718	STOX2	Up
novel_circ_0017312	Up	ocu-miR-497-5p	ENSOCUG00000009718	STOX2	Up
novel_circ_0014377	Up	ocu-miR-497-5p	ENSOCUG00000009718	STOX2	Up
novel_circ_0014464	Up	ocu-miR-497-5p	ENSOCUG00000009718	STOX2	Up
novel_circ_0017362	Up	ocu-miR-497-5p	ENSOCUG00000009718	STOX2	Up
novel_circ_0012033	Up	ocu-miR-497-5p	ENSOCUG00000009718	STOX2	Up
novel_circ_0015574	Up	ocu-miR-497-5p	ENSOCUG00000009718	STOX2	Up
novel_circ_0015487	Up	ocu-miR-497-5p	ENSOCUG00000009718	STOX2	Up
novel_circ_0008181	Up	ocu-miR-199a-5p	ENSOCUG00000009718	STOX2	Up
novel_circ_0008181	Up	ocu-miR-199a-5p	ENSOCUG00000009718	STOX2	Up
novel_circ_0001708	Up	ocu-miR-199a-5p	ENSOCUG00000009718	STOX2	Up
novel_circ_0001708	Up	ocu-miR-199a-5p	ENSOCUG00000009718	STOX2	Up
novel_circ_0003239	Up	ocu-miR-199a-5p	ENSOCUG00000009718	STOX2	Up
novel_circ_0003239	Up	ocu-miR-199a-5p	ENSOCUG00000009718	STOX2	Up
novel_circ_0006422	Up	ocu-miR-199a-5p	ENSOCUG00000009718	STOX2	Up
novel_circ_0006422	Up	ocu-miR-199a-5p	ENSOCUG00000009718	STOX2	Up
novel_circ_0009345	Up	ocu-miR-199a-5p	ENSOCUG00000009718	STOX2	Up
novel_circ_0009345	Up	ocu-miR-199a-5p	ENSOCUG00000009718	STOX2	Up
novel_circ_0013938	Up	ocu-miR-199a-5p	ENSOCUG00000009718	STOX2	Up
novel_circ_0013938	Up	ocu-miR-199a-5p	ENSOCUG00000009718	STOX2	Up
novel_circ_0013940	Up	ocu-miR-199a-5p	ENSOCUG00000009718	STOX2	Up
novel_circ_0013940	Up	ocu-miR-199a-5p	ENSOCUG00000009718	STOX2	Up
novel_circ_0017220	Up	ocu-miR-15a-5p	ENSOCUG00000009718	STOX2	Up
novel_circ_0016033	Up	ocu-miR-15a-5p	ENSOCUG00000009718	STOX2	Up
novel_circ_0013042	Up	ocu-miR-15a-5p	ENSOCUG00000009718	STOX2	Up
novel_circ_0002181	Up	ocu-miR-15a-5p	ENSOCUG00000009718	STOX2	Up
novel_circ_0003338	Up	ocu-miR-15a-5p	ENSOCUG00000009718	STOX2	Up
novel_circ_0014957	Up	ocu-miR-15a-5p	ENSOCUG00000009718	STOX2	Up
novel_circ_0013718	Up	ocu-miR-15a-5p	ENSOCUG00000009718	STOX2	Up
novel_circ_0016283	Up	ocu-miR-15a-5p	ENSOCUG00000009718	STOX2	Up
novel_circ_0017312	Up	ocu-miR-15a-5p	ENSOCUG00000009718	STOX2	Up
novel_circ_0014613	Up	ocu-miR-15a-5p	ENSOCUG00000009718	STOX2	Up
novel_circ_0017362	Up	ocu-miR-15a-5p	ENSOCUG00000009718	STOX2	Up
novel_circ_0015574	Up	ocu-miR-15a-5p	ENSOCUG00000009718	STOX2	Up
novel_circ_0015628	Up	ocu-miR-15a-5p	ENSOCUG00000009718	STOX2	Up
novel_circ_0015487	Up	ocu-miR-15a-5p	ENSOCUG00000009718	STOX2	Up
novel_circ_0017220	Up	ocu-miR-15b-5p	ENSOCUG00000009718	STOX2	Up
novel_circ_0016631	Up	ocu-miR-15b-5p	ENSOCUG00000009718	STOX2	Up
novel_circ_0016632	Up	ocu-miR-15b-5p	ENSOCUG00000009718	STOX2	Up
novel_circ_0016033	Up	ocu-miR-15b-5p	ENSOCUG00000009718	STOX2	Up
novel_circ_0018346	Up	ocu-miR-15b-5p	ENSOCUG00000009718	STOX2	Up
novel_circ_0013042	Up	ocu-miR-15b-5p	ENSOCUG00000009718	STOX2	Up
novel_circ_0018017	Up	ocu-miR-15b-5p	ENSOCUG00000009718	STOX2	Up
novel_circ_0003338	Up	ocu-miR-15b-5p	ENSOCUG00000009718	STOX2	Up
novel_circ_0007012	Up	ocu-miR-15b-5p	ENSOCUG00000009718	STOX2	Up
novel_circ_0014957	Up	ocu-miR-15b-5p	ENSOCUG00000009718	STOX2	Up
novel_circ_0015574	Up	ocu-miR-15b-5p	ENSOCUG00000009718	STOX2	Up
novel_circ_0017220	Up	ocu-miR-16a-5p	ENSOCUG00000009718	STOX2	Up
novel_circ_0012335	Up	ocu-miR-16a-5p	ENSOCUG00000009718	STOX2	Up
novel_circ_0012651	Up	ocu-miR-16a-5p	ENSOCUG00000009718	STOX2	Up
novel_circ_0013042	Up	ocu-miR-16a-5p	ENSOCUG00000009718	STOX2	Up
novel_circ_0002072	Up	ocu-miR-16a-5p	ENSOCUG00000009718	STOX2	Up
novel_circ_0003338	Up	ocu-miR-16a-5p	ENSOCUG00000009718	STOX2	Up
novel_circ_0016283	Up	ocu-miR-16a-5p	ENSOCUG00000009718	STOX2	Up
novel_circ_0017312	Up	ocu-miR-16a-5p	ENSOCUG00000009718	STOX2	Up
novel_circ_0014613	Up	ocu-miR-16a-5p	ENSOCUG00000009718	STOX2	Up
novel_circ_0015628	Up	ocu-miR-16a-5p	ENSOCUG00000009718	STOX2	Up
novel_circ_0015487	Up	ocu-miR-16a-5p	ENSOCUG00000009718	STOX2	Up
novel_circ_0017220	Up	ocu-miR-16b-5p	ENSOCUG00000009718	STOX2	Up
novel_circ_0016631	Up	ocu-miR-16b-5p	ENSOCUG00000009718	STOX2	Up
novel_circ_0016632	Up	ocu-miR-16b-5p	ENSOCUG00000009718	STOX2	Up
novel_circ_0012335	Up	ocu-miR-16b-5p	ENSOCUG00000009718	STOX2	Up
novel_circ_0012651	Up	ocu-miR-16b-5p	ENSOCUG00000009718	STOX2	Up
novel_circ_0013042	Up	ocu-miR-16b-5p	ENSOCUG00000009718	STOX2	Up
novel_circ_0003338	Up	ocu-miR-16b-5p	ENSOCUG00000009718	STOX2	Up
novel_circ_0005493	Up	ocu-miR-16b-5p	ENSOCUG00000009718	STOX2	Up
novel_circ_0014938	Up	ocu-miR-16b-5p	ENSOCUG00000009718	STOX2	Up
novel_circ_0013302	Up	ocu-miR-16b-5p	ENSOCUG00000009718	STOX2	Up
novel_circ_0009214	Up	ocu-miR-16b-5p	ENSOCUG00000009718	STOX2	Up
novel_circ_0016283	Up	ocu-miR-16b-5p	ENSOCUG00000009718	STOX2	Up
novel_circ_0017312	Up	ocu-miR-16b-5p	ENSOCUG00000009718	STOX2	Up
novel_circ_0014613	Up	ocu-miR-16b-5p	ENSOCUG00000009718	STOX2	Up
novel_circ_0015628	Up	ocu-miR-16b-5p	ENSOCUG00000009718	STOX2	Up
novel_circ_0015487	Up	ocu-miR-16b-5p	ENSOCUG00000009718	STOX2	Up
novel_circ_0017220	Up	ocu-miR-195-5p	ENSOCUG00000009718	STOX2	Up
novel_circ_0016631	Up	ocu-miR-195-5p	ENSOCUG00000009718	STOX2	Up
novel_circ_0016632	Up	ocu-miR-195-5p	ENSOCUG00000009718	STOX2	Up
novel_circ_0016033	Up	ocu-miR-195-5p	ENSOCUG00000009718	STOX2	Up
novel_circ_0012335	Up	ocu-miR-195-5p	ENSOCUG00000009718	STOX2	Up
novel_circ_0012793	Up	ocu-miR-195-5p	ENSOCUG00000009718	STOX2	Up
novel_circ_0002072	Up	ocu-miR-195-5p	ENSOCUG00000009718	STOX2	Up
novel_circ_0003338	Up	ocu-miR-195-5p	ENSOCUG00000009718	STOX2	Up
novel_circ_0005493	Up	ocu-miR-195-5p	ENSOCUG00000009718	STOX2	Up
novel_circ_0014957	Up	ocu-miR-195-5p	ENSOCUG00000009718	STOX2	Up
novel_circ_0009214	Up	ocu-miR-195-5p	ENSOCUG00000009718	STOX2	Up
novel_circ_0009345	Up	ocu-miR-195-5p	ENSOCUG00000009718	STOX2	Up
novel_circ_0017312	Up	ocu-miR-195-5p	ENSOCUG00000009718	STOX2	Up
novel_circ_0014613	Up	ocu-miR-195-5p	ENSOCUG00000009718	STOX2	Up
novel_circ_0017362	Up	ocu-miR-195-5p	ENSOCUG00000009718	STOX2	Up
novel_circ_0015628	Up	ocu-miR-195-5p	ENSOCUG00000009718	STOX2	Up
novel_circ_0015487	Up	ocu-miR-195-5p	ENSOCUG00000009718	STOX2	Up
novel_circ_0017220	Up	ocu-miR-497-5p	ENSOCUG00000009718	STOX2	Up
novel_circ_0016033	Up	ocu-miR-497-5p	ENSOCUG00000009718	STOX2	Up
novel_circ_0012335	Up	ocu-miR-497-5p	ENSOCUG00000009718	STOX2	Up
novel_circ_0013042	Up	ocu-miR-497-5p	ENSOCUG00000009718	STOX2	Up
novel_circ_0018017	Up	ocu-miR-497-5p	ENSOCUG00000009718	STOX2	Up
novel_circ_0002181	Up	ocu-miR-497-5p	ENSOCUG00000009718	STOX2	Up
novel_circ_0003338	Up	ocu-miR-497-5p	ENSOCUG00000009718	STOX2	Up
novel_circ_0006173	Up	ocu-miR-497-5p	ENSOCUG00000009718	STOX2	Up
novel_circ_0014957	Up	ocu-miR-497-5p	ENSOCUG00000009718	STOX2	Up
novel_circ_0017312	Up	ocu-miR-497-5p	ENSOCUG00000009718	STOX2	Up
novel_circ_0014377	Up	ocu-miR-497-5p	ENSOCUG00000009718	STOX2	Up
novel_circ_0014464	Up	ocu-miR-497-5p	ENSOCUG00000009718	STOX2	Up
novel_circ_0017362	Up	ocu-miR-497-5p	ENSOCUG00000009718	STOX2	Up
novel_circ_0012033	Up	ocu-miR-497-5p	ENSOCUG00000009718	STOX2	Up
novel_circ_0015574	Up	ocu-miR-497-5p	ENSOCUG00000009718	STOX2	Up
novel_circ_0015487	Up	ocu-miR-497-5p	ENSOCUG00000009718	STOX2	Up
novel_circ_0008181	Up	ocu-miR-199a-5p	ENSOCUG00000009718	STOX2	Up
novel_circ_0008181	Up	ocu-miR-199a-5p	ENSOCUG00000009718	STOX2	Up
novel_circ_0001708	Up	ocu-miR-199a-5p	ENSOCUG00000009718	STOX2	Up
novel_circ_0001708	Up	ocu-miR-199a-5p	ENSOCUG00000009718	STOX2	Up
novel_circ_0003239	Up	ocu-miR-199a-5p	ENSOCUG00000009718	STOX2	Up
novel_circ_0003239	Up	ocu-miR-199a-5p	ENSOCUG00000009718	STOX2	Up
novel_circ_0006422	Up	ocu-miR-199a-5p	ENSOCUG00000009718	STOX2	Up
novel_circ_0006422	Up	ocu-miR-199a-5p	ENSOCUG00000009718	STOX2	Up
novel_circ_0009345	Up	ocu-miR-199a-5p	ENSOCUG00000009718	STOX2	Up
novel_circ_0009345	Up	ocu-miR-199a-5p	ENSOCUG00000009718	STOX2	Up
novel_circ_0013938	Up	ocu-miR-199a-5p	ENSOCUG00000009718	STOX2	Up
novel_circ_0013938	Up	ocu-miR-199a-5p	ENSOCUG00000009718	STOX2	Up
novel_circ_0013940	Up	ocu-miR-199a-5p	ENSOCUG00000009718	STOX2	Up
novel_circ_0013940	Up	ocu-miR-199a-5p	ENSOCUG00000009718	STOX2	Up
novel_circ_0017220	Up	ocu-miR-15a-5p	ENSOCUG00000009718	STOX2	Up
novel_circ_0016033	Up	ocu-miR-15a-5p	ENSOCUG00000009718	STOX2	Up
novel_circ_0013042	Up	ocu-miR-15a-5p	ENSOCUG00000009718	STOX2	Up
novel_circ_0002181	Up	ocu-miR-15a-5p	ENSOCUG00000009718	STOX2	Up
novel_circ_0003338	Up	ocu-miR-15a-5p	ENSOCUG00000009718	STOX2	Up
novel_circ_0014957	Up	ocu-miR-15a-5p	ENSOCUG00000009718	STOX2	Up
novel_circ_0013718	Up	ocu-miR-15a-5p	ENSOCUG00000009718	STOX2	Up
novel_circ_0016283	Up	ocu-miR-15a-5p	ENSOCUG00000009718	STOX2	Up
novel_circ_0017312	Up	ocu-miR-15a-5p	ENSOCUG00000009718	STOX2	Up
novel_circ_0014613	Up	ocu-miR-15a-5p	ENSOCUG00000009718	STOX2	Up
novel_circ_0017362	Up	ocu-miR-15a-5p	ENSOCUG00000009718	STOX2	Up
novel_circ_0015574	Up	ocu-miR-15a-5p	ENSOCUG00000009718	STOX2	Up
novel_circ_0015628	Up	ocu-miR-15a-5p	ENSOCUG00000009718	STOX2	Up
novel_circ_0015487	Up	ocu-miR-15a-5p	ENSOCUG00000009718	STOX2	Up
novel_circ_0017220	Up	ocu-miR-15b-5p	ENSOCUG00000009718	STOX2	Up
novel_circ_0016631	Up	ocu-miR-15b-5p	ENSOCUG00000009718	STOX2	Up
novel_circ_0016632	Up	ocu-miR-15b-5p	ENSOCUG00000009718	STOX2	Up
novel_circ_0016033	Up	ocu-miR-15b-5p	ENSOCUG00000009718	STOX2	Up
novel_circ_0018346	Up	ocu-miR-15b-5p	ENSOCUG00000009718	STOX2	Up
novel_circ_0013042	Up	ocu-miR-15b-5p	ENSOCUG00000009718	STOX2	Up
novel_circ_0018017	Up	ocu-miR-15b-5p	ENSOCUG00000009718	STOX2	Up
novel_circ_0003338	Up	ocu-miR-15b-5p	ENSOCUG00000009718	STOX2	Up
novel_circ_0007012	Up	ocu-miR-15b-5p	ENSOCUG00000009718	STOX2	Up
novel_circ_0014957	Up	ocu-miR-15b-5p	ENSOCUG00000009718	STOX2	Up
novel_circ_0015574	Up	ocu-miR-15b-5p	ENSOCUG00000009718	STOX2	Up
novel_circ_0017220	Up	ocu-miR-16a-5p	ENSOCUG00000009718	STOX2	Up
novel_circ_0012335	Up	ocu-miR-16a-5p	ENSOCUG00000009718	STOX2	Up
novel_circ_0012651	Up	ocu-miR-16a-5p	ENSOCUG00000009718	STOX2	Up
novel_circ_0013042	Up	ocu-miR-16a-5p	ENSOCUG00000009718	STOX2	Up
novel_circ_0002072	Up	ocu-miR-16a-5p	ENSOCUG00000009718	STOX2	Up
novel_circ_0003338	Up	ocu-miR-16a-5p	ENSOCUG00000009718	STOX2	Up
novel_circ_0016283	Up	ocu-miR-16a-5p	ENSOCUG00000009718	STOX2	Up
novel_circ_0017312	Up	ocu-miR-16a-5p	ENSOCUG00000009718	STOX2	Up
novel_circ_0014613	Up	ocu-miR-16a-5p	ENSOCUG00000009718	STOX2	Up
novel_circ_0015628	Up	ocu-miR-16a-5p	ENSOCUG00000009718	STOX2	Up
novel_circ_0015487	Up	ocu-miR-16a-5p	ENSOCUG00000009718	STOX2	Up
novel_circ_0017220	Up	ocu-miR-16b-5p	ENSOCUG00000009718	STOX2	Up
novel_circ_0016631	Up	ocu-miR-16b-5p	ENSOCUG00000009718	STOX2	Up
novel_circ_0016632	Up	ocu-miR-16b-5p	ENSOCUG00000009718	STOX2	Up
novel_circ_0012335	Up	ocu-miR-16b-5p	ENSOCUG00000009718	STOX2	Up
novel_circ_0012651	Up	ocu-miR-16b-5p	ENSOCUG00000009718	STOX2	Up
novel_circ_0013042	Up	ocu-miR-16b-5p	ENSOCUG00000009718	STOX2	Up
novel_circ_0003338	Up	ocu-miR-16b-5p	ENSOCUG00000009718	STOX2	Up
novel_circ_0005493	Up	ocu-miR-16b-5p	ENSOCUG00000009718	STOX2	Up
novel_circ_0014938	Up	ocu-miR-16b-5p	ENSOCUG00000009718	STOX2	Up
novel_circ_0013302	Up	ocu-miR-16b-5p	ENSOCUG00000009718	STOX2	Up
novel_circ_0009214	Up	ocu-miR-16b-5p	ENSOCUG00000009718	STOX2	Up
novel_circ_0016283	Up	ocu-miR-16b-5p	ENSOCUG00000009718	STOX2	Up
novel_circ_0017312	Up	ocu-miR-16b-5p	ENSOCUG00000009718	STOX2	Up
novel_circ_0014613	Up	ocu-miR-16b-5p	ENSOCUG00000009718	STOX2	Up
novel_circ_0015628	Up	ocu-miR-16b-5p	ENSOCUG00000009718	STOX2	Up
novel_circ_0015487	Up	ocu-miR-16b-5p	ENSOCUG00000009718	STOX2	Up
novel_circ_0017220	Up	ocu-miR-195-5p	ENSOCUG00000009718	STOX2	Up
novel_circ_0016631	Up	ocu-miR-195-5p	ENSOCUG00000009718	STOX2	Up
novel_circ_0016632	Up	ocu-miR-195-5p	ENSOCUG00000009718	STOX2	Up
novel_circ_0016033	Up	ocu-miR-195-5p	ENSOCUG00000009718	STOX2	Up
novel_circ_0012335	Up	ocu-miR-195-5p	ENSOCUG00000009718	STOX2	Up
novel_circ_0012793	Up	ocu-miR-195-5p	ENSOCUG00000009718	STOX2	Up
novel_circ_0002072	Up	ocu-miR-195-5p	ENSOCUG00000009718	STOX2	Up
novel_circ_0003338	Up	ocu-miR-195-5p	ENSOCUG00000009718	STOX2	Up
novel_circ_0005493	Up	ocu-miR-195-5p	ENSOCUG00000009718	STOX2	Up
novel_circ_0014957	Up	ocu-miR-195-5p	ENSOCUG00000009718	STOX2	Up
novel_circ_0009214	Up	ocu-miR-195-5p	ENSOCUG00000009718	STOX2	Up
novel_circ_0009345	Up	ocu-miR-195-5p	ENSOCUG00000009718	STOX2	Up
novel_circ_0017312	Up	ocu-miR-195-5p	ENSOCUG00000009718	STOX2	Up
novel_circ_0014613	Up	ocu-miR-195-5p	ENSOCUG00000009718	STOX2	Up
novel_circ_0017362	Up	ocu-miR-195-5p	ENSOCUG00000009718	STOX2	Up
novel_circ_0015628	Up	ocu-miR-195-5p	ENSOCUG00000009718	STOX2	Up
novel_circ_0015487	Up	ocu-miR-195-5p	ENSOCUG00000009718	STOX2	Up
novel_circ_0017220	Up	ocu-miR-497-5p	ENSOCUG00000009718	STOX2	Up
novel_circ_0016033	Up	ocu-miR-497-5p	ENSOCUG00000009718	STOX2	Up
novel_circ_0012335	Up	ocu-miR-497-5p	ENSOCUG00000009718	STOX2	Up
novel_circ_0013042	Up	ocu-miR-497-5p	ENSOCUG00000009718	STOX2	Up
novel_circ_0018017	Up	ocu-miR-497-5p	ENSOCUG00000009718	STOX2	Up
novel_circ_0002181	Up	ocu-miR-497-5p	ENSOCUG00000009718	STOX2	Up
novel_circ_0003338	Up	ocu-miR-497-5p	ENSOCUG00000009718	STOX2	Up
novel_circ_0006173	Up	ocu-miR-497-5p	ENSOCUG00000009718	STOX2	Up
novel_circ_0014957	Up	ocu-miR-497-5p	ENSOCUG00000009718	STOX2	Up
novel_circ_0017312	Up	ocu-miR-497-5p	ENSOCUG00000009718	STOX2	Up
novel_circ_0014377	Up	ocu-miR-497-5p	ENSOCUG00000009718	STOX2	Up
novel_circ_0014464	Up	ocu-miR-497-5p	ENSOCUG00000009718	STOX2	Up
novel_circ_0017362	Up	ocu-miR-497-5p	ENSOCUG00000009718	STOX2	Up
novel_circ_0012033	Up	ocu-miR-497-5p	ENSOCUG00000009718	STOX2	Up
novel_circ_0015574	Up	ocu-miR-497-5p	ENSOCUG00000009718	STOX2	Up
novel_circ_0015487	Up	ocu-miR-497-5p	ENSOCUG00000009718	STOX2	Up
novel_circ_0008181	Up	ocu-miR-199a-5p	ENSOCUG00000009718	STOX2	Up
novel_circ_0008181	Up	ocu-miR-199a-5p	ENSOCUG00000009718	STOX2	Up
novel_circ_0001708	Up	ocu-miR-199a-5p	ENSOCUG00000009718	STOX2	Up
novel_circ_0001708	Up	ocu-miR-199a-5p	ENSOCUG00000009718	STOX2	Up
novel_circ_0003239	Up	ocu-miR-199a-5p	ENSOCUG00000009718	STOX2	Up
novel_circ_0003239	Up	ocu-miR-199a-5p	ENSOCUG00000009718	STOX2	Up
novel_circ_0006422	Up	ocu-miR-199a-5p	ENSOCUG00000009718	STOX2	Up
novel_circ_0006422	Up	ocu-miR-199a-5p	ENSOCUG00000009718	STOX2	Up
novel_circ_0009345	Up	ocu-miR-199a-5p	ENSOCUG00000009718	STOX2	Up
novel_circ_0009345	Up	ocu-miR-199a-5p	ENSOCUG00000009718	STOX2	Up
novel_circ_0013938	Up	ocu-miR-199a-5p	ENSOCUG00000009718	STOX2	Up
novel_circ_0013938	Up	ocu-miR-199a-5p	ENSOCUG00000009718	STOX2	Up
novel_circ_0013940	Up	ocu-miR-199a-5p	ENSOCUG00000009718	STOX2	Up
novel_circ_0013940	Up	ocu-miR-199a-5p	ENSOCUG00000009718	STOX2	Up
novel_circ_0017220	Up	ocu-miR-15a-5p	ENSOCUG00000012044	EML6	Up
novel_circ_0016033	Up	ocu-miR-15a-5p	ENSOCUG00000012044	EML6	Up
novel_circ_0013042	Up	ocu-miR-15a-5p	ENSOCUG00000012044	EML6	Up
novel_circ_0002181	Up	ocu-miR-15a-5p	ENSOCUG00000012044	EML6	Up
novel_circ_0003338	Up	ocu-miR-15a-5p	ENSOCUG00000012044	EML6	Up
novel_circ_0014957	Up	ocu-miR-15a-5p	ENSOCUG00000012044	EML6	Up
novel_circ_0013718	Up	ocu-miR-15a-5p	ENSOCUG00000012044	EML6	Up
novel_circ_0016283	Up	ocu-miR-15a-5p	ENSOCUG00000012044	EML6	Up
novel_circ_0017312	Up	ocu-miR-15a-5p	ENSOCUG00000012044	EML6	Up
novel_circ_0014613	Up	ocu-miR-15a-5p	ENSOCUG00000012044	EML6	Up
novel_circ_0017362	Up	ocu-miR-15a-5p	ENSOCUG00000012044	EML6	Up
novel_circ_0015574	Up	ocu-miR-15a-5p	ENSOCUG00000012044	EML6	Up
novel_circ_0015628	Up	ocu-miR-15a-5p	ENSOCUG00000012044	EML6	Up
novel_circ_0015487	Up	ocu-miR-15a-5p	ENSOCUG00000012044	EML6	Up
novel_circ_0017220	Up	ocu-miR-15b-5p	ENSOCUG00000012044	EML6	Up
novel_circ_0016631	Up	ocu-miR-15b-5p	ENSOCUG00000012044	EML6	Up
novel_circ_0016632	Up	ocu-miR-15b-5p	ENSOCUG00000012044	EML6	Up
novel_circ_0016033	Up	ocu-miR-15b-5p	ENSOCUG00000012044	EML6	Up
novel_circ_0018346	Up	ocu-miR-15b-5p	ENSOCUG00000012044	EML6	Up
novel_circ_0013042	Up	ocu-miR-15b-5p	ENSOCUG00000012044	EML6	Up
novel_circ_0018017	Up	ocu-miR-15b-5p	ENSOCUG00000012044	EML6	Up
novel_circ_0003338	Up	ocu-miR-15b-5p	ENSOCUG00000012044	EML6	Up
novel_circ_0007012	Up	ocu-miR-15b-5p	ENSOCUG00000012044	EML6	Up
novel_circ_0014957	Up	ocu-miR-15b-5p	ENSOCUG00000012044	EML6	Up
novel_circ_0015574	Up	ocu-miR-15b-5p	ENSOCUG00000012044	EML6	Up
novel_circ_0017220	Up	ocu-miR-16a-5p	ENSOCUG00000012044	EML6	Up
novel_circ_0012335	Up	ocu-miR-16a-5p	ENSOCUG00000012044	EML6	Up
novel_circ_0012651	Up	ocu-miR-16a-5p	ENSOCUG00000012044	EML6	Up
novel_circ_0013042	Up	ocu-miR-16a-5p	ENSOCUG00000012044	EML6	Up
novel_circ_0002072	Up	ocu-miR-16a-5p	ENSOCUG00000012044	EML6	Up
novel_circ_0003338	Up	ocu-miR-16a-5p	ENSOCUG00000012044	EML6	Up
novel_circ_0016283	Up	ocu-miR-16a-5p	ENSOCUG00000012044	EML6	Up
novel_circ_0017312	Up	ocu-miR-16a-5p	ENSOCUG00000012044	EML6	Up
novel_circ_0014613	Up	ocu-miR-16a-5p	ENSOCUG00000012044	EML6	Up
novel_circ_0015628	Up	ocu-miR-16a-5p	ENSOCUG00000012044	EML6	Up
novel_circ_0015487	Up	ocu-miR-16a-5p	ENSOCUG00000012044	EML6	Up
novel_circ_0017220	Up	ocu-miR-16b-5p	ENSOCUG00000012044	EML6	Up
novel_circ_0016631	Up	ocu-miR-16b-5p	ENSOCUG00000012044	EML6	Up
novel_circ_0016632	Up	ocu-miR-16b-5p	ENSOCUG00000012044	EML6	Up
novel_circ_0012335	Up	ocu-miR-16b-5p	ENSOCUG00000012044	EML6	Up
novel_circ_0012651	Up	ocu-miR-16b-5p	ENSOCUG00000012044	EML6	Up
novel_circ_0013042	Up	ocu-miR-16b-5p	ENSOCUG00000012044	EML6	Up
novel_circ_0003338	Up	ocu-miR-16b-5p	ENSOCUG00000012044	EML6	Up
novel_circ_0005493	Up	ocu-miR-16b-5p	ENSOCUG00000012044	EML6	Up
novel_circ_0014938	Up	ocu-miR-16b-5p	ENSOCUG00000012044	EML6	Up
novel_circ_0013302	Up	ocu-miR-16b-5p	ENSOCUG00000012044	EML6	Up
novel_circ_0009214	Up	ocu-miR-16b-5p	ENSOCUG00000012044	EML6	Up
novel_circ_0016283	Up	ocu-miR-16b-5p	ENSOCUG00000012044	EML6	Up
novel_circ_0017312	Up	ocu-miR-16b-5p	ENSOCUG00000012044	EML6	Up
novel_circ_0014613	Up	ocu-miR-16b-5p	ENSOCUG00000012044	EML6	Up
novel_circ_0015628	Up	ocu-miR-16b-5p	ENSOCUG00000012044	EML6	Up
novel_circ_0015487	Up	ocu-miR-16b-5p	ENSOCUG00000012044	EML6	Up
novel_circ_0017220	Up	ocu-miR-424-5p	ENSOCUG00000012044	EML6	Up
novel_circ_0017220	Up	ocu-miR-424-5p	ENSOCUG00000012044	EML6	Up
novel_circ_0018346	Up	ocu-miR-424-5p	ENSOCUG00000012044	EML6	Up
novel_circ_0018346	Up	ocu-miR-424-5p	ENSOCUG00000012044	EML6	Up
novel_circ_0012651	Up	ocu-miR-424-5p	ENSOCUG00000012044	EML6	Up
novel_circ_0012651	Up	ocu-miR-424-5p	ENSOCUG00000012044	EML6	Up
novel_circ_0012793	Up	ocu-miR-424-5p	ENSOCUG00000012044	EML6	Up
novel_circ_0012793	Up	ocu-miR-424-5p	ENSOCUG00000012044	EML6	Up
novel_circ_0006132	Up	ocu-miR-424-5p	ENSOCUG00000012044	EML6	Up
novel_circ_0006132	Up	ocu-miR-424-5p	ENSOCUG00000012044	EML6	Up
novel_circ_0006173	Up	ocu-miR-424-5p	ENSOCUG00000012044	EML6	Up
novel_circ_0006173	Up	ocu-miR-424-5p	ENSOCUG00000012044	EML6	Up
novel_circ_0009345	Up	ocu-miR-424-5p	ENSOCUG00000012044	EML6	Up
novel_circ_0009345	Up	ocu-miR-424-5p	ENSOCUG00000012044	EML6	Up
novel_circ_0009392	Up	ocu-miR-424-5p	ENSOCUG00000012044	EML6	Up
novel_circ_0009392	Up	ocu-miR-424-5p	ENSOCUG00000012044	EML6	Up
novel_circ_0017312	Up	ocu-miR-424-5p	ENSOCUG00000012044	EML6	Up
novel_circ_0017312	Up	ocu-miR-424-5p	ENSOCUG00000012044	EML6	Up
novel_circ_0015574	Up	ocu-miR-424-5p	ENSOCUG00000012044	EML6	Up
novel_circ_0015574	Up	ocu-miR-424-5p	ENSOCUG00000012044	EML6	Up
novel_circ_0017220	Up	ocu-miR-497-5p	ENSOCUG00000012044	EML6	Up
novel_circ_0016033	Up	ocu-miR-497-5p	ENSOCUG00000012044	EML6	Up
novel_circ_0012335	Up	ocu-miR-497-5p	ENSOCUG00000012044	EML6	Up
novel_circ_0013042	Up	ocu-miR-497-5p	ENSOCUG00000012044	EML6	Up
novel_circ_0018017	Up	ocu-miR-497-5p	ENSOCUG00000012044	EML6	Up
novel_circ_0002181	Up	ocu-miR-497-5p	ENSOCUG00000012044	EML6	Up
novel_circ_0003338	Up	ocu-miR-497-5p	ENSOCUG00000012044	EML6	Up
novel_circ_0006173	Up	ocu-miR-497-5p	ENSOCUG00000012044	EML6	Up
novel_circ_0014957	Up	ocu-miR-497-5p	ENSOCUG00000012044	EML6	Up
novel_circ_0017312	Up	ocu-miR-497-5p	ENSOCUG00000012044	EML6	Up
novel_circ_0014377	Up	ocu-miR-497-5p	ENSOCUG00000012044	EML6	Up
novel_circ_0014464	Up	ocu-miR-497-5p	ENSOCUG00000012044	EML6	Up
novel_circ_0017362	Up	ocu-miR-497-5p	ENSOCUG00000012044	EML6	Up
novel_circ_0012033	Up	ocu-miR-497-5p	ENSOCUG00000012044	EML6	Up
novel_circ_0015574	Up	ocu-miR-497-5p	ENSOCUG00000012044	EML6	Up
novel_circ_0015487	Up	ocu-miR-497-5p	ENSOCUG00000012044	EML6	Up
novel_circ_0017215	Up	ocu-miR-103a-3p	ENSOCUG00000012044	EML6	Up
novel_circ_0017215	Up	ocu-miR-103a-3p	ENSOCUG00000012044	EML6	Up
novel_circ_0007642	Up	ocu-miR-103a-3p	ENSOCUG00000012044	EML6	Up
novel_circ_0007642	Up	ocu-miR-103a-3p	ENSOCUG00000012044	EML6	Up
novel_circ_0007757	Up	ocu-miR-103a-3p	ENSOCUG00000012044	EML6	Up
novel_circ_0007757	Up	ocu-miR-103a-3p	ENSOCUG00000012044	EML6	Up
novel_circ_0002181	Up	ocu-miR-103a-3p	ENSOCUG00000012044	EML6	Up
novel_circ_0002181	Up	ocu-miR-103a-3p	ENSOCUG00000012044	EML6	Up
novel_circ_0003593	Up	ocu-miR-103a-3p	ENSOCUG00000012044	EML6	Up
novel_circ_0003593	Up	ocu-miR-103a-3p	ENSOCUG00000012044	EML6	Up
novel_circ_0005493	Up	ocu-miR-103a-3p	ENSOCUG00000012044	EML6	Up
novel_circ_0005493	Up	ocu-miR-103a-3p	ENSOCUG00000012044	EML6	Up
novel_circ_0006453	Up	ocu-miR-103a-3p	ENSOCUG00000012044	EML6	Up
novel_circ_0006453	Up	ocu-miR-103a-3p	ENSOCUG00000012044	EML6	Up
novel_circ_0015165	Up	ocu-miR-103a-3p	ENSOCUG00000012044	EML6	Up
novel_circ_0015165	Up	ocu-miR-103a-3p	ENSOCUG00000012044	EML6	Up
novel_circ_0009214	Up	ocu-miR-103a-3p	ENSOCUG00000012044	EML6	Up
novel_circ_0009214	Up	ocu-miR-103a-3p	ENSOCUG00000012044	EML6	Up
novel_circ_0009270	Up	ocu-miR-103a-3p	ENSOCUG00000012044	EML6	Up
novel_circ_0009270	Up	ocu-miR-103a-3p	ENSOCUG00000012044	EML6	Up
novel_circ_0014464	Up	ocu-miR-103a-3p	ENSOCUG00000012044	EML6	Up
novel_circ_0014464	Up	ocu-miR-103a-3p	ENSOCUG00000012044	EML6	Up
novel_circ_0015574	Up	ocu-miR-103a-3p	ENSOCUG00000012044	EML6	Up
novel_circ_0015574	Up	ocu-miR-103a-3p	ENSOCUG00000012044	EML6	Up
novel_circ_0017215	Up	ocu-miR-193b-5p	ENSOCUG00000012044	EML6	Up
novel_circ_0010523	Up	ocu-miR-193b-5p	ENSOCUG00000012044	EML6	Up
novel_circ_0017523	Up	ocu-miR-370-5p	ENSOCUG00000012044	EML6	Up
novel_circ_0001708	Up	ocu-miR-370-5p	ENSOCUG00000012044	EML6	Up
novel_circ_0005643	Up	ocu-miR-370-5p	ENSOCUG00000012044	EML6	Up
novel_circ_0004795	Up	ocu-miR-370-5p	ENSOCUG00000012044	EML6	Up
novel_circ_0013404	Up	ocu-miR-370-5p	ENSOCUG00000012044	EML6	Up
novel_circ_0014464	Up	ocu-miR-370-5p	ENSOCUG00000012044	EML6	Up
novel_circ_0016614	Up	ocu-miR-29b-3p	ENSOCUG00000012044	EML6	Up
novel_circ_0016615	Up	ocu-miR-29b-3p	ENSOCUG00000012044	EML6	Up
novel_circ_0002733	Up	ocu-miR-29b-3p	ENSOCUG00000012044	EML6	Up
novel_circ_0000857	Up	ocu-miR-29b-3p	ENSOCUG00000012044	EML6	Up
novel_circ_0017413	Up	ocu-miR-29b-3p	ENSOCUG00000012044	EML6	Up
novel_circ_0010523	Up	ocu-miR-29b-3p	ENSOCUG00000012044	EML6	Up
novel_circ_0017736	Up	ocu-miR-29b-3p	ENSOCUG00000012044	EML6	Up
novel_circ_0017312	Up	ocu-miR-29b-3p	ENSOCUG00000012044	EML6	Up
novel_circ_0016614	Up	ocu-miR-29c-3p	ENSOCUG00000012044	EML6	Up
novel_circ_0016615	Up	ocu-miR-29c-3p	ENSOCUG00000012044	EML6	Up
novel_circ_0002733	Up	ocu-miR-29c-3p	ENSOCUG00000012044	EML6	Up
novel_circ_0000857	Up	ocu-miR-29c-3p	ENSOCUG00000012044	EML6	Up
novel_circ_0004016	Up	ocu-miR-29c-3p	ENSOCUG00000012044	EML6	Up
novel_circ_0010523	Up	ocu-miR-29c-3p	ENSOCUG00000012044	EML6	Up
novel_circ_0017736	Up	ocu-miR-29c-3p	ENSOCUG00000012044	EML6	Up
novel_circ_0017312	Up	ocu-miR-29c-3p	ENSOCUG00000012044	EML6	Up
novel_circ_0015329	Up	ocu-miR-432-5p	ENSOCUG00000012044	EML6	Up
novel_circ_0007757	Up	ocu-miR-432-5p	ENSOCUG00000012044	EML6	Up
novel_circ_0008741	Up	ocu-miR-432-5p	ENSOCUG00000012044	EML6	Up
novel_circ_0012267	Up	ocu-miR-432-5p	ENSOCUG00000012044	EML6	Up
novel_circ_0000476	Up	ocu-miR-432-5p	ENSOCUG00000012044	EML6	Up
novel_circ_0000149	Up	ocu-miR-432-5p	ENSOCUG00000012044	EML6	Up
novel_circ_0002387	Up	ocu-miR-432-5p	ENSOCUG00000012044	EML6	Up
novel_circ_0003427	Up	ocu-miR-432-5p	ENSOCUG00000012044	EML6	Up
novel_circ_0006941	Up	ocu-miR-432-5p	ENSOCUG00000012044	EML6	Up
novel_circ_0006383	Up	ocu-miR-432-5p	ENSOCUG00000012044	EML6	Up
novel_circ_0015030	Up	ocu-miR-432-5p	ENSOCUG00000012044	EML6	Up
novel_circ_0010493	Up	ocu-miR-432-5p	ENSOCUG00000012044	EML6	Up
novel_circ_0017312	Up	ocu-miR-432-5p	ENSOCUG00000012044	EML6	Up
novel_circ_0017458	Up	ocu-miR-432-5p	ENSOCUG00000012044	EML6	Up
novel_circ_0014741	Up	ocu-miR-432-5p	ENSOCUG00000012044	EML6	Up
novel_circ_0017362	Up	ocu-miR-432-5p	ENSOCUG00000012044	EML6	Up
novel_circ_0007669	Up	ocu-miR-96-5p	ENSOCUG00000012044	EML6	Up
novel_circ_0012651	Up	ocu-miR-96-5p	ENSOCUG00000012044	EML6	Up
novel_circ_0006638	Up	ocu-miR-96-5p	ENSOCUG00000012044	EML6	Up
novel_circ_0009841	Up	ocu-miR-96-5p	ENSOCUG00000012044	EML6	Up
novel_circ_0016908	Up	ocu-miR-96-5p	ENSOCUG00000012044	EML6	Up
novel_circ_0016909	Up	ocu-miR-96-5p	ENSOCUG00000012044	EML6	Up
novel_circ_0007766	Up	ocu-miR-542-3p	ENSOCUG00000012044	EML6	Up
novel_circ_0000049	Up	ocu-miR-542-3p	ENSOCUG00000012044	EML6	Up
novel_circ_0000050	Up	ocu-miR-542-3p	ENSOCUG00000012044	EML6	Up
novel_circ_0009582	Up	ocu-miR-542-3p	ENSOCUG00000012044	EML6	Up
novel_circ_0000049	Up	ocu-miR-222-3p	ENSOCUG00000012044	EML6	Up
novel_circ_0000049	Up	ocu-miR-222-3p	ENSOCUG00000012044	EML6	Up
novel_circ_0000050	Up	ocu-miR-222-3p	ENSOCUG00000012044	EML6	Up
novel_circ_0000050	Up	ocu-miR-222-3p	ENSOCUG00000012044	EML6	Up
novel_circ_0001648	Up	ocu-miR-222-3p	ENSOCUG00000012044	EML6	Up
novel_circ_0001648	Up	ocu-miR-222-3p	ENSOCUG00000012044	EML6	Up
novel_circ_0001649	Up	ocu-miR-222-3p	ENSOCUG00000012044	EML6	Up
novel_circ_0001649	Up	ocu-miR-222-3p	ENSOCUG00000012044	EML6	Up
novel_circ_0002159	Up	ocu-miR-30a-3p	ENSOCUG00000012044	EML6	Up
novel_circ_0009582	Up	ocu-miR-30a-3p	ENSOCUG00000012044	EML6	Up
novel_circ_0015628	Up	ocu-miR-30a-3p	ENSOCUG00000012044	EML6	Up
novel_circ_0001514	Up	ocu-miR-574-5p	ENSOCUG00000012044	EML6	Up
novel_circ_0013420	Up	ocu-miR-574-5p	ENSOCUG00000012044	EML6	Up
novel_circ_0006841	Up	ocu-miR-377-3p	ENSOCUG00000012044	EML6	Up
novel_circ_0017312	Up	ocu-miR-377-3p	ENSOCUG00000012044	EML6	Up
novel_circ_0011552	Up	ocu-miR-377-3p	ENSOCUG00000012044	EML6	Up
novel_circ_0011553	Up	ocu-miR-377-3p	ENSOCUG00000012044	EML6	Up
novel_circ_0009582	Up	ocu-miR-30e-3p	ENSOCUG00000012044	EML6	Up
novel_circ_0015463	Up	ocu-miR-144-3p	ENSOCUG00000012044	EML6	Up
novel_circ_0015628	Up	ocu-miR-30d-3p	ENSOCUG00000012044	EML6	Up
novel_circ_0017220	Up	ocu-miR-15a-5p	ENSOCUG00000012044	EML6	Up
novel_circ_0016033	Up	ocu-miR-15a-5p	ENSOCUG00000012044	EML6	Up
novel_circ_0013042	Up	ocu-miR-15a-5p	ENSOCUG00000012044	EML6	Up
novel_circ_0002181	Up	ocu-miR-15a-5p	ENSOCUG00000012044	EML6	Up
novel_circ_0003338	Up	ocu-miR-15a-5p	ENSOCUG00000012044	EML6	Up
novel_circ_0014957	Up	ocu-miR-15a-5p	ENSOCUG00000012044	EML6	Up
novel_circ_0013718	Up	ocu-miR-15a-5p	ENSOCUG00000012044	EML6	Up
novel_circ_0016283	Up	ocu-miR-15a-5p	ENSOCUG00000012044	EML6	Up
novel_circ_0017312	Up	ocu-miR-15a-5p	ENSOCUG00000012044	EML6	Up
novel_circ_0014613	Up	ocu-miR-15a-5p	ENSOCUG00000012044	EML6	Up
novel_circ_0017362	Up	ocu-miR-15a-5p	ENSOCUG00000012044	EML6	Up
novel_circ_0015574	Up	ocu-miR-15a-5p	ENSOCUG00000012044	EML6	Up
novel_circ_0015628	Up	ocu-miR-15a-5p	ENSOCUG00000012044	EML6	Up
novel_circ_0015487	Up	ocu-miR-15a-5p	ENSOCUG00000012044	EML6	Up
novel_circ_0017220	Up	ocu-miR-15b-5p	ENSOCUG00000012044	EML6	Up
novel_circ_0016631	Up	ocu-miR-15b-5p	ENSOCUG00000012044	EML6	Up
novel_circ_0016632	Up	ocu-miR-15b-5p	ENSOCUG00000012044	EML6	Up
novel_circ_0016033	Up	ocu-miR-15b-5p	ENSOCUG00000012044	EML6	Up
novel_circ_0018346	Up	ocu-miR-15b-5p	ENSOCUG00000012044	EML6	Up
novel_circ_0013042	Up	ocu-miR-15b-5p	ENSOCUG00000012044	EML6	Up
novel_circ_0018017	Up	ocu-miR-15b-5p	ENSOCUG00000012044	EML6	Up
novel_circ_0003338	Up	ocu-miR-15b-5p	ENSOCUG00000012044	EML6	Up
novel_circ_0007012	Up	ocu-miR-15b-5p	ENSOCUG00000012044	EML6	Up
novel_circ_0014957	Up	ocu-miR-15b-5p	ENSOCUG00000012044	EML6	Up
novel_circ_0015574	Up	ocu-miR-15b-5p	ENSOCUG00000012044	EML6	Up
novel_circ_0017220	Up	ocu-miR-16a-5p	ENSOCUG00000012044	EML6	Up
novel_circ_0012335	Up	ocu-miR-16a-5p	ENSOCUG00000012044	EML6	Up
novel_circ_0012651	Up	ocu-miR-16a-5p	ENSOCUG00000012044	EML6	Up
novel_circ_0013042	Up	ocu-miR-16a-5p	ENSOCUG00000012044	EML6	Up
novel_circ_0002072	Up	ocu-miR-16a-5p	ENSOCUG00000012044	EML6	Up
novel_circ_0003338	Up	ocu-miR-16a-5p	ENSOCUG00000012044	EML6	Up
novel_circ_0016283	Up	ocu-miR-16a-5p	ENSOCUG00000012044	EML6	Up
novel_circ_0017312	Up	ocu-miR-16a-5p	ENSOCUG00000012044	EML6	Up
novel_circ_0014613	Up	ocu-miR-16a-5p	ENSOCUG00000012044	EML6	Up
novel_circ_0015628	Up	ocu-miR-16a-5p	ENSOCUG00000012044	EML6	Up
novel_circ_0015487	Up	ocu-miR-16a-5p	ENSOCUG00000012044	EML6	Up
novel_circ_0017220	Up	ocu-miR-16b-5p	ENSOCUG00000012044	EML6	Up
novel_circ_0016631	Up	ocu-miR-16b-5p	ENSOCUG00000012044	EML6	Up
novel_circ_0016632	Up	ocu-miR-16b-5p	ENSOCUG00000012044	EML6	Up
novel_circ_0012335	Up	ocu-miR-16b-5p	ENSOCUG00000012044	EML6	Up
novel_circ_0012651	Up	ocu-miR-16b-5p	ENSOCUG00000012044	EML6	Up
novel_circ_0013042	Up	ocu-miR-16b-5p	ENSOCUG00000012044	EML6	Up
novel_circ_0003338	Up	ocu-miR-16b-5p	ENSOCUG00000012044	EML6	Up
novel_circ_0005493	Up	ocu-miR-16b-5p	ENSOCUG00000012044	EML6	Up
novel_circ_0014938	Up	ocu-miR-16b-5p	ENSOCUG00000012044	EML6	Up
novel_circ_0013302	Up	ocu-miR-16b-5p	ENSOCUG00000012044	EML6	Up
novel_circ_0009214	Up	ocu-miR-16b-5p	ENSOCUG00000012044	EML6	Up
novel_circ_0016283	Up	ocu-miR-16b-5p	ENSOCUG00000012044	EML6	Up
novel_circ_0017312	Up	ocu-miR-16b-5p	ENSOCUG00000012044	EML6	Up
novel_circ_0014613	Up	ocu-miR-16b-5p	ENSOCUG00000012044	EML6	Up
novel_circ_0015628	Up	ocu-miR-16b-5p	ENSOCUG00000012044	EML6	Up
novel_circ_0015487	Up	ocu-miR-16b-5p	ENSOCUG00000012044	EML6	Up
novel_circ_0017220	Up	ocu-miR-424-5p	ENSOCUG00000012044	EML6	Up
novel_circ_0017220	Up	ocu-miR-424-5p	ENSOCUG00000012044	EML6	Up
novel_circ_0018346	Up	ocu-miR-424-5p	ENSOCUG00000012044	EML6	Up
novel_circ_0018346	Up	ocu-miR-424-5p	ENSOCUG00000012044	EML6	Up
novel_circ_0012651	Up	ocu-miR-424-5p	ENSOCUG00000012044	EML6	Up
novel_circ_0012651	Up	ocu-miR-424-5p	ENSOCUG00000012044	EML6	Up
novel_circ_0012793	Up	ocu-miR-424-5p	ENSOCUG00000012044	EML6	Up
novel_circ_0012793	Up	ocu-miR-424-5p	ENSOCUG00000012044	EML6	Up
novel_circ_0006132	Up	ocu-miR-424-5p	ENSOCUG00000012044	EML6	Up
novel_circ_0006132	Up	ocu-miR-424-5p	ENSOCUG00000012044	EML6	Up
novel_circ_0006173	Up	ocu-miR-424-5p	ENSOCUG00000012044	EML6	Up
novel_circ_0006173	Up	ocu-miR-424-5p	ENSOCUG00000012044	EML6	Up
novel_circ_0009345	Up	ocu-miR-424-5p	ENSOCUG00000012044	EML6	Up
novel_circ_0009345	Up	ocu-miR-424-5p	ENSOCUG00000012044	EML6	Up
novel_circ_0009392	Up	ocu-miR-424-5p	ENSOCUG00000012044	EML6	Up
novel_circ_0009392	Up	ocu-miR-424-5p	ENSOCUG00000012044	EML6	Up
novel_circ_0017312	Up	ocu-miR-424-5p	ENSOCUG00000012044	EML6	Up
novel_circ_0017312	Up	ocu-miR-424-5p	ENSOCUG00000012044	EML6	Up
novel_circ_0015574	Up	ocu-miR-424-5p	ENSOCUG00000012044	EML6	Up
novel_circ_0015574	Up	ocu-miR-424-5p	ENSOCUG00000012044	EML6	Up
novel_circ_0017220	Up	ocu-miR-497-5p	ENSOCUG00000012044	EML6	Up
novel_circ_0016033	Up	ocu-miR-497-5p	ENSOCUG00000012044	EML6	Up
novel_circ_0012335	Up	ocu-miR-497-5p	ENSOCUG00000012044	EML6	Up
novel_circ_0013042	Up	ocu-miR-497-5p	ENSOCUG00000012044	EML6	Up
novel_circ_0018017	Up	ocu-miR-497-5p	ENSOCUG00000012044	EML6	Up
novel_circ_0002181	Up	ocu-miR-497-5p	ENSOCUG00000012044	EML6	Up
novel_circ_0003338	Up	ocu-miR-497-5p	ENSOCUG00000012044	EML6	Up
novel_circ_0006173	Up	ocu-miR-497-5p	ENSOCUG00000012044	EML6	Up
novel_circ_0014957	Up	ocu-miR-497-5p	ENSOCUG00000012044	EML6	Up
novel_circ_0017312	Up	ocu-miR-497-5p	ENSOCUG00000012044	EML6	Up
novel_circ_0014377	Up	ocu-miR-497-5p	ENSOCUG00000012044	EML6	Up
novel_circ_0014464	Up	ocu-miR-497-5p	ENSOCUG00000012044	EML6	Up
novel_circ_0017362	Up	ocu-miR-497-5p	ENSOCUG00000012044	EML6	Up
novel_circ_0012033	Up	ocu-miR-497-5p	ENSOCUG00000012044	EML6	Up
novel_circ_0015574	Up	ocu-miR-497-5p	ENSOCUG00000012044	EML6	Up
novel_circ_0015487	Up	ocu-miR-497-5p	ENSOCUG00000012044	EML6	Up
novel_circ_0017215	Up	ocu-miR-103a-3p	ENSOCUG00000012044	EML6	Up
novel_circ_0017215	Up	ocu-miR-103a-3p	ENSOCUG00000012044	EML6	Up
novel_circ_0007642	Up	ocu-miR-103a-3p	ENSOCUG00000012044	EML6	Up
novel_circ_0007642	Up	ocu-miR-103a-3p	ENSOCUG00000012044	EML6	Up
novel_circ_0007757	Up	ocu-miR-103a-3p	ENSOCUG00000012044	EML6	Up
novel_circ_0007757	Up	ocu-miR-103a-3p	ENSOCUG00000012044	EML6	Up
novel_circ_0002181	Up	ocu-miR-103a-3p	ENSOCUG00000012044	EML6	Up
novel_circ_0002181	Up	ocu-miR-103a-3p	ENSOCUG00000012044	EML6	Up
novel_circ_0003593	Up	ocu-miR-103a-3p	ENSOCUG00000012044	EML6	Up
novel_circ_0003593	Up	ocu-miR-103a-3p	ENSOCUG00000012044	EML6	Up
novel_circ_0005493	Up	ocu-miR-103a-3p	ENSOCUG00000012044	EML6	Up
novel_circ_0005493	Up	ocu-miR-103a-3p	ENSOCUG00000012044	EML6	Up
novel_circ_0006453	Up	ocu-miR-103a-3p	ENSOCUG00000012044	EML6	Up
novel_circ_0006453	Up	ocu-miR-103a-3p	ENSOCUG00000012044	EML6	Up
novel_circ_0015165	Up	ocu-miR-103a-3p	ENSOCUG00000012044	EML6	Up
novel_circ_0015165	Up	ocu-miR-103a-3p	ENSOCUG00000012044	EML6	Up
novel_circ_0009214	Up	ocu-miR-103a-3p	ENSOCUG00000012044	EML6	Up
novel_circ_0009214	Up	ocu-miR-103a-3p	ENSOCUG00000012044	EML6	Up
novel_circ_0009270	Up	ocu-miR-103a-3p	ENSOCUG00000012044	EML6	Up
novel_circ_0009270	Up	ocu-miR-103a-3p	ENSOCUG00000012044	EML6	Up
novel_circ_0014464	Up	ocu-miR-103a-3p	ENSOCUG00000012044	EML6	Up
novel_circ_0014464	Up	ocu-miR-103a-3p	ENSOCUG00000012044	EML6	Up
novel_circ_0015574	Up	ocu-miR-103a-3p	ENSOCUG00000012044	EML6	Up
novel_circ_0015574	Up	ocu-miR-103a-3p	ENSOCUG00000012044	EML6	Up
novel_circ_0017215	Up	ocu-miR-193b-5p	ENSOCUG00000012044	EML6	Up
novel_circ_0010523	Up	ocu-miR-193b-5p	ENSOCUG00000012044	EML6	Up
novel_circ_0017523	Up	ocu-miR-370-5p	ENSOCUG00000012044	EML6	Up
novel_circ_0001708	Up	ocu-miR-370-5p	ENSOCUG00000012044	EML6	Up
novel_circ_0005643	Up	ocu-miR-370-5p	ENSOCUG00000012044	EML6	Up
novel_circ_0004795	Up	ocu-miR-370-5p	ENSOCUG00000012044	EML6	Up
novel_circ_0013404	Up	ocu-miR-370-5p	ENSOCUG00000012044	EML6	Up
novel_circ_0014464	Up	ocu-miR-370-5p	ENSOCUG00000012044	EML6	Up
novel_circ_0016614	Up	ocu-miR-29b-3p	ENSOCUG00000012044	EML6	Up
novel_circ_0016615	Up	ocu-miR-29b-3p	ENSOCUG00000012044	EML6	Up
novel_circ_0002733	Up	ocu-miR-29b-3p	ENSOCUG00000012044	EML6	Up
novel_circ_0000857	Up	ocu-miR-29b-3p	ENSOCUG00000012044	EML6	Up
novel_circ_0017413	Up	ocu-miR-29b-3p	ENSOCUG00000012044	EML6	Up
novel_circ_0010523	Up	ocu-miR-29b-3p	ENSOCUG00000012044	EML6	Up
novel_circ_0017736	Up	ocu-miR-29b-3p	ENSOCUG00000012044	EML6	Up
novel_circ_0017312	Up	ocu-miR-29b-3p	ENSOCUG00000012044	EML6	Up
novel_circ_0016614	Up	ocu-miR-29c-3p	ENSOCUG00000012044	EML6	Up
novel_circ_0016615	Up	ocu-miR-29c-3p	ENSOCUG00000012044	EML6	Up
novel_circ_0002733	Up	ocu-miR-29c-3p	ENSOCUG00000012044	EML6	Up
novel_circ_0000857	Up	ocu-miR-29c-3p	ENSOCUG00000012044	EML6	Up
novel_circ_0004016	Up	ocu-miR-29c-3p	ENSOCUG00000012044	EML6	Up
novel_circ_0010523	Up	ocu-miR-29c-3p	ENSOCUG00000012044	EML6	Up
novel_circ_0017736	Up	ocu-miR-29c-3p	ENSOCUG00000012044	EML6	Up
novel_circ_0017312	Up	ocu-miR-29c-3p	ENSOCUG00000012044	EML6	Up
novel_circ_0015329	Up	ocu-miR-432-5p	ENSOCUG00000012044	EML6	Up
novel_circ_0007757	Up	ocu-miR-432-5p	ENSOCUG00000012044	EML6	Up
novel_circ_0008741	Up	ocu-miR-432-5p	ENSOCUG00000012044	EML6	Up
novel_circ_0012267	Up	ocu-miR-432-5p	ENSOCUG00000012044	EML6	Up
novel_circ_0000476	Up	ocu-miR-432-5p	ENSOCUG00000012044	EML6	Up
novel_circ_0000149	Up	ocu-miR-432-5p	ENSOCUG00000012044	EML6	Up
novel_circ_0002387	Up	ocu-miR-432-5p	ENSOCUG00000012044	EML6	Up
novel_circ_0003427	Up	ocu-miR-432-5p	ENSOCUG00000012044	EML6	Up
novel_circ_0006941	Up	ocu-miR-432-5p	ENSOCUG00000012044	EML6	Up
novel_circ_0006383	Up	ocu-miR-432-5p	ENSOCUG00000012044	EML6	Up
novel_circ_0015030	Up	ocu-miR-432-5p	ENSOCUG00000012044	EML6	Up
novel_circ_0010493	Up	ocu-miR-432-5p	ENSOCUG00000012044	EML6	Up
novel_circ_0017312	Up	ocu-miR-432-5p	ENSOCUG00000012044	EML6	Up
novel_circ_0017458	Up	ocu-miR-432-5p	ENSOCUG00000012044	EML6	Up
novel_circ_0014741	Up	ocu-miR-432-5p	ENSOCUG00000012044	EML6	Up
novel_circ_0017362	Up	ocu-miR-432-5p	ENSOCUG00000012044	EML6	Up
novel_circ_0007669	Up	ocu-miR-96-5p	ENSOCUG00000012044	EML6	Up
novel_circ_0012651	Up	ocu-miR-96-5p	ENSOCUG00000012044	EML6	Up
novel_circ_0006638	Up	ocu-miR-96-5p	ENSOCUG00000012044	EML6	Up
novel_circ_0009841	Up	ocu-miR-96-5p	ENSOCUG00000012044	EML6	Up
novel_circ_0016908	Up	ocu-miR-96-5p	ENSOCUG00000012044	EML6	Up
novel_circ_0016909	Up	ocu-miR-96-5p	ENSOCUG00000012044	EML6	Up
novel_circ_0007766	Up	ocu-miR-542-3p	ENSOCUG00000012044	EML6	Up
novel_circ_0000049	Up	ocu-miR-542-3p	ENSOCUG00000012044	EML6	Up
novel_circ_0000050	Up	ocu-miR-542-3p	ENSOCUG00000012044	EML6	Up
novel_circ_0009582	Up	ocu-miR-542-3p	ENSOCUG00000012044	EML6	Up
novel_circ_0000049	Up	ocu-miR-222-3p	ENSOCUG00000012044	EML6	Up
novel_circ_0000049	Up	ocu-miR-222-3p	ENSOCUG00000012044	EML6	Up
novel_circ_0000050	Up	ocu-miR-222-3p	ENSOCUG00000012044	EML6	Up
novel_circ_0000050	Up	ocu-miR-222-3p	ENSOCUG00000012044	EML6	Up
novel_circ_0001648	Up	ocu-miR-222-3p	ENSOCUG00000012044	EML6	Up
novel_circ_0001648	Up	ocu-miR-222-3p	ENSOCUG00000012044	EML6	Up
novel_circ_0001649	Up	ocu-miR-222-3p	ENSOCUG00000012044	EML6	Up
novel_circ_0001649	Up	ocu-miR-222-3p	ENSOCUG00000012044	EML6	Up
novel_circ_0002159	Up	ocu-miR-30a-3p	ENSOCUG00000012044	EML6	Up
novel_circ_0009582	Up	ocu-miR-30a-3p	ENSOCUG00000012044	EML6	Up
novel_circ_0015628	Up	ocu-miR-30a-3p	ENSOCUG00000012044	EML6	Up
novel_circ_0001514	Up	ocu-miR-574-5p	ENSOCUG00000012044	EML6	Up
novel_circ_0013420	Up	ocu-miR-574-5p	ENSOCUG00000012044	EML6	Up
novel_circ_0006841	Up	ocu-miR-377-3p	ENSOCUG00000012044	EML6	Up
novel_circ_0017312	Up	ocu-miR-377-3p	ENSOCUG00000012044	EML6	Up
novel_circ_0011552	Up	ocu-miR-377-3p	ENSOCUG00000012044	EML6	Up
novel_circ_0011553	Up	ocu-miR-377-3p	ENSOCUG00000012044	EML6	Up
novel_circ_0009582	Up	ocu-miR-30e-3p	ENSOCUG00000012044	EML6	Up
novel_circ_0015463	Up	ocu-miR-144-3p	ENSOCUG00000012044	EML6	Up
novel_circ_0015628	Up	ocu-miR-30d-3p	ENSOCUG00000012044	EML6	Up
novel_circ_0017220	Up	ocu-miR-15a-5p	ENSOCUG00000008491	TES	Up
[truncated: 106,334 more rows]
