# Supplementary material for: Genome-Wide Identification and Characterization of Circular RNAs during Skeletal Muscle Development in Meat Rabbits
Source: Animals (Basel). 2022 Aug 27;12(17):2208. doi: 10.3390/ani12172208 (PMC9454498; doi:10.3390/ani12172208)
Supplement: Supplementary file 1 [file animals-12-02208-s001.zip › Table S7.xlsx]

## Sheet: Table S7
Table S7 Prediction of putative circRNA-miRNA interaction pairs from D0 to D35
circRNA_ID	log2FoldChange	state	miRNA_ID	Tot Score	Tot Energy
novel_circ_0016806	1.8604	Up	ocu-miR-708-3p	164	-21.14
novel_circ_0012115	1.78687	Up	ocu-miR-370-5p	169	-24.34
novel_circ_0012115	1.78687	Up	ocu-miR-3059-5p	181	-33.64
novel_circ_0012115	1.78687	Up	ocu-miR-6529-3p	157	-16.82
novel_circ_0007502	3.39757	Up	ocu-miR-6529-5p	152	-17.56
novel_circ_0007628	1.37217	Up	ocu-miR-96-5p	167	-21
novel_circ_0007628	1.37217	Up	ocu-miR-105a-5p	162	-18.56
novel_circ_0007628	1.37217	Up	ocu-miR-299-5p	161	-23.33
novel_circ_0007836	1.51707	Up	ocu-miR-140-3p	157	-20.71
novel_circ_0007858	1.93684	Up	ocu-miR-199a-5p	173	-29.91
novel_circ_0008132	1.31617	Up	ocu-miR-7a-5p	152	-17.92
novel_circ_0008132	1.31617	Up	ocu-miR-15b-5p	151	-20.29
novel_circ_0008132	1.31617	Up	ocu-miR-16b-5p	153	-15.58
novel_circ_0008132	1.31617	Up	ocu-miR-138-5p	155	-17.25
novel_circ_0008132	1.31617	Up	ocu-miR-378-5p	164	-20.19
novel_circ_0008132	1.31617	Up	ocu-miR-423-5p	161	-25.2
novel_circ_0008132	1.31617	Up	ocu-miR-423-3p	162	-26.53
novel_circ_0008134	2.12947	Up	ocu-miR-2387-5p	156	-26.31
novel_circ_0018190	1.28786	Up	ocu-miR-328-3p	294	-35.69
novel_circ_0016024	2.51085	Up	ocu-miR-22-5p	158	-17.23
novel_circ_0016024	2.51085	Up	ocu-miR-105a-5p	153	-18.14
novel_circ_0016024	2.51085	Up	ocu-miR-193a-5p	157	-21.05
novel_circ_0016078	4.98751	Up	ocu-miR-1-3p	162	-17.47
novel_circ_0016078	4.98751	Up	ocu-miR-138-5p	157	-22.64
novel_circ_0016078	4.98751	Up	ocu-miR-206-3p	154	-17.35
novel_circ_0016078	4.98751	Up	ocu-miR-224-5p	151	-17.39
novel_circ_0016078	4.98751	Up	ocu-miR-331-5p	162	-18.7
novel_circ_0018301	4.94346	Up	ocu-miR-10b-3p	153	-16.93
novel_circ_0018301	4.94346	Up	ocu-miR-135a-5p	161	-16.78
novel_circ_0018301	4.94346	Up	ocu-miR-135b-5p	154	-16.78
novel_circ_0018301	4.94346	Up	ocu-miR-382-5p	160	-16.25
novel_circ_0018301	4.94346	Up	ocu-miR-421-3p	158	-21.21
novel_circ_0018301	4.94346	Up	ocu-miR-672-5p	162	-27.72
novel_circ_0018477	1.25091	Up	ocu-miR-28-5p	153	-22.56
novel_circ_0018477	1.25091	Up	ocu-miR-103a-3p	152	-18.9
novel_circ_0018477	1.25091	Up	ocu-miR-145-5p	159	-26.32
novel_circ_0018477	1.25091	Up	ocu-miR-500-5p	155	-15.45
novel_circ_0018477	1.25091	Up	ocu-miR-501-5p	151	-18.5
novel_circ_0018477	1.25091	Up	ocu-miR-708-5p	151	-22.83
novel_circ_0008899	2.39711	Up	ocu-miR-15a-5p	159	-19.04
novel_circ_0008899	2.39711	Up	ocu-miR-16a-5p	151	-18.8
novel_circ_0008899	2.39711	Up	ocu-miR-195-5p	152	-15.27
novel_circ_0008899	2.39711	Up	ocu-miR-340-3p	153	-24.73
novel_circ_0012321	1.30262	Up	ocu-miR-302b-3p	157	-15.98
novel_circ_0012321	1.30262	Up	ocu-miR-302c-3p	157	-15.73
novel_circ_0012321	1.30262	Up	ocu-miR-302d-3p	162	-16.82
novel_circ_0012321	1.30262	Up	ocu-miR-214-3p	152	-17.61
novel_circ_0012321	1.30262	Up	ocu-miR-12092-5p	157	-23.52
novel_circ_0012800	2.38098	Up	ocu-miR-18a-5p	157	-17.06
novel_circ_0013080	1.69597	Up	ocu-miR-214-3p	153	-19.37
novel_circ_0013080	1.69597	Up	ocu-miR-486-5p	156	-16.54
novel_circ_0013114	3.28524	Up	ocu-miR-136-5p	299	-27.86
novel_circ_0013120	1.02598	Up	ocu-miR-350-3p	171	-19.36
novel_circ_0013120	1.02598	Up	ocu-miR-378-3p	171	-27.75
novel_circ_0013167	3.16834	Up	ocu-miR-105a-5p	153	-18.23
novel_circ_0013167	3.16834	Up	ocu-miR-186-5p	158	-20.79
novel_circ_0013167	3.16834	Up	ocu-miR-199a-3p	156	-16.82
novel_circ_0013167	3.16834	Up	ocu-miR-502a-5p	158	-19.4
novel_circ_0013167	3.16834	Up	ocu-miR-12092-5p	159	-25.4
novel_circ_0013179	1.97465	Up	ocu-miR-148a-3p	160	-23.21
novel_circ_0013179	1.97465	Up	ocu-miR-148b-3p	152	-19.05
novel_circ_0013179	1.97465	Up	ocu-miR-152-3p	160	-21.53
novel_circ_0017480	2.49304	Up	ocu-miR-379-5p	155	-26.47
novel_circ_0001742	1.52206	Up	ocu-miR-105a-5p	152	-17.03
novel_circ_0001829	2.72107	Up	ocu-miR-329-3p	152	-16.67
novel_circ_0001829	2.72107	Up	ocu-miR-455-5p	159	-17.1
novel_circ_0001903	1.92131	Up	ocu-miR-101-5p	161	-19.46
novel_circ_0001903	1.92131	Up	ocu-miR-138-5p	157	-22.29
novel_circ_0001903	1.92131	Up	ocu-miR-218-5p	151	-16.01
novel_circ_0001960	1.23268	Up	ocu-miR-15a-5p	151	-15.29
novel_circ_0001960	1.23268	Up	ocu-miR-16b-5p	154	-16.99
novel_circ_0001960	1.23268	Up	ocu-miR-145-5p	152	-20.3
novel_circ_0001960	1.23268	Up	ocu-miR-148a-3p	154	-20.59
novel_circ_0001960	1.23268	Up	ocu-miR-148b-3p	154	-20.95
novel_circ_0001960	1.23268	Up	ocu-miR-185-5p	151	-23
novel_circ_0001960	1.23268	Up	ocu-miR-195-5p	157	-19.98
novel_circ_0001960	1.23268	Up	ocu-miR-350-3p	163	-22.72
novel_circ_0002082	5.12631	Up	ocu-miR-125b-5p	155	-22.43
novel_circ_0002879	1.94725	Up	ocu-miR-302b-3p	156	-15.35
novel_circ_0002879	1.94725	Up	ocu-miR-302c-3p	158	-16.89
novel_circ_0002879	1.94725	Up	ocu-miR-106a-5p	158	-15.01
novel_circ_0002879	1.94725	Up	ocu-miR-200c-3p	152	-19.15
novel_circ_0002879	1.94725	Up	ocu-miR-7180-5p	153	-18.84
novel_circ_0001238	1.99303	Up	ocu-miR-185-3p	155	-23.94
novel_circ_0001238	1.99303	Up	ocu-miR-328-3p	307	-56.53
novel_circ_0001238	1.99303	Up	ocu-miR-370-5p	156	-27.8
novel_circ_0001243	6.22307	Up	ocu-miR-140-3p	152	-17.92
novel_circ_0001243	6.22307	Up	ocu-miR-378-3p	151	-22.74
novel_circ_0001243	6.22307	Up	ocu-miR-12093-3p	154	-24.83
novel_circ_0004056	1.51329	Up	ocu-miR-199a-5p	158	-17.7
novel_circ_0004056	1.51329	Up	ocu-miR-425-5p	167	-17.95
novel_circ_0004220	2.22279	Up	ocu-miR-450a-3p	162	-16.58
novel_circ_0004220	2.22279	Up	ocu-miR-450a-2-3p	167	-17.15
novel_circ_0003197	2.28725	Up	ocu-miR-370-3p	153	-27.89
novel_circ_0003197	2.28725	Up	ocu-miR-449a-5p	153	-18.1
novel_circ_0003197	2.28725	Up	ocu-miR-501-5p	156	-19.09
novel_circ_0003284	2.22157	Up	ocu-miR-361-3p	165	-31.76
novel_circ_0003322	1.63537	Up	ocu-miR-1-3p	163	-19.77
novel_circ_0003322	1.63537	Up	ocu-miR-206-3p	155	-21.27
novel_circ_0003438	3.40923	Up	ocu-miR-22-3p	160	-19.42
novel_circ_0003438	3.40923	Up	ocu-miR-361-3p	158	-24.55
novel_circ_0003617	3.08038	Up	ocu-miR-10a-3p	159	-15.87
novel_circ_0003774	1.72492	Up	ocu-miR-28-5p	155	-17.23
novel_circ_0003774	1.72492	Up	ocu-miR-136-5p	166	-15.52
novel_circ_0003774	1.72492	Up	ocu-miR-182-5p	153	-15.23
novel_circ_0003914	1.92213	Up	ocu-miR-28-5p	156	-16.73
novel_circ_0003914	1.92213	Up	ocu-miR-136-5p	155	-15.41
novel_circ_0003914	1.92213	Up	ocu-miR-708-5p	160	-26.02
novel_circ_0003982	5.16585	Up	ocu-miR-1-3p	155	-18.3
novel_circ_0003982	5.16585	Up	ocu-miR-151-3p	157	-15.98
novel_circ_0003982	5.16585	Up	ocu-miR-206-3p	159	-19.89
novel_circ_0003982	5.16585	Up	ocu-miR-382-5p	159	-16.14
novel_circ_0003983	1.79078	Up	ocu-miR-1-3p	155	-18.3
novel_circ_0003983	1.79078	Up	ocu-miR-151-3p	157	-15.98
novel_circ_0003983	1.79078	Up	ocu-miR-206-3p	159	-19.89
novel_circ_0003983	1.79078	Up	ocu-miR-382-5p	303	-32.09
novel_circ_0005545	2.32521	Up	ocu-miR-103a-3p	298	-35.28
novel_circ_0005545	2.32521	Up	ocu-miR-432-5p	154	-20.31
novel_circ_0005545	2.32521	Up	ocu-miR-6529-5p	152	-20.04
novel_circ_0005549	3.65587	Up	ocu-miR-148a-3p	154	-19.73
novel_circ_0005549	3.65587	Up	ocu-miR-152-3p	158	-22.6
novel_circ_0005549	3.65587	Up	ocu-miR-223-3p	153	-16.29
novel_circ_0005549	3.65587	Up	ocu-miR-301a-5p	165	-21.07
novel_circ_0005549	3.65587	Up	ocu-miR-532-3p	154	-26.58
novel_circ_0005549	3.65587	Up	ocu-miR-7180-5p	154	-20.33
novel_circ_0005592	3.44001	Up	ocu-let-7b-5p	151	-18.9
novel_circ_0005592	3.44001	Up	ocu-let-7d-5p	152	-16.84
novel_circ_0005592	3.44001	Up	ocu-let-7f-5p	154	-15.79
novel_circ_0005592	3.44001	Up	ocu-let-7i-5p	163	-22.93
novel_circ_0005592	3.44001	Up	ocu-miR-193b-3p	154	-18.74
novel_circ_0005592	3.44001	Up	ocu-miR-361-3p	172	-26.87
novel_circ_0005592	3.44001	Up	ocu-miR-362-5p	164	-20.91
novel_circ_0005592	3.44001	Up	ocu-miR-500-5p	168	-19.81
novel_circ_0005592	3.44001	Up	ocu-miR-502a-5p	160	-21.91
novel_circ_0005592	3.44001	Up	ocu-miR-502b-5p	168	-19.69
novel_circ_0005896	2.35217	Up	ocu-miR-127-5p	152	-19.9
novel_circ_0005896	2.35217	Up	ocu-miR-370-5p	155	-25.22
novel_circ_0005896	2.35217	Up	ocu-miR-449a-5p	302	-41.02
novel_circ_0005896	2.35217	Up	ocu-miR-628-3p	163	-19.29
novel_circ_0005931	2.45056	Up	ocu-miR-22-3p	166	-21.54
novel_circ_0006056	1.21102	Up	ocu-miR-302b-3p	157	-15.32
novel_circ_0006056	1.21102	Up	ocu-miR-302c-3p	154	-16.88
novel_circ_0006056	1.21102	Up	ocu-miR-302a-3p	165	-21.06
novel_circ_0006056	1.21102	Up	ocu-miR-302d-3p	162	-19.35
novel_circ_0006056	1.21102	Up	ocu-miR-17-5p	160	-20.51
novel_circ_0006056	1.21102	Up	ocu-miR-20a-5p	156	-16.94
novel_circ_0006056	1.21102	Up	ocu-miR-20b-5p	156	-21.27
novel_circ_0006056	1.21102	Up	ocu-miR-30b-3p	154	-24.99
novel_circ_0006056	1.21102	Up	ocu-miR-96-5p	157	-17.25
novel_circ_0006056	1.21102	Up	ocu-miR-106a-5p	160	-16.27
novel_circ_0006056	1.21102	Up	ocu-miR-106b-5p	151	-18.21
novel_circ_0006056	1.21102	Up	ocu-miR-542-3p	151	-16.38
novel_circ_0006139	1.87302	Up	ocu-miR-195-5p	151	-19.51
novel_circ_0004649	2.78001	Up	ocu-miR-30b-3p	158	-20.82
novel_circ_0004649	2.78001	Up	ocu-miR-135b-5p	153	-16.61
novel_circ_0004652	1.82191	Up	ocu-miR-148b-5p	165	-18.77
novel_circ_0004652	1.82191	Up	ocu-miR-539-5p	161	-17.03
novel_circ_0004652	1.82191	Up	ocu-miR-7180-5p	151	-18.1
novel_circ_0004838	3.6656	Up	ocu-miR-7a-3p	163	-18.29
novel_circ_0004838	3.6656	Up	ocu-miR-378-5p	167	-28.96
novel_circ_0004838	3.6656	Up	ocu-miR-382-3p	159	-18.6
novel_circ_0004838	3.6656	Up	ocu-miR-449a-5p	152	-20.91
novel_circ_0005059	2.82828	Up	ocu-miR-197-3p	299	-33.65
novel_circ_0005059	2.82828	Up	ocu-miR-361-3p	163	-29.75
novel_circ_0005094	3.59076	Up	ocu-miR-29b-3p	159	-17.62
novel_circ_0005094	3.59076	Up	ocu-miR-29c-3p	158	-16.44
novel_circ_0005149	7.27117	Up	ocu-miR-16a-5p	151	-19.55
novel_circ_0005149	7.27117	Up	ocu-miR-16b-5p	152	-19.21
novel_circ_0005149	7.27117	Up	ocu-miR-103a-3p	152	-21.01
novel_circ_0005149	7.27117	Up	ocu-miR-370-5p	155	-20.17
novel_circ_0005149	7.27117	Up	ocu-miR-497-5p	151	-16.51
novel_circ_0005149	7.27117	Up	ocu-miR-660-5p	155	-17.81
novel_circ_0005287	3.44034	Up	ocu-miR-221-5p	151	-22.42
novel_circ_0006800	5.20127	Up	ocu-miR-3059-5p	154	-21.02
novel_circ_0006837	1.57874	Up	ocu-miR-143-3p	156	-19.19
novel_circ_0006837	1.57874	Up	ocu-miR-541-3p	153	-22.09
novel_circ_0006837	1.57874	Up	ocu-miR-889-5p	156	-16.03
novel_circ_0006895	1.97494	Up	ocu-miR-329-3p	153	-16.28
novel_circ_0006205	3.45753	Up	ocu-miR-3059-5p	151	-16.84
novel_circ_0006217	2.54562	Up	ocu-miR-370-5p	156	-24.4
novel_circ_0006237	2.04008	Up	ocu-miR-22-3p	151	-20.55
novel_circ_0006237	2.04008	Up	ocu-miR-214-3p	159	-22.75
novel_circ_0006237	2.04008	Up	ocu-miR-541-3p	157	-26.44
novel_circ_0006237	2.04008	Up	ocu-miR-671-3p	151	-18.22
novel_circ_0006237	2.04008	Up	ocu-miR-672-5p	153	-20.57
novel_circ_0006395	4.97596	Up	ocu-miR-15a-5p	161	-22.08
novel_circ_0006395	4.97596	Up	ocu-miR-15b-5p	155	-19.44
novel_circ_0006395	4.97596	Up	ocu-miR-16a-5p	157	-22.57
novel_circ_0006395	4.97596	Up	ocu-miR-16b-5p	153	-21.43
novel_circ_0006395	4.97596	Up	ocu-miR-195-5p	162	-22.35
novel_circ_0006395	4.97596	Up	ocu-miR-335-3p	313	-31.24
novel_circ_0006395	4.97596	Up	ocu-miR-424-5p	153	-19.68
novel_circ_0006395	4.97596	Up	ocu-miR-497-5p	167	-25.78
novel_circ_0006395	4.97596	Up	ocu-miR-7180-3p	154	-17.94
novel_circ_0006562	1.52406	Up	ocu-miR-22-3p	151	-16.67
novel_circ_0015202	2.23748	Up	ocu-miR-22-5p	155	-15.04
novel_circ_0015202	2.23748	Up	ocu-miR-134-5p	151	-21.61
novel_circ_0015202	2.23748	Up	ocu-miR-148b-5p	157	-20.06
novel_circ_0015202	2.23748	Up	ocu-miR-196a-5p	158	-15.34
novel_circ_0015202	2.23748	Up	ocu-miR-340-3p	159	-25.57
novel_circ_0015204	5.22216	Up	ocu-miR-22-5p	155	-15.04
novel_circ_0015204	5.22216	Up	ocu-miR-154-3p	163	-18.43
novel_circ_0015204	5.22216	Up	ocu-miR-196a-5p	320	-31.82
novel_circ_0015204	5.22216	Up	ocu-miR-7180-5p	151	-20.4
novel_circ_0015027	1.43928	Up	ocu-miR-29b-3p	159	-22.26
novel_circ_0015027	1.43928	Up	ocu-miR-29c-3p	157	-19.96
novel_circ_0015027	1.43928	Up	ocu-miR-181c-3p	158	-19.29
novel_circ_0015027	1.43928	Up	ocu-miR-204-5p	159	-18.58
novel_circ_0014946	3.67991	Up	ocu-miR-185-3p	159	-28.03
novel_circ_0014946	3.67991	Up	ocu-miR-411-5p	153	-17.37
novel_circ_0014946	3.67991	Up	ocu-miR-671-3p	157	-23.59
novel_circ_0014946	3.67991	Up	ocu-miR-873-3p	154	-19.67
novel_circ_0014946	3.67991	Up	ocu-miR-12092-5p	154	-27.9
novel_circ_0017392	3.00736	Up	ocu-miR-96-5p	158	-18.43
novel_circ_0017392	3.00736	Up	ocu-miR-501-5p	160	-17.13
novel_circ_0017398	1.76896	Up	ocu-miR-17-5p	157	-25.77
novel_circ_0017398	1.76896	Up	ocu-miR-20a-5p	163	-22.85
novel_circ_0017398	1.76896	Up	ocu-miR-20b-5p	160	-23.43
novel_circ_0017398	1.76896	Up	ocu-miR-106a-5p	157	-21.53
novel_circ_0017398	1.76896	Up	ocu-miR-106b-5p	152	-22.77
novel_circ_0017406	2.4056	Up	ocu-miR-370-3p	153	-24.95
novel_circ_0013331	1.98363	Up	ocu-miR-101-5p	151	-16.94
novel_circ_0013331	1.98363	Up	ocu-miR-135a-5p	159	-16.63
novel_circ_0013331	1.98363	Up	ocu-miR-135b-5p	163	-18.85
novel_circ_0013331	1.98363	Up	ocu-miR-218-5p	154	-15.48
novel_circ_0013473	4.91185	Up	ocu-miR-30b-3p	159	-28.44
novel_circ_0013473	4.91185	Up	ocu-miR-370-3p	299	-47.84
novel_circ_0013479	1.42024	Up	ocu-miR-423-5p	160	-24.82
novel_circ_0013696	3.32723	Up	ocu-miR-218-5p	151	-18.92
novel_circ_0013736	3.16531	Up	ocu-miR-135a-5p	156	-15.18
novel_circ_0013736	3.16531	Up	ocu-miR-501-5p	163	-16.83
novel_circ_0017032	4.33994	Up	ocu-let-7a-5p	159	-25.05
novel_circ_0017032	4.33994	Up	ocu-let-7b-5p	157	-27.57
novel_circ_0017032	4.33994	Up	ocu-let-7c-5p	159	-25.07
novel_circ_0017032	4.33994	Up	ocu-let-7d-5p	159	-21.76
novel_circ_0017032	4.33994	Up	ocu-let-7f-5p	151	-18.18
novel_circ_0017032	4.33994	Up	ocu-let-7g-5p	155	-20.13
novel_circ_0017032	4.33994	Up	ocu-let-7i-5p	158	-21.39
novel_circ_0017032	4.33994	Up	ocu-miR-135a-5p	156	-16.26
novel_circ_0017032	4.33994	Up	ocu-miR-12092-5p	156	-21.34
novel_circ_0016533	1.44411	Up	ocu-miR-10a-5p	166	-24.6
novel_circ_0016533	1.44411	Up	ocu-miR-10b-5p	174	-26.16
novel_circ_0009226	3.44068	Up	ocu-miR-302b-3p	157	-15.95
novel_circ_0009538	5.30569	Up	ocu-miR-29a-3p	151	-17.08
novel_circ_0009538	5.30569	Up	ocu-miR-135b-5p	151	-16.39
novel_circ_0009538	5.30569	Up	ocu-miR-194-5p	163	-27.98
novel_circ_0009607	1.5093	Up	ocu-miR-541-3p	300	-48.18
novel_circ_0009607	1.5093	Up	ocu-miR-3059-5p	164	-20.49
novel_circ_0009749	1.55942	Up	ocu-miR-181b-3p	292	-25.38
novel_circ_0009749	1.55942	Up	ocu-miR-452-5p	157	-16.77
novel_circ_0009818	2.86208	Up	ocu-miR-197-3p	151	-16.77
novel_circ_0009818	2.86208	Up	ocu-miR-199a-5p	156	-21.14
novel_circ_0009818	2.86208	Up	ocu-miR-223-5p	171	-21.5
novel_circ_0009818	2.86208	Up	ocu-miR-379-3p	153	-15.86
novel_circ_0009818	2.86208	Up	ocu-miR-411-3p	154	-16.83
novel_circ_0009818	2.86208	Up	ocu-miR-672-5p	308	-34.31
novel_circ_0009818	2.86208	Up	ocu-miR-889-5p	159	-22.75
novel_circ_0009820	8.34908	Up	ocu-miR-27b-3p	159	-23.15
novel_circ_0009820	8.34908	Up	ocu-miR-370-5p	154	-16.08
novel_circ_0010087	1.02699	Up	ocu-miR-204-5p	152	-17.88
novel_circ_0010087	1.02699	Up	ocu-miR-433-3p	160	-20.43
novel_circ_0010087	1.02699	Up	ocu-miR-509b-5p	153	-17.26
novel_circ_0010088	3.34253	Up	ocu-miR-10b-3p	155	-21.15
novel_circ_0010088	3.34253	Up	ocu-miR-29a-3p	156	-15.83
novel_circ_0010088	3.34253	Up	ocu-miR-350-3p	304	-29.03
novel_circ_0010088	3.34253	Up	ocu-miR-12093-3p	153	-24.12
novel_circ_0010180	2.72147	Up	ocu-miR-30b-3p	159	-20.25
novel_circ_0010180	2.72147	Up	ocu-miR-140-3p	159	-30.94
novel_circ_0010180	2.72147	Up	ocu-miR-214-3p	287	-30.93
novel_circ_0010180	2.72147	Up	ocu-miR-12092-5p	158	-28.21
novel_circ_0010205	1.49054	Up	ocu-miR-18a-5p	152	-19.68
novel_circ_0010205	1.49054	Up	ocu-miR-125b-3p	154	-20.17
novel_circ_0010205	1.49054	Up	ocu-miR-200c-3p	151	-20.35
novel_circ_0010205	1.49054	Up	ocu-miR-6529-3p	158	-21.43
novel_circ_0010307	4.82131	Up	ocu-miR-130b-5p	155	-15.59
novel_circ_0010348	1.93207	Up	ocu-miR-708-5p	155	-16.6
novel_circ_0010615	3.37479	Up	ocu-miR-301a-5p	154	-17.61
novel_circ_0010684	1.25277	Up	ocu-miR-370-3p	151	-19.44
novel_circ_0010685	1.21753	Up	ocu-miR-370-3p	151	-19.44
novel_circ_0010685	1.21753	Up	ocu-miR-628-5p	283	-31.4
novel_circ_0010948	2.08978	Up	ocu-miR-140-3p	152	-20.59
novel_circ_0011112	1.56499	Up	ocu-miR-15a-5p	151	-17.65
novel_circ_0011112	1.56499	Up	ocu-miR-16a-5p	153	-18.25
novel_circ_0011112	1.56499	Up	ocu-miR-16b-5p	156	-16.59
novel_circ_0011112	1.56499	Up	ocu-miR-424-5p	159	-15.45
novel_circ_0011144	2.37941	Up	ocu-miR-16a-5p	153	-16.27
novel_circ_0011144	2.37941	Up	ocu-miR-16b-5p	153	-17.63
novel_circ_0013955	2.10453	Up	ocu-miR-214-5p	155	-20.89
novel_circ_0013955	2.10453	Up	ocu-miR-452-5p	161	-18.41
novel_circ_0013955	2.10453	Up	ocu-miR-452-3p	156	-18.8
novel_circ_0014329	1.84019	Up	ocu-let-7a-5p	152	-18.3
novel_circ_0014329	1.84019	Up	ocu-let-7b-5p	152	-20.69
novel_circ_0014329	1.84019	Up	ocu-let-7c-5p	152	-20.5
novel_circ_0014329	1.84019	Up	ocu-let-7g-5p	152	-16.01
novel_circ_0014329	1.84019	Up	ocu-let-7i-5p	156	-19.32
novel_circ_0014329	1.84019	Up	ocu-miR-15b-3p	166	-20.39
novel_circ_0014331	3.39706	Up	ocu-miR-10b-3p	158	-18.08
novel_circ_0014331	3.39706	Up	ocu-miR-214-3p	294	-31.55
novel_circ_0014331	3.39706	Up	ocu-miR-350-3p	155	-15.06
novel_circ_0014331	3.39706	Up	ocu-miR-501-5p	153	-18.29
novel_circ_0014343	5.7859	Up	ocu-miR-653-5p	309	-25.53
novel_circ_0014558	1.8082	Up	ocu-miR-382-5p	162	-19.71
novel_circ_0014656	4.46018	Up	ocu-miR-103a-3p	163	-19.5
novel_circ_0014656	4.46018	Up	ocu-miR-378-3p	160	-26.68
novel_circ_0011261	4.2705	Up	ocu-miR-30a-3p	162	-17.01
novel_circ_0011261	4.2705	Up	ocu-miR-30d-3p	163	-15.12
novel_circ_0011261	4.2705	Up	ocu-miR-30e-3p	162	-17.01
novel_circ_0011408	1.90134	Up	ocu-let-7d-5p	151	-23.53
novel_circ_0011408	1.90134	Up	ocu-let-7g-5p	157	-22.69
novel_circ_0011408	1.90134	Up	ocu-miR-15b-5p	157	-18.96
novel_circ_0011408	1.90134	Up	ocu-miR-16a-5p	151	-15.89
novel_circ_0011408	1.90134	Up	ocu-miR-26b-3p	155	-20.12
novel_circ_0011408	1.90134	Up	ocu-miR-103a-3p	152	-16.18
novel_circ_0011408	1.90134	Up	ocu-miR-139-3p	300	-45.9
novel_circ_0011408	1.90134	Up	ocu-miR-424-5p	152	-15.4
novel_circ_0011700	2.44	Up	ocu-miR-30c-2-3p	151	-16.79
novel_circ_0011700	2.44	Up	ocu-miR-455-5p	158	-15.23
novel_circ_0011700	2.44	Up	ocu-miR-1197-3p	152	-18.93
novel_circ_0016746	1.27873	Up	ocu-miR-433-3p	156	-16.8
novel_circ_0017786	2.78464	Up	ocu-miR-145-3p	163	-18
novel_circ_0017349	4.34227	Up	ocu-miR-199a-3p	166	-23.14
novel_circ_0016932	4.87162	Up	ocu-miR-361-3p	156	-23.87
novel_circ_0016298	2.55732	Up	ocu-miR-7a-5p	152	-15.3
novel_circ_0016298	2.55732	Up	ocu-miR-10b-3p	168	-23.2
novel_circ_0015609	5.54972	Up	ocu-miR-22-5p	153	-17.57
novel_circ_0015609	5.54972	Up	ocu-miR-27b-3p	304	-31.12
novel_circ_0015609	5.54972	Up	ocu-miR-3059-5p	156	-18.64
novel_circ_0017220	-3.44424	Down	ocu-miR-15a-5p	434	-47.13
novel_circ_0017220	-3.44424	Down	ocu-miR-15b-5p	439	-46.85
novel_circ_0017220	-3.44424	Down	ocu-miR-16a-5p	443	-56.99
novel_circ_0017220	-3.44424	Down	ocu-miR-16b-5p	308	-43.93
novel_circ_0017220	-3.44424	Down	ocu-miR-195-5p	448	-55.72
novel_circ_0017220	-3.44424	Down	ocu-miR-424-5p	431	-48.71
novel_circ_0017220	-3.44424	Down	ocu-miR-497-5p	448	-60.25
novel_circ_0017220	-3.44424	Down	ocu-miR-503-5p	309	-43.57
novel_circ_0017221	-1.43835	Down	ocu-miR-15a-5p	434	-47.13
novel_circ_0017221	-1.43835	Down	ocu-miR-15b-5p	439	-46.85
novel_circ_0017221	-1.43835	Down	ocu-miR-16a-5p	443	-56.99
novel_circ_0017221	-1.43835	Down	ocu-miR-16b-5p	308	-43.93
novel_circ_0017221	-1.43835	Down	ocu-miR-195-5p	448	-55.72
novel_circ_0017221	-1.43835	Down	ocu-miR-424-5p	431	-48.71
novel_circ_0017221	-1.43835	Down	ocu-miR-497-5p	448	-60.25
novel_circ_0017221	-1.43835	Down	ocu-miR-503-5p	309	-43.57
novel_circ_0017209	-5.36795	Down	ocu-miR-3059-5p	165	-23.44
novel_circ_0016614	-2.03354	Down	ocu-miR-17-5p	163	-23.7
novel_circ_0016614	-2.03354	Down	ocu-miR-20a-5p	159	-19.6
novel_circ_0016614	-2.03354	Down	ocu-miR-20b-5p	154	-20.81
novel_circ_0016614	-2.03354	Down	ocu-miR-29a-3p	158	-18.85
novel_circ_0016614	-2.03354	Down	ocu-miR-29b-3p	158	-17.75
novel_circ_0016614	-2.03354	Down	ocu-miR-29c-3p	154	-17.24
novel_circ_0016614	-2.03354	Down	ocu-miR-30b-3p	155	-20.02
novel_circ_0016614	-2.03354	Down	ocu-miR-106a-5p	163	-19.46
novel_circ_0016614	-2.03354	Down	ocu-miR-106b-5p	155	-16.71
novel_circ_0016614	-2.03354	Down	ocu-miR-181a-2-3p	154	-21.19
novel_circ_0016614	-2.03354	Down	ocu-miR-350-3p	170	-17.32
novel_circ_0016614	-2.03354	Down	ocu-miR-421-3p	160	-20.04
novel_circ_0016614	-2.03354	Down	ocu-miR-452-3p	447	-50.26
novel_circ_0016614	-2.03354	Down	ocu-miR-487a-5p	156	-23.96
novel_circ_0016615	-2.55442	Down	ocu-miR-29a-3p	158	-18.85
novel_circ_0016615	-2.55442	Down	ocu-miR-29b-3p	158	-17.75
novel_circ_0016615	-2.55442	Down	ocu-miR-29c-3p	154	-17.24
novel_circ_0016615	-2.55442	Down	ocu-miR-30b-3p	155	-20.02
novel_circ_0016615	-2.55442	Down	ocu-miR-181a-2-3p	154	-21.19
novel_circ_0016615	-2.55442	Down	ocu-miR-195-3p	310	-30.17
novel_circ_0016615	-2.55442	Down	ocu-miR-350-3p	170	-17.32
novel_circ_0016615	-2.55442	Down	ocu-miR-421-3p	160	-20.04
novel_circ_0016615	-2.55442	Down	ocu-miR-452-3p	295	-32.59
novel_circ_0016615	-2.55442	Down	ocu-miR-487a-5p	156	-23.96
novel_circ_0016631	-2.19789	Down	ocu-miR-15b-5p	154	-21.43
novel_circ_0016631	-2.19789	Down	ocu-miR-16b-5p	158	-23.18
novel_circ_0016631	-2.19789	Down	ocu-miR-195-5p	157	-28.1
novel_circ_0016631	-2.19789	Down	ocu-miR-214-3p	162	-26.42
novel_circ_0016632	-4.06029	Down	ocu-miR-15b-5p	154	-21.43
novel_circ_0016632	-4.06029	Down	ocu-miR-16b-5p	158	-23.18
novel_circ_0016632	-4.06029	Down	ocu-miR-127-5p	153	-24.58
novel_circ_0016632	-4.06029	Down	ocu-miR-195-5p	157	-28.1
novel_circ_0016632	-4.06029	Down	ocu-miR-214-3p	162	-26.42
novel_circ_0016632	-4.06029	Down	ocu-miR-1197-3p	157	-21.92
novel_circ_0016632	-4.06029	Down	ocu-miR-2387-5p	324	-48.52
novel_circ_0016632	-4.06029	Down	ocu-miR-12093-3p	158	-30.43
novel_circ_0016709	-3.67078	Down	ocu-miR-378-5p	308	-50.89
novel_circ_0012120	-1.48863	Down	ocu-miR-22-3p	151	-17.58
novel_circ_0012120	-1.48863	Down	ocu-miR-29c-5p	170	-22.02
novel_circ_0012120	-1.48863	Down	ocu-miR-672-5p	161	-23.63
novel_circ_0012120	-1.48863	Down	ocu-miR-758-3p	151	-17.74
novel_circ_0012154	-4.51332	Down	ocu-miR-146a-5p	160	-21.12
novel_circ_0012154	-4.51332	Down	ocu-miR-146b-5p	155	-21.3
novel_circ_0015304	-1.75592	Down	ocu-miR-29a-3p	286	-27.76
novel_circ_0015304	-1.75592	Down	ocu-miR-29b-3p	289	-33.03
novel_circ_0015304	-1.75592	Down	ocu-miR-29c-3p	287	-25.69
novel_circ_0015304	-1.75592	Down	ocu-miR-136-5p	151	-17.09
novel_circ_0015304	-1.75592	Down	ocu-miR-12093-3p	158	-26.62
novel_circ_0015355	-3.19295	Down	ocu-miR-195-5p	152	-16.9
novel_circ_0015355	-3.19295	Down	ocu-miR-497-5p	162	-21.13
novel_circ_0007822	-4.47677	Down	ocu-miR-151-3p	168	-29.25
novel_circ_0007822	-4.47677	Down	ocu-miR-199a-3p	156	-17.32
novel_circ_0007822	-4.47677	Down	ocu-miR-224-5p	153	-19.2
novel_circ_0007920	-1.8726	Down	ocu-miR-26b-3p	156	-22.31
novel_circ_0007920	-1.8726	Down	ocu-miR-134-5p	158	-30.13
novel_circ_0007920	-1.8726	Down	ocu-miR-370-3p	152	-17.92
novel_circ_0007920	-1.8726	Down	ocu-miR-452-3p	163	-19.92
novel_circ_0007920	-1.8726	Down	ocu-miR-501-5p	155	-17.31
novel_circ_0007975	-1.10024	Down	ocu-miR-218-5p	163	-20.3
novel_circ_0007975	-1.10024	Down	ocu-miR-301a-5p	151	-16.24
novel_circ_0008150	-1.14431	Down	ocu-miR-660-5p	154	-16.98
novel_circ_0008181	-2.86248	Down	ocu-miR-181a-2-3p	156	-22.83
novel_circ_0008181	-2.86248	Down	ocu-miR-199a-5p	156	-21.2
novel_circ_0008181	-2.86248	Down	ocu-miR-455-5p	163	-15.14
novel_circ_0008181	-2.86248	Down	ocu-miR-872-3p	159	-18.47
novel_circ_0008181	-2.86248	Down	ocu-miR-889-5p	296	-35.56
novel_circ_0008181	-2.86248	Down	ocu-miR-12090-5p	152	-20.64
novel_circ_0008182	-4.6296	Down	ocu-miR-181a-2-3p	156	-22.83
novel_circ_0008182	-4.6296	Down	ocu-miR-455-5p	163	-15.14
novel_circ_0008182	-4.6296	Down	ocu-miR-872-3p	159	-18.47
novel_circ_0008182	-4.6296	Down	ocu-miR-12090-5p	152	-20.64
novel_circ_0008301	-3.34419	Down	ocu-miR-146a-5p	157	-21.73
novel_circ_0008301	-3.34419	Down	ocu-miR-146b-5p	159	-25.56
novel_circ_0008301	-3.34419	Down	ocu-miR-12092-5p	156	-18.24
novel_circ_0008588	-3.81517	Down	ocu-miR-130b-5p	298	-22.99
novel_circ_0008588	-3.81517	Down	ocu-miR-12090-5p	161	-28.63
novel_circ_0008649	-4.85574	Down	ocu-miR-148b-5p	161	-19.14
novel_circ_0008649	-4.85574	Down	ocu-miR-152-3p	156	-20.92
novel_circ_0017668	-1.01636	Down	ocu-miR-148a-5p	171	-21.09
novel_circ_0017668	-1.01636	Down	ocu-miR-148b-5p	158	-20.28
novel_circ_0017673	-4.50457	Down	ocu-miR-133a-3p	165	-20.46
novel_circ_0017673	-4.50457	Down	ocu-miR-133b-3p	160	-20.56
novel_circ_0017673	-4.50457	Down	ocu-miR-409-5p	152	-15.01
novel_circ_0018148	-3.21884	Down	ocu-miR-17-5p	159	-18.31
novel_circ_0018148	-3.21884	Down	ocu-miR-20a-5p	156	-18.43
novel_circ_0018148	-3.21884	Down	ocu-miR-20b-5p	156	-18.31
novel_circ_0018148	-3.21884	Down	ocu-miR-22-5p	156	-15.89
novel_circ_0018148	-3.21884	Down	ocu-miR-105a-5p	156	-17.99
novel_circ_0018148	-3.21884	Down	ocu-miR-106a-5p	159	-18.69
novel_circ_0018148	-3.21884	Down	ocu-miR-106b-5p	159	-19.55
novel_circ_0018148	-3.21884	Down	ocu-miR-140-3p	152	-20.65
novel_circ_0016997	-2.27042	Down	ocu-miR-30e-5p	161	-16.12
novel_circ_0016997	-2.27042	Down	ocu-miR-135a-5p	154	-15.83
novel_circ_0016997	-2.27042	Down	ocu-miR-135b-5p	158	-17.92
novel_circ_0016997	-2.27042	Down	ocu-miR-433-3p	299	-29.33
novel_circ_0016978	-4.69776	Down	ocu-miR-30c-3p	153	-21.56
novel_circ_0016978	-4.69776	Down	ocu-miR-30c-2-3p	156	-23.66
novel_circ_0016978	-4.69776	Down	ocu-miR-218-5p	157	-24.39
novel_circ_0018276	-2.32742	Down	ocu-miR-191-3p	154	-19.86
novel_circ_0018276	-2.32742	Down	ocu-miR-185-3p	155	-28.13
novel_circ_0018276	-2.32742	Down	ocu-miR-12092-5p	154	-23.65
novel_circ_0018320	-2.98992	Down	ocu-miR-30c-3p	162	-18.62
novel_circ_0018320	-2.98992	Down	ocu-miR-30c-2-3p	162	-18.56
novel_circ_0018320	-2.98992	Down	ocu-miR-12090-5p	164	-26.06
novel_circ_0018344	-4.75384	Down	ocu-miR-539-5p	154	-20.44
novel_circ_0018346	-4.68881	Down	ocu-miR-15b-5p	151	-21.66
novel_circ_0018346	-4.68881	Down	ocu-miR-140-3p	289	-32.26
novel_circ_0018346	-4.68881	Down	ocu-miR-424-5p	164	-24.03
novel_circ_0018346	-4.68881	Down	ocu-miR-425-5p	151	-18
novel_circ_0008732	-1.92659	Down	ocu-miR-139-3p	157	-28.22
novel_circ_0008732	-1.92659	Down	ocu-miR-654-3p	154	-17.03
novel_circ_0008785	-4.5879	Down	ocu-miR-27b-3p	155	-16.04
novel_circ_0008906	-1.05691	Down	ocu-miR-30c-3p	158	-22.79
novel_circ_0008906	-1.05691	Down	ocu-miR-139-3p	159	-28.78
novel_circ_0008906	-1.05691	Down	ocu-miR-502a-5p	161	-17.41
novel_circ_0008944	-4.85461	Down	ocu-miR-214-3p	156	-21.99
novel_circ_0017832	-2.97959	Down	ocu-miR-6529-3p	154	-24.61
novel_circ_0012267	-6.0736	Down	ocu-miR-432-5p	159	-20.76
novel_circ_0012335	-3.15516	Down	ocu-miR-10b-3p	300	-37.55
novel_circ_0012335	-3.15516	Down	ocu-miR-16a-5p	156	-19.93
novel_circ_0012335	-3.15516	Down	ocu-miR-16b-5p	152	-17.68
novel_circ_0012335	-3.15516	Down	ocu-miR-28-3p	170	-18.46
novel_circ_0012335	-3.15516	Down	ocu-miR-133a-3p	167	-25.83
novel_circ_0012335	-3.15516	Down	ocu-miR-133b-3p	165	-25.4
novel_circ_0012335	-3.15516	Down	ocu-miR-146b-5p	155	-20.73
novel_circ_0012335	-3.15516	Down	ocu-miR-148a-5p	154	-17.12
novel_circ_0012335	-3.15516	Down	ocu-miR-194-5p	159	-20.14
novel_circ_0012335	-3.15516	Down	ocu-miR-195-5p	152	-17.46
novel_circ_0012335	-3.15516	Down	ocu-miR-221-5p	155	-17.43
novel_circ_0012335	-3.15516	Down	ocu-miR-370-3p	287	-36.81
novel_circ_0012335	-3.15516	Down	ocu-miR-378-3p	303	-37.41
novel_circ_0012335	-3.15516	Down	ocu-miR-382-5p	155	-17.28
novel_circ_0012335	-3.15516	Down	ocu-miR-486-5p	299	-31.09
novel_circ_0012335	-3.15516	Down	ocu-miR-497-5p	158	-19.67
novel_circ_0012335	-3.15516	Down	ocu-miR-628-5p	153	-15.17
novel_circ_0012335	-3.15516	Down	ocu-miR-889-3p	298	-27.37
novel_circ_0012547	-4.81379	Down	ocu-miR-28-5p	157	-17.14
novel_circ_0012547	-4.81379	Down	ocu-miR-224-5p	162	-15.52
novel_circ_0012672	-2.58612	Down	ocu-miR-22-5p	167	-16.19
novel_circ_0012672	-2.58612	Down	ocu-miR-224-5p	158	-19.44
novel_circ_0012672	-2.58612	Down	ocu-miR-12093-3p	156	-29.65
novel_circ_0012793	-4.91827	Down	ocu-miR-138-5p	154	-22.01
novel_circ_0012793	-4.91827	Down	ocu-miR-195-5p	156	-17.1
novel_circ_0012793	-4.91827	Down	ocu-miR-424-5p	156	-16.54
novel_circ_0012794	-1.82728	Down	ocu-miR-138-5p	154	-22.01
novel_circ_0012794	-1.82728	Down	ocu-miR-195-5p	156	-17.1
novel_circ_0012794	-1.82728	Down	ocu-miR-424-5p	156	-16.54
novel_circ_0012811	-3.21668	Down	ocu-miR-582-5p	160	-17.9
novel_circ_0012812	-4.45273	Down	ocu-miR-450a-5p	154	-15.52
novel_circ_0012812	-4.45273	Down	ocu-miR-654-3p	289	-29.49
novel_circ_0012898	-1.2706	Down	ocu-miR-22-3p	158	-19.32
novel_circ_0012898	-1.2706	Down	ocu-miR-433-3p	154	-16.34
novel_circ_0012898	-1.2706	Down	ocu-miR-495-3p	159	-15.76
novel_circ_0012905	-1.31504	Down	ocu-miR-378-3p	155	-18.02
novel_circ_0012905	-1.31504	Down	ocu-miR-500-5p	152	-15.48
novel_circ_0012905	-1.31504	Down	ocu-miR-502b-5p	152	-15.95
novel_circ_0013240	-2.33338	Down	ocu-miR-138-5p	151	-16.6
novel_circ_0013240	-2.33338	Down	ocu-miR-541-3p	153	-20.73
novel_circ_0017268	-1.53275	Down	ocu-let-7a-5p	160	-19.9
novel_circ_0017268	-1.53275	Down	ocu-let-7b-5p	158	-19.71
novel_circ_0017268	-1.53275	Down	ocu-let-7c-5p	160	-19.8
novel_circ_0017268	-1.53275	Down	ocu-let-7d-5p	164	-24.14
novel_circ_0017268	-1.53275	Down	ocu-let-7g-5p	162	-19.34
novel_circ_0017268	-1.53275	Down	ocu-let-7i-5p	157	-18.36
novel_circ_0017268	-1.53275	Down	ocu-miR-21-5p	160	-15.37
novel_circ_0017268	-1.53275	Down	ocu-miR-100-5p	156	-16.63
novel_circ_0017268	-1.53275	Down	ocu-miR-450b-5p	157	-15.93
novel_circ_0018017	-1.84008	Down	ocu-miR-15b-5p	153	-16.61
novel_circ_0018017	-1.84008	Down	ocu-miR-22-5p	162	-18.49
novel_circ_0018017	-1.84008	Down	ocu-miR-30c-3p	154	-18.35
novel_circ_0018017	-1.84008	Down	ocu-miR-30c-2-3p	158	-18.62
novel_circ_0018017	-1.84008	Down	ocu-miR-146a-5p	306	-37.52
novel_circ_0018017	-1.84008	Down	ocu-miR-146b-5p	299	-34.73
novel_circ_0018017	-1.84008	Down	ocu-miR-381-5p	153	-22.52
novel_circ_0018017	-1.84008	Down	ocu-miR-497-5p	160	-25.66
novel_circ_0000410	-4.81823	Down	ocu-miR-889-3p	156	-17.32
novel_circ_0000414	-1.70823	Down	ocu-miR-22-3p	155	-22.14
novel_circ_0000430	-4.57228	Down	ocu-miR-7a-3p	156	-17.14
novel_circ_0000430	-4.57228	Down	ocu-miR-452-5p	156	-19.1
novel_circ_0000461	-5.64958	Down	ocu-miR-23b-3p	157	-19.63
novel_circ_0000622	-5.16398	Down	ocu-miR-30b-3p	151	-18.77
novel_circ_0000622	-5.16398	Down	ocu-miR-206-3p	159	-19.63
novel_circ_0000622	-5.16398	Down	ocu-miR-105b-5p	160	-16.08
novel_circ_0000651	-2.19286	Down	ocu-miR-24-3p	156	-20.76
novel_circ_0000651	-2.19286	Down	ocu-miR-500-3p	155	-23.39
novel_circ_0000702	-3.26611	Down	ocu-miR-22-3p	152	-22.44
novel_circ_0000721	-3.56197	Down	ocu-miR-30c-3p	167	-22.56
novel_circ_0000721	-3.56197	Down	ocu-miR-30c-2-3p	151	-17.36
novel_circ_0000729	-3.04827	Down	ocu-miR-143-3p	152	-17.77
novel_circ_0000729	-3.04827	Down	ocu-miR-214-5p	168	-25.32
novel_circ_0000049	-2.23166	Down	ocu-let-7b-5p	160	-26.33
novel_circ_0000049	-2.23166	Down	ocu-let-7c-5p	152	-19.99
novel_circ_0000049	-2.23166	Down	ocu-let-7i-5p	153	-20.87
novel_circ_0000049	-2.23166	Down	ocu-miR-22-5p	152	-17.41
novel_circ_0000049	-2.23166	Down	ocu-miR-139-5p	153	-19.98
novel_circ_0000049	-2.23166	Down	ocu-miR-181b-5p	152	-20.09
novel_circ_0000049	-2.23166	Down	ocu-miR-222-3p	151	-18.22
novel_circ_0000049	-2.23166	Down	ocu-miR-542-3p	152	-16.83
novel_circ_0000050	-5.54317	Down	ocu-let-7b-5p	160	-26.33
novel_circ_0000050	-5.54317	Down	ocu-let-7c-5p	152	-19.99
novel_circ_0000050	-5.54317	Down	ocu-let-7i-5p	153	-20.87
novel_circ_0000050	-5.54317	Down	ocu-miR-22-5p	152	-17.41
novel_circ_0000050	-5.54317	Down	ocu-miR-181b-5p	152	-20.09
novel_circ_0000050	-5.54317	Down	ocu-miR-222-3p	151	-18.22
novel_circ_0000050	-5.54317	Down	ocu-miR-542-3p	152	-16.83
novel_circ_0000051	-2.60506	Down	ocu-miR-133a-3p	160	-26.15
novel_circ_0000051	-2.60506	Down	ocu-miR-133b-3p	155	-22.19
novel_circ_0000102	-4.66258	Down	ocu-miR-450a-2-3p	153	-16.26
novel_circ_0000102	-4.66258	Down	ocu-miR-6529-3p	158	-18.57
novel_circ_0000143	-5.50532	Down	ocu-miR-22-5p	157	-18.94
novel_circ_0000143	-5.50532	Down	ocu-miR-2387-5p	159	-27.5
novel_circ_0000149	-5.55271	Down	ocu-miR-26b-3p	178	-27.62
novel_circ_0000149	-5.55271	Down	ocu-miR-27b-3p	294	-30.88
novel_circ_0000149	-5.55271	Down	ocu-miR-135b-5p	152	-15.99
novel_circ_0000149	-5.55271	Down	ocu-miR-181a-2-3p	155	-24.84
novel_circ_0000149	-5.55271	Down	ocu-miR-182-5p	157	-18.75
novel_circ_0000149	-5.55271	Down	ocu-miR-185-5p	154	-21.02
novel_circ_0000149	-5.55271	Down	ocu-miR-423-3p	156	-27.34
novel_circ_0000149	-5.55271	Down	ocu-miR-432-5p	298	-41.89
novel_circ_0000149	-5.55271	Down	ocu-miR-487b-3p	166	-25.18
novel_circ_0000149	-5.55271	Down	ocu-miR-654-3p	157	-17.44
novel_circ_0000152	-2.8191	Down	ocu-miR-193b-3p	152	-19.75
novel_circ_0000152	-2.8191	Down	ocu-miR-532-5p	157	-17.86
novel_circ_0000154	-3.05446	Down	ocu-miR-193b-3p	292	-33.36
novel_circ_0000154	-3.05446	Down	ocu-miR-449a-5p	156	-21.06
novel_circ_0000154	-3.05446	Down	ocu-miR-532-5p	157	-17.86
novel_circ_0000268	-4.44084	Down	ocu-miR-222-3p	158	-24.12
novel_circ_0001889	-4.80343	Down	ocu-miR-421-3p	155	-19.21
novel_circ_0002072	-2.23262	Down	ocu-miR-16a-5p	154	-18.06
novel_circ_0002072	-2.23262	Down	ocu-miR-195-5p	158	-16.82
novel_circ_0002072	-2.23262	Down	ocu-miR-582-5p	160	-16.21
novel_circ_0002159	-2.33413	Down	ocu-miR-10b-3p	158	-21.41
novel_circ_0002159	-2.33413	Down	ocu-miR-30a-3p	290	-23.6
novel_circ_0002159	-2.33413	Down	ocu-miR-214-3p	162	-23.79
novel_circ_0002160	-2.51939	Down	ocu-miR-204-5p	157	-15.77
novel_circ_0002163	-3.76976	Down	ocu-miR-204-5p	157	-15.77
novel_circ_0002200	-2.39848	Down	ocu-miR-361-3p	155	-24.01
novel_circ_0002200	-2.39848	Down	ocu-miR-105b-3p	160	-16.26
novel_circ_0002273	-4.93107	Down	ocu-miR-185-5p	161	-25.64
novel_circ_0002273	-4.93107	Down	ocu-miR-214-3p	152	-19.59
novel_circ_0002273	-4.93107	Down	ocu-miR-873-3p	297	-37.7
novel_circ_0002273	-4.93107	Down	ocu-miR-12092-5p	154	-25.12
novel_circ_0002498	-2.148	Down	ocu-miR-130b-5p	315	-36.43
novel_circ_0002540	-2.91521	Down	ocu-miR-182-5p	153	-16.11
novel_circ_0002540	-2.91521	Down	ocu-miR-503-5p	154	-23.02
novel_circ_0002543	-3.11111	Down	ocu-miR-15a-5p	157	-22.05
novel_circ_0002543	-3.11111	Down	ocu-miR-15b-5p	160	-19.49
novel_circ_0002543	-3.11111	Down	ocu-miR-29a-3p	152	-22.57
novel_circ_0002543	-3.11111	Down	ocu-miR-29c-3p	152	-22.57
novel_circ_0002543	-3.11111	Down	ocu-miR-133a-3p	158	-25.61
novel_circ_0002543	-3.11111	Down	ocu-miR-133b-3p	158	-25.61
novel_circ_0002543	-3.11111	Down	ocu-miR-370-5p	166	-29.83
novel_circ_0002543	-3.11111	Down	ocu-miR-378-5p	156	-20.25
novel_circ_0002543	-3.11111	Down	ocu-miR-424-5p	153	-16.62
novel_circ_0002543	-3.11111	Down	ocu-miR-449a-5p	151	-17.53
novel_circ_0002543	-3.11111	Down	ocu-miR-455-5p	157	-20.76
novel_circ_0002543	-3.11111	Down	ocu-miR-497-5p	158	-21.65
novel_circ_0002543	-3.11111	Down	ocu-miR-532-3p	152	-23.08
novel_circ_0002732	-5.00583	Down	ocu-miR-22-3p	154	-20.42
novel_circ_0002732	-5.00583	Down	ocu-miR-449a-5p	152	-21.14
novel_circ_0002763	-5.63624	Down	ocu-miR-22-5p	165	-16.56
novel_circ_0002967	-4.60886	Down	ocu-miR-24-3p	162	-26.17
novel_circ_0002967	-4.60886	Down	ocu-miR-26b-3p	159	-16.88
novel_circ_0002967	-4.60886	Down	ocu-miR-30a-3p	463	-39.08
novel_circ_0002967	-4.60886	Down	ocu-miR-30d-3p	321	-29.94
novel_circ_0002967	-4.60886	Down	ocu-miR-30e-3p	301	-22.74
novel_circ_0002967	-4.60886	Down	ocu-miR-99a-3p	152	-18.33
novel_circ_0002967	-4.60886	Down	ocu-miR-146a-5p	160	-18.03
novel_circ_0002967	-4.60886	Down	ocu-miR-148a-5p	297	-25.12
novel_circ_0002967	-4.60886	Down	ocu-miR-148b-5p	301	-26.76
novel_circ_0002967	-4.60886	Down	ocu-miR-188-5p	151	-19.13
novel_circ_0002967	-4.60886	Down	ocu-miR-195-3p	163	-19.29
novel_circ_0002967	-4.60886	Down	ocu-miR-199a-3p	164	-18.25
novel_circ_0002967	-4.60886	Down	ocu-miR-452-5p	300	-30.53
novel_circ_0002967	-4.60886	Down	ocu-miR-501-5p	153	-16.47
novel_circ_0002967	-4.60886	Down	ocu-miR-3059-5p	286	-38.09
novel_circ_0002967	-4.60886	Down	ocu-miR-7180-5p	161	-17.29
novel_circ_0000857	-4.7886	Down	ocu-miR-29a-3p	290	-32.88
novel_circ_0000857	-4.7886	Down	ocu-miR-29b-3p	284	-33.72
novel_circ_0000857	-4.7886	Down	ocu-miR-29c-3p	288	-33.01
novel_circ_0000874	-2.16203	Down	ocu-miR-12093-3p	155	-27.22
novel_circ_0000875	-1.25717	Down	ocu-miR-12093-3p	155	-27.22
novel_circ_0001174	-1.80022	Down	ocu-miR-148a-3p	153	-18.96
novel_circ_0001269	-5.07131	Down	ocu-miR-7a-3p	153	-21.18
novel_circ_0001269	-5.07131	Down	ocu-miR-106b-5p	152	-16.3
novel_circ_0001269	-5.07131	Down	ocu-miR-181a-5p	164	-19.97
novel_circ_0001269	-5.07131	Down	ocu-miR-181b-5p	160	-19.32
novel_circ_0001269	-5.07131	Down	ocu-miR-181d-5p	160	-19.32
novel_circ_0001269	-5.07131	Down	ocu-miR-197-3p	152	-16.71
novel_circ_0001269	-5.07131	Down	ocu-miR-12092-5p	151	-15.15
novel_circ_0001298	-4.67056	Down	ocu-miR-130b-5p	160	-17.09
novel_circ_0001298	-4.67056	Down	ocu-miR-133a-3p	161	-25.19
novel_circ_0001298	-4.67056	Down	ocu-miR-133b-3p	156	-22.22
novel_circ_0001298	-4.67056	Down	ocu-miR-221-5p	162	-22.96
novel_circ_0001352	-4.50155	Down	ocu-miR-20a-5p	160	-15.15
novel_circ_0001352	-4.50155	Down	ocu-miR-148a-5p	157	-16.52
novel_circ_0001352	-4.50155	Down	ocu-miR-148b-5p	155	-15.92
novel_circ_0001352	-4.50155	Down	ocu-miR-181b-3p	151	-20.34
novel_circ_0001352	-4.50155	Down	ocu-miR-340-3p	156	-18.84
novel_circ_0001479	-1.40306	Down	ocu-miR-28-5p	158	-15.16
novel_circ_0001485	-1.92799	Down	ocu-miR-23b-3p	164	-15.97
novel_circ_0001485	-1.92799	Down	ocu-miR-130b-5p	153	-16.57
novel_circ_0001485	-1.92799	Down	ocu-miR-350-3p	156	-15.27
novel_circ_0001485	-1.92799	Down	ocu-miR-487a-5p	152	-17.67
novel_circ_0001514	-6.26491	Down	ocu-miR-9-3p	151	-16.94
novel_circ_0001514	-6.26491	Down	ocu-miR-502a-3p	151	-16.47
novel_circ_0001514	-6.26491	Down	ocu-miR-502b-3p	153	-16.47
novel_circ_0001514	-6.26491	Down	ocu-miR-574-5p	152	-18.1
novel_circ_0001514	-6.26491	Down	ocu-miR-12093-3p	152	-24.42
novel_circ_0001559	-2.38913	Down	ocu-miR-335-3p	155	-17.16
novel_circ_0001559	-2.38913	Down	ocu-miR-452-3p	151	-16.16
novel_circ_0001634	-1.90724	Down	ocu-miR-188-5p	154	-17.54
novel_circ_0001634	-1.90724	Down	ocu-miR-301a-5p	155	-15.9
novel_circ_0001634	-1.90724	Down	ocu-miR-1197-3p	155	-15.21
novel_circ_0001648	-5.15453	Down	ocu-miR-28-3p	161	-15.9
novel_circ_0001648	-5.15453	Down	ocu-miR-145-5p	168	-20.31
novel_circ_0001648	-5.15453	Down	ocu-miR-222-3p	151	-15.91
novel_circ_0001648	-5.15453	Down	ocu-miR-2387-5p	153	-19.21
novel_circ_0001649	-2.55934	Down	ocu-miR-28-3p	161	-15.9
novel_circ_0001649	-2.55934	Down	ocu-miR-145-5p	168	-20.31
novel_circ_0001649	-2.55934	Down	ocu-miR-222-3p	151	-15.91
novel_circ_0001649	-2.55934	Down	ocu-miR-2387-5p	153	-19.21
novel_circ_0001657	-1.50126	Down	ocu-miR-20a-5p	152	-15.02
novel_circ_0001657	-1.50126	Down	ocu-miR-106a-5p	152	-15.28
novel_circ_0001665	-3.60716	Down	ocu-miR-138-5p	152	-18.62
novel_circ_0001665	-3.60716	Down	ocu-miR-186-5p	165	-16.44
novel_circ_0001665	-3.60716	Down	ocu-miR-501-5p	184	-32.82
novel_circ_0004066	-5.30758	Down	ocu-miR-148b-5p	152	-15.25
novel_circ_0004066	-5.30758	Down	ocu-miR-301a-5p	157	-19.11
novel_circ_0004066	-5.30758	Down	ocu-miR-500-5p	155	-17.32
novel_circ_0004066	-5.30758	Down	ocu-miR-502b-5p	155	-17.09
novel_circ_0004093	-2.18548	Down	ocu-miR-105a-5p	153	-15.82
novel_circ_0004093	-2.18548	Down	ocu-miR-221-5p	156	-19.18
novel_circ_0004098	-1.06025	Down	ocu-miR-200c-3p	151	-17.01
novel_circ_0004098	-1.06025	Down	ocu-miR-423-5p	153	-27.84
novel_circ_0004098	-1.06025	Down	ocu-miR-452-5p	155	-17.32
novel_circ_0004132	-2.24156	Down	ocu-miR-495-3p	163	-17.78
novel_circ_0004132	-2.24156	Down	ocu-miR-12093-3p	154	-29.84
novel_circ_0004165	-3.37419	Down	ocu-miR-1-5p	164	-18.51
novel_circ_0004165	-3.37419	Down	ocu-miR-28-5p	164	-20.6
novel_circ_0004165	-3.37419	Down	ocu-miR-135b-5p	159	-16.32
novel_circ_0004165	-3.37419	Down	ocu-miR-500-5p	157	-18.47
novel_circ_0004165	-3.37419	Down	ocu-miR-502b-5p	164	-17.01
novel_circ_0004165	-3.37419	Down	ocu-miR-708-5p	160	-18.13
novel_circ_0004265	-4.6169	Down	ocu-miR-22-5p	157	-17.55
novel_circ_0004265	-4.6169	Down	ocu-miR-105a-5p	152	-15.9
novel_circ_0004448	-1.47509	Down	ocu-miR-125b-5p	154	-20.44
novel_circ_0004448	-1.47509	Down	ocu-miR-182-5p	151	-15.76
novel_circ_0004480	-4.54845	Down	ocu-miR-15b-5p	153	-16.39
novel_circ_0004480	-4.54845	Down	ocu-miR-424-5p	153	-22.6
novel_circ_0004491	-3.64183	Down	ocu-miR-127-3p	154	-25.76
novel_circ_0004491	-3.64183	Down	ocu-miR-148a-3p	153	-18.12
novel_circ_0004491	-3.64183	Down	ocu-miR-152-3p	157	-21.76
novel_circ_0004491	-3.64183	Down	ocu-miR-301a-5p	171	-22.1
novel_circ_0004491	-3.64183	Down	ocu-miR-500-5p	167	-26.21
novel_circ_0004491	-3.64183	Down	ocu-miR-502b-5p	155	-15.97
novel_circ_0003052	-2.00303	Down	ocu-miR-194-5p	158	-18.09
novel_circ_0003053	-2.22512	Down	ocu-miR-27b-3p	152	-20.21
novel_circ_0003053	-2.22512	Down	ocu-miR-194-5p	158	-18.09
novel_circ_0003053	-2.22512	Down	ocu-miR-889-5p	299	-29.91
novel_circ_0003054	-5.31186	Down	ocu-miR-194-5p	158	-18.09
novel_circ_0003239	-1.78664	Down	ocu-miR-148a-3p	166	-24.27
novel_circ_0003239	-1.78664	Down	ocu-miR-148b-3p	154	-21.05
novel_circ_0003239	-1.78664	Down	ocu-miR-152-3p	161	-25.81
novel_circ_0003239	-1.78664	Down	ocu-miR-199a-5p	159	-19.87
novel_circ_0003239	-1.78664	Down	ocu-miR-361-5p	160	-22.53
novel_circ_0003386	-1.89634	Down	ocu-miR-22-3p	167	-21.3
novel_circ_0003386	-1.89634	Down	ocu-miR-29c-5p	162	-22.93
novel_circ_0003541	-3.13856	Down	ocu-miR-125b-2-3p	154	-17.66
novel_circ_0003541	-3.13856	Down	ocu-miR-151-5p	162	-25.01
novel_circ_0003541	-3.13856	Down	ocu-miR-421-3p	159	-20.22
novel_circ_0003564	-3.01629	Down	ocu-miR-105a-5p	158	-17.01
novel_circ_0003564	-3.01629	Down	ocu-miR-654-3p	151	-19.08
novel_circ_0003593	-2.9053	Down	ocu-miR-23b-3p	164	-15.48
novel_circ_0003593	-2.9053	Down	ocu-miR-103a-3p	151	-16.59
novel_circ_0003593	-2.9053	Down	ocu-miR-150-5p	152	-19.86
novel_circ_0003593	-2.9053	Down	ocu-miR-486-5p	154	-21.37
novel_circ_0003593	-2.9053	Down	ocu-miR-500-3p	151	-20.91
novel_circ_0003821	-1.18246	Down	ocu-miR-139-3p	152	-21.48
novel_circ_0003920	-4.4313	Down	ocu-miR-10b-3p	161	-17.77
novel_circ_0003920	-4.4313	Down	ocu-miR-24-3p	319	-45.16
novel_circ_0003920	-4.4313	Down	ocu-miR-26b-3p	155	-16.17
novel_circ_0003920	-4.4313	Down	ocu-miR-133a-3p	153	-16.73
novel_circ_0003920	-4.4313	Down	ocu-miR-133b-3p	152	-15.05
novel_circ_0003920	-4.4313	Down	ocu-miR-378-3p	155	-21.31
novel_circ_0003920	-4.4313	Down	ocu-miR-502a-5p	151	-15.72
novel_circ_0003920	-4.4313	Down	ocu-miR-502b-5p	155	-15.09
novel_circ_0004007	-5.00614	Down	ocu-miR-196a-5p	155	-20.61
novel_circ_0004007	-5.00614	Down	ocu-miR-370-3p	158	-25.86
novel_circ_0004007	-5.00614	Down	ocu-miR-449a-5p	161	-22.12
novel_circ_0004007	-5.00614	Down	ocu-miR-708-5p	155	-15.15
novel_circ_0004011	-5.56216	Down	ocu-miR-127-3p	153	-18.87
novel_circ_0004011	-5.56216	Down	ocu-miR-221-5p	153	-19.01
novel_circ_0005316	-4.66472	Down	ocu-miR-135a-3p	155	-17.61
novel_circ_0005316	-4.66472	Down	ocu-miR-148a-5p	153	-17.57
novel_circ_0005316	-4.66472	Down	ocu-miR-199a-5p	161	-19.62
novel_circ_0005316	-4.66472	Down	ocu-miR-222-3p	164	-29.52
novel_circ_0005316	-4.66472	Down	ocu-miR-223-5p	163	-17.81
novel_circ_0005638	-4.5614	Down	ocu-miR-328-3p	154	-20.36
novel_circ_0005691	-4.13324	Down	ocu-miR-24-3p	153	-20.19
novel_circ_0005691	-4.13324	Down	ocu-miR-194-5p	151	-17.66
novel_circ_0005691	-4.13324	Down	ocu-miR-450a-2-3p	153	-15.26
novel_circ_0005691	-4.13324	Down	ocu-miR-12092-5p	159	-26.48
novel_circ_0005854	-1.68313	Down	ocu-miR-672-5p	163	-29.33
novel_circ_0005880	-1.46289	Down	ocu-miR-26b-3p	158	-20.41
novel_circ_0005880	-1.46289	Down	ocu-miR-148b-5p	160	-16.38
novel_circ_0005880	-1.46289	Down	ocu-miR-181a-5p	154	-17.39
novel_circ_0005880	-1.46289	Down	ocu-miR-181b-5p	162	-19.76
novel_circ_0005880	-1.46289	Down	ocu-miR-181d-5p	166	-20.43
novel_circ_0005883	-5.6041	Down	ocu-miR-182-5p	153	-17.08
novel_circ_0005996	-1.97623	Down	ocu-miR-22-3p	151	-19.4
novel_circ_0005996	-1.97623	Down	ocu-miR-30b-3p	157	-16.97
novel_circ_0005996	-1.97623	Down	ocu-miR-425-5p	151	-18.02
novel_circ_0005996	-1.97623	Down	ocu-miR-502a-5p	159	-21.25
novel_circ_0006132	-1.31725	Down	ocu-miR-424-5p	156	-16.64
novel_circ_0006132	-1.31725	Down	ocu-miR-708-5p	151	-15.18
novel_circ_0006132	-1.31725	Down	ocu-miR-873-3p	162	-24.26
novel_circ_0004877	-2.8706	Down	ocu-miR-1-5p	170	-17.47
novel_circ_0004877	-2.8706	Down	ocu-miR-26b-3p	158	-15.86
novel_circ_0004877	-2.8706	Down	ocu-miR-127-5p	155	-23.57
novel_circ_0004923	-4.50803	Down	ocu-miR-30b-3p	151	-25.43
novel_circ_0004923	-4.50803	Down	ocu-miR-361-3p	161	-26.09
novel_circ_0004923	-4.50803	Down	ocu-miR-378-5p	305	-37.86
novel_circ_0004923	-4.50803	Down	ocu-miR-382-5p	152	-18.08
novel_circ_0004970	-4.93626	Down	ocu-miR-22-5p	155	-19.52
novel_circ_0004970	-4.93626	Down	ocu-miR-29c-5p	153	-18.63
novel_circ_0004970	-4.93626	Down	ocu-miR-133a-5p	157	-24.66
novel_circ_0005157	-1.59113	Down	ocu-miR-135a-5p	288	-25.51
novel_circ_0005157	-1.59113	Down	ocu-miR-135b-5p	292	-26.6
novel_circ_0005157	-1.59113	Down	ocu-miR-148a-3p	151	-20.4
novel_circ_0005157	-1.59113	Down	ocu-miR-214-3p	155	-20.76
novel_circ_0005161	-3.46478	Down	ocu-miR-7180-5p	158	-18.48
novel_circ_0006930	-2.31219	Down	ocu-miR-382-5p	156	-15.61
novel_circ_0006930	-2.31219	Down	ocu-miR-502a-5p	152	-17.86
novel_circ_0006941	-2.72797	Down	ocu-miR-138-5p	151	-21.96
novel_circ_0006941	-2.72797	Down	ocu-miR-432-5p	159	-21.94
novel_circ_0007190	-4.39948	Down	ocu-miR-139-5p	169	-29.5
novel_circ_0007190	-4.39948	Down	ocu-miR-350-3p	308	-32.57
novel_circ_0007190	-4.39948	Down	ocu-miR-361-3p	152	-22.58
novel_circ_0007190	-4.39948	Down	ocu-miR-502a-3p	153	-17.75
novel_circ_0007190	-4.39948	Down	ocu-miR-502b-3p	155	-17.81
novel_circ_0007190	-4.39948	Down	ocu-miR-872-5p	154	-21.12
novel_circ_0007281	-1.54024	Down	ocu-miR-135a-5p	154	-15.67
novel_circ_0007281	-1.54024	Down	ocu-miR-135b-5p	158	-17.93
novel_circ_0007281	-1.54024	Down	ocu-miR-136-5p	288	-29.6
novel_circ_0007281	-1.54024	Down	ocu-miR-379-5p	153	-17.57
novel_circ_0007326	-4.87673	Down	ocu-miR-335-3p	158	-16.84
novel_circ_0007460	-7.65588	Down	ocu-miR-500-5p	156	-15.34
novel_circ_0007460	-7.65588	Down	ocu-miR-500-3p	159	-20.21
novel_circ_0007460	-7.65588	Down	ocu-miR-3059-5p	156	-22.07
novel_circ_0007460	-7.65588	Down	ocu-miR-12092-5p	154	-20.31
novel_circ_0007461	-5.27034	Down	ocu-miR-27b-3p	155	-16.65
novel_circ_0007461	-5.27034	Down	ocu-miR-328-3p	162	-28.07
novel_circ_0007462	-6.91621	Down	ocu-miR-27b-3p	155	-16.65
novel_circ_0006280	-2.07815	Down	ocu-miR-20b-5p	152	-15.87
novel_circ_0006280	-2.07815	Down	ocu-miR-382-5p	158	-18.86
novel_circ_0006383	-2.43483	Down	ocu-miR-145-5p	324	-39.35
novel_circ_0006383	-2.43483	Down	ocu-miR-204-5p	153	-20.23
novel_circ_0006383	-2.43483	Down	ocu-miR-411-5p	151	-17.65
novel_circ_0006383	-2.43483	Down	ocu-miR-432-5p	156	-20.99
novel_circ_0006384	-5.55734	Down	ocu-miR-145-5p	173	-23.79
novel_circ_0006384	-5.55734	Down	ocu-miR-204-5p	153	-20.23
novel_circ_0006384	-5.55734	Down	ocu-miR-411-5p	151	-17.65
novel_circ_0006453	-3.62571	Down	ocu-miR-103a-3p	152	-19.32
novel_circ_0006453	-3.62571	Down	ocu-miR-188-5p	165	-23.71
novel_circ_0006554	-3.37683	Down	ocu-miR-7a-3p	157	-16.15
novel_circ_0015173	-2.08457	Down	ocu-miR-143-3p	157	-15.5
novel_circ_0015173	-2.08457	Down	ocu-miR-214-5p	153	-21.83
novel_circ_0015173	-2.08457	Down	ocu-miR-301a-5p	159	-15.15
novel_circ_0015173	-2.08457	Down	ocu-miR-381-3p	152	-15.29
novel_circ_0015014	-3.9731	Down	ocu-miR-135a-5p	151	-19.63
novel_circ_0015014	-3.9731	Down	ocu-miR-486-3p	166	-26.42
novel_circ_0014938	-4.56034	Down	ocu-miR-10b-3p	158	-22.88
novel_circ_0014938	-4.56034	Down	ocu-miR-16b-5p	151	-15.59
novel_circ_0014938	-4.56034	Down	ocu-miR-130b-5p	153	-20.58
novel_circ_0014938	-4.56034	Down	ocu-miR-136-5p	315	-28.38
novel_circ_0014938	-4.56034	Down	ocu-miR-145-5p	160	-22.72
novel_circ_0014938	-4.56034	Down	ocu-miR-145-3p	312	-34.38
novel_circ_0014938	-4.56034	Down	ocu-miR-214-3p	315	-39.51
novel_circ_0014938	-4.56034	Down	ocu-miR-328-3p	155	-21.72
novel_circ_0013337	-4.69627	Down	ocu-miR-125b-2-3p	151	-23.32
novel_circ_0013337	-4.69627	Down	ocu-miR-433-3p	171	-27.33
novel_circ_0013383	-4.86565	Down	ocu-miR-125b-5p	159	-19.03
novel_circ_0013404	-1.56359	Down	ocu-let-7g-5p	161	-16.78
novel_circ_0013404	-1.56359	Down	ocu-miR-22-5p	302	-28.5
novel_circ_0013404	-1.56359	Down	ocu-miR-125b-2-3p	158	-20.62
novel_circ_0013404	-1.56359	Down	ocu-miR-140-3p	319	-50.8
novel_circ_0013404	-1.56359	Down	ocu-miR-151-3p	152	-15.22
novel_circ_0013404	-1.56359	Down	ocu-miR-185-5p	289	-33.23
novel_circ_0013404	-1.56359	Down	ocu-miR-197-3p	560	-52.17
novel_circ_0013404	-1.56359	Down	ocu-miR-223-3p	305	-23.2
novel_circ_0013404	-1.56359	Down	ocu-miR-224-5p	157	-22.65
novel_circ_0013404	-1.56359	Down	ocu-miR-299-5p	155	-18.35
novel_circ_0013404	-1.56359	Down	ocu-miR-335-3p	316	-24.63
novel_circ_0013404	-1.56359	Down	ocu-miR-370-5p	289	-44.98
novel_circ_0013404	-1.56359	Down	ocu-miR-381-5p	151	-18.1
novel_circ_0013404	-1.56359	Down	ocu-miR-421-3p	310	-29.27
novel_circ_0013404	-1.56359	Down	ocu-miR-672-5p	309	-37.11
novel_circ_0013404	-1.56359	Down	ocu-miR-6529-5p	161	-24.24
novel_circ_0013409	-2.30775	Down	ocu-miR-378-3p	178	-31.22
novel_circ_0013409	-2.30775	Down	ocu-miR-424-3p	158	-16.74
novel_circ_0013420	-1.49698	Down	ocu-miR-30c-3p	159	-19.59
novel_circ_0013420	-1.49698	Down	ocu-miR-30c-2-3p	159	-15.9
novel_circ_0013420	-1.49698	Down	ocu-miR-574-5p	158	-21.44
novel_circ_0013503	-3.37784	Down	ocu-miR-370-3p	154	-27.7
novel_circ_0013505	-4.94525	Down	ocu-miR-188-5p	161	-27.3
novel_circ_0013505	-4.94525	Down	ocu-miR-370-3p	154	-27.7
novel_circ_0013531	-2.26481	Down	ocu-miR-21-5p	161	-17.03
novel_circ_0013531	-2.26481	Down	ocu-miR-28-5p	151	-16.71
novel_circ_0013531	-2.26481	Down	ocu-miR-136-5p	154	-17.81
novel_circ_0013531	-2.26481	Down	ocu-miR-708-5p	162	-20.17
novel_circ_0013543	-1.55271	Down	ocu-miR-140-3p	304	-46.11
novel_circ_0013543	-1.55271	Down	ocu-miR-181c-3p	153	-18.5
novel_circ_0013543	-1.55271	Down	ocu-miR-193a-5p	152	-20.54
novel_circ_0013543	-1.55271	Down	ocu-miR-452-3p	156	-19.81
novel_circ_0013577	-1.30799	Down	ocu-miR-133a-3p	152	-27.71
novel_circ_0013577	-1.30799	Down	ocu-miR-133b-3p	152	-24.27
novel_circ_0013577	-1.30799	Down	ocu-miR-145-5p	154	-19.76
novel_circ_0013577	-1.30799	Down	ocu-miR-361-3p	155	-21.51
novel_circ_0013577	-1.30799	Down	ocu-miR-362-5p	157	-23.43
novel_circ_0013577	-1.30799	Down	ocu-miR-452-5p	151	-15.69
novel_circ_0013577	-1.30799	Down	ocu-miR-502a-5p	165	-23.65
novel_circ_0013577	-1.30799	Down	ocu-miR-2387-5p	155	-22.84
novel_circ_0013577	-1.30799	Down	ocu-miR-12093-3p	160	-29.9
novel_circ_0013600	-1.73813	Down	ocu-miR-181b-3p	153	-15.76
novel_circ_0013600	-1.73813	Down	ocu-miR-628-5p	167	-17.61
novel_circ_0013601	-2.40204	Down	ocu-miR-181b-3p	153	-15.76
novel_circ_0013601	-2.40204	Down	ocu-miR-501-5p	156	-18.27
novel_circ_0013601	-2.40204	Down	ocu-miR-628-5p	167	-17.61
novel_circ_0013615	-4.55243	Down	ocu-miR-197-3p	155	-19.14
novel_circ_0013616	-1.57113	Down	ocu-miR-130b-5p	156	-17.26
novel_circ_0013616	-1.57113	Down	ocu-miR-197-3p	155	-19.14
novel_circ_0013616	-1.57113	Down	ocu-miR-424-3p	157	-22.61
novel_circ_0017064	-3.18059	Down	ocu-miR-127-5p	160	-18.74
novel_circ_0017064	-3.18059	Down	ocu-miR-532-5p	160	-18.55
novel_circ_0016577	-5.14413	Down	ocu-miR-301a-5p	163	-19.37
novel_circ_0016577	-5.14413	Down	ocu-miR-328-3p	158	-22.56
novel_circ_0009108	-2.87323	Down	ocu-miR-361-3p	288	-43.55
novel_circ_0009251	-3.04163	Down	ocu-miR-22-5p	291	-28.54
novel_circ_0009251	-3.04163	Down	ocu-miR-370-5p	154	-16.61
novel_circ_0009251	-3.04163	Down	ocu-miR-382-5p	152	-17.87
novel_circ_0009270	-2.26673	Down	ocu-miR-103a-3p	151	-17.81
novel_circ_0009270	-2.26673	Down	ocu-miR-328-3p	154	-16.81
novel_circ_0009327	-2.81591	Down	ocu-miR-125b-2-3p	165	-22.16
novel_circ_0009327	-2.81591	Down	ocu-miR-145-5p	154	-16.04
novel_circ_0009392	-2.13257	Down	ocu-miR-424-5p	156	-17.11
novel_circ_0009630	-1.16303	Down	ocu-miR-26b-3p	156	-17.07
novel_circ_0009630	-1.16303	Down	ocu-miR-103a-3p	163	-25.55
novel_circ_0009630	-1.16303	Down	ocu-miR-130b-5p	152	-17.74
novel_circ_0009699	-2.67216	Down	ocu-miR-136-5p	160	-18.72
novel_circ_0009699	-2.67216	Down	ocu-miR-452-3p	159	-19.3
novel_circ_0009700	-5.20671	Down	ocu-miR-500-5p	161	-16.4
novel_circ_0009700	-5.20671	Down	ocu-miR-6529-3p	154	-23.22
novel_circ_0009729	-3.92631	Down	ocu-miR-12090-5p	159	-22.31
novel_circ_0009740	-2.41676	Down	ocu-miR-96-5p	309	-32.48
novel_circ_0009833	-2.93092	Down	ocu-miR-30b-3p	162	-27.27
novel_circ_0009833	-2.93092	Down	ocu-miR-214-3p	157	-21.57
novel_circ_0009912	-4.68286	Down	ocu-miR-136-5p	160	-19.23
novel_circ_0009912	-4.68286	Down	ocu-miR-652-3p	152	-17.56
novel_circ_0009912	-4.68286	Down	ocu-miR-2387-5p	152	-22.12
novel_circ_0009912	-4.68286	Down	ocu-miR-12093-3p	155	-25.49
novel_circ_0009950	-1.78982	Down	ocu-miR-130b-5p	284	-22.03
novel_circ_0009950	-1.78982	Down	ocu-miR-12093-3p	312	-50.35
novel_circ_0009963	-2.66371	Down	ocu-miR-28-5p	160	-21.41
novel_circ_0009963	-2.66371	Down	ocu-miR-140-3p	156	-17.09
novel_circ_0009963	-2.66371	Down	ocu-miR-361-3p	159	-24.49
novel_circ_0009979	-2.16176	Down	ocu-miR-130b-5p	157	-17.38
novel_circ_0010080	-4.45273	Down	ocu-miR-26b-3p	160	-22.23
novel_circ_0010080	-4.45273	Down	ocu-miR-28-3p	173	-22.15
novel_circ_0010080	-4.45273	Down	ocu-miR-127-5p	163	-23.06
novel_circ_0010080	-4.45273	Down	ocu-miR-151-3p	154	-22.71
novel_circ_0010080	-4.45273	Down	ocu-miR-708-3p	156	-23.3
novel_circ_0010367	-2.18728	Down	ocu-miR-30a-5p	160	-20.15
novel_circ_0010367	-2.18728	Down	ocu-miR-30b-5p	152	-15.89
novel_circ_0010367	-2.18728	Down	ocu-miR-30c-5p	152	-15.98
novel_circ_0010367	-2.18728	Down	ocu-miR-30d-5p	157	-17.86
novel_circ_0010367	-2.18728	Down	ocu-miR-30e-5p	160	-20.47
novel_circ_0010367	-2.18728	Down	ocu-miR-130b-5p	282	-22.02
novel_circ_0010367	-2.18728	Down	ocu-miR-148a-5p	155	-15.47
novel_circ_0010367	-2.18728	Down	ocu-miR-148b-5p	162	-15.09
novel_circ_0010410	-4.68286	Down	ocu-miR-23b-3p	156	-15.06
novel_circ_0010492	-4.44063	Down	ocu-miR-105a-5p	155	-15.04
novel_circ_0010492	-4.44063	Down	ocu-miR-145-5p	170	-23.27
novel_circ_0010492	-4.44063	Down	ocu-miR-432-5p	163	-25.56
novel_circ_0010493	-4.64652	Down	ocu-miR-30a-5p	156	-17.83
novel_circ_0010493	-4.64652	Down	ocu-miR-105a-5p	155	-15.04
novel_circ_0010493	-4.64652	Down	ocu-miR-130a-3p	158	-21.1
novel_circ_0010493	-4.64652	Down	ocu-miR-148b-3p	154	-16
novel_circ_0010493	-4.64652	Down	ocu-miR-151-5p	157	-26.06
novel_circ_0010493	-4.64652	Down	ocu-miR-432-5p	163	-25.56
novel_circ_0010493	-4.64652	Down	ocu-miR-653-5p	167	-18.83
novel_circ_0010499	-5.58496	Down	ocu-miR-30a-5p	157	-16.6
novel_circ_0010499	-5.58496	Down	ocu-miR-30d-5p	161	-17.89
novel_circ_0010499	-5.58496	Down	ocu-miR-30e-5p	165	-18.06
novel_circ_0010499	-5.58496	Down	ocu-miR-133a-5p	154	-15.23
novel_circ_0010510	-5.55701	Down	ocu-miR-302c-3p	151	-19.16
novel_circ_0010510	-5.55701	Down	ocu-miR-302a-3p	153	-18.12
novel_circ_0010510	-5.55701	Down	ocu-miR-302d-3p	159	-22.27
novel_circ_0010510	-5.55701	Down	ocu-miR-125b-2-3p	154	-18.15
novel_circ_0010510	-5.55701	Down	ocu-miR-127-5p	153	-17.07
novel_circ_0010510	-5.55701	Down	ocu-miR-134-5p	155	-18.49
novel_circ_0010510	-5.55701	Down	ocu-miR-145-5p	156	-20.25
novel_circ_0010510	-5.55701	Down	ocu-miR-221-5p	157	-18.47
novel_circ_0010510	-5.55701	Down	ocu-miR-361-3p	158	-19.34
novel_circ_0010510	-5.55701	Down	ocu-miR-449a-5p	154	-17.86
novel_circ_0010510	-5.55701	Down	ocu-miR-654-3p	154	-19.4
novel_circ_0010523	-4.67209	Down	ocu-let-7a-5p	165	-21.44
novel_circ_0010523	-4.67209	Down	ocu-let-7b-5p	159	-22.02
novel_circ_0010523	-4.67209	Down	ocu-let-7c-5p	161	-22.29
novel_circ_0010523	-4.67209	Down	ocu-let-7d-5p	165	-22.01
novel_circ_0010523	-4.67209	Down	ocu-let-7f-5p	157	-16.76
novel_circ_0010523	-4.67209	Down	ocu-let-7g-5p	157	-17.27
novel_circ_0010523	-4.67209	Down	ocu-let-7i-5p	158	-18.19
novel_circ_0010523	-4.67209	Down	ocu-miR-29a-3p	152	-17.65
novel_circ_0010523	-4.67209	Down	ocu-miR-29b-3p	156	-20.74
novel_circ_0010523	-4.67209	Down	ocu-miR-29c-3p	156	-19.26
novel_circ_0010523	-4.67209	Down	ocu-miR-193b-5p	160	-21.83
novel_circ_0010523	-4.67209	Down	ocu-miR-539-5p	151	-15.5
novel_circ_0010523	-4.67209	Down	ocu-miR-889-5p	158	-15.22
novel_circ_0010638	-4.4523	Down	ocu-miR-7a-5p	301	-32.46
novel_circ_0010638	-4.4523	Down	ocu-miR-30b-3p	152	-26.14
novel_circ_0010638	-4.4523	Down	ocu-miR-105a-2-3p	153	-21.98
novel_circ_0010638	-4.4523	Down	ocu-miR-2387-5p	156	-29.52
novel_circ_0010638	-4.4523	Down	ocu-miR-12090-3p	159	-25.75
novel_circ_0010960	-2.99222	Down	ocu-let-7a-5p	154	-20.44
novel_circ_0010960	-2.99222	Down	ocu-let-7c-5p	154	-20.34
novel_circ_0010960	-2.99222	Down	ocu-let-7d-5p	158	-24.24
novel_circ_0010960	-2.99222	Down	ocu-let-7f-5p	154	-15.76
novel_circ_0010960	-2.99222	Down	ocu-let-7g-5p	153	-15.31
novel_circ_0010960	-2.99222	Down	ocu-miR-185-3p	299	-41.09
novel_circ_0010960	-2.99222	Down	ocu-miR-7180-5p	162	-25.96
novel_circ_0010960	-2.99222	Down	ocu-miR-12093-3p	284	-40.92
novel_circ_0010990	-1.87135	Down	ocu-miR-361-3p	169	-29.99
novel_circ_0011058	-4.50803	Down	ocu-miR-127-5p	166	-28.93
novel_circ_0011095	-3.39308	Down	ocu-miR-148b-5p	163	-19.12
novel_circ_0011151	-5.00027	Down	ocu-miR-302a-5p	168	-21.56
novel_circ_0011151	-5.00027	Down	ocu-miR-222-3p	163	-21.26
novel_circ_0016283	-3.63182	Down	ocu-let-7a-5p	154	-21.64
novel_circ_0016283	-3.63182	Down	ocu-let-7b-5p	156	-25.47
novel_circ_0016283	-3.63182	Down	ocu-let-7c-5p	154	-22.53
novel_circ_0016283	-3.63182	Down	ocu-let-7d-5p	154	-23.46
novel_circ_0016283	-3.63182	Down	ocu-let-7f-5p	156	-19.3
novel_circ_0016283	-3.63182	Down	ocu-let-7g-5p	151	-18.54
novel_circ_0016283	-3.63182	Down	ocu-let-7i-5p	151	-22.01
novel_circ_0016283	-3.63182	Down	ocu-miR-15a-5p	152	-18.03
novel_circ_0016283	-3.63182	Down	ocu-miR-16a-5p	152	-18.67
novel_circ_0016283	-3.63182	Down	ocu-miR-16b-5p	152	-20.88
novel_circ_0016283	-3.63182	Down	ocu-miR-337-5p	152	-19.39
novel_circ_0016283	-3.63182	Down	ocu-miR-503-5p	163	-24.3
novel_circ_0016283	-3.63182	Down	ocu-miR-672-5p	157	-19.65
novel_circ_0017753	-4.57963	Down	ocu-miR-22-3p	152	-16.5
novel_circ_0017753	-4.57963	Down	ocu-miR-365-2-5p	152	-17.89
novel_circ_0017736	-6.82032	Down	ocu-miR-7a-5p	157	-17.46
novel_circ_0017736	-6.82032	Down	ocu-miR-29a-3p	152	-16.86
novel_circ_0017736	-6.82032	Down	ocu-miR-29b-3p	152	-18.08
novel_circ_0017736	-6.82032	Down	ocu-miR-29c-3p	152	-17.71
novel_circ_0017736	-6.82032	Down	ocu-miR-365-5p	310	-49.07
novel_circ_0017736	-6.82032	Down	ocu-miR-365-2-5p	328	-59.41
novel_circ_0017736	-6.82032	Down	ocu-miR-12090-5p	154	-18.48
novel_circ_0017312	-2.24937	Down	ocu-miR-15a-5p	296	-31.62
novel_circ_0017312	-2.24937	Down	ocu-miR-16a-5p	300	-32.84
novel_circ_0017312	-2.24937	Down	ocu-miR-16b-5p	300	-33.22
novel_circ_0017312	-2.24937	Down	ocu-miR-29a-3p	151	-24.13
novel_circ_0017312	-2.24937	Down	ocu-miR-29b-3p	151	-20.41
novel_circ_0017312	-2.24937	Down	ocu-miR-29c-3p	151	-22.84
novel_circ_0017312	-2.24937	Down	ocu-miR-152-3p	153	-20.97
novel_circ_0017312	-2.24937	Down	ocu-miR-195-5p	304	-32.51
novel_circ_0017312	-2.24937	Down	ocu-miR-214-3p	288	-34.03
novel_circ_0017312	-2.24937	Down	ocu-miR-377-3p	437	-41.07
novel_circ_0017312	-2.24937	Down	ocu-miR-378-5p	152	-24.34
novel_circ_0017312	-2.24937	Down	ocu-miR-424-5p	284	-32.31
novel_circ_0017312	-2.24937	Down	ocu-miR-425-3p	156	-21.77
novel_circ_0017312	-2.24937	Down	ocu-miR-432-5p	319	-46.05
novel_circ_0017312	-2.24937	Down	ocu-miR-497-5p	157	-25.79
novel_circ_0017312	-2.24937	Down	ocu-miR-758-3p	160	-23.61
novel_circ_0017312	-2.24937	Down	ocu-miR-1197-3p	154	-15.74
novel_circ_0017312	-2.24937	Down	ocu-miR-7180-3p	160	-24.09
novel_circ_0017312	-2.24937	Down	ocu-miR-105b-5p	154	-18.1
novel_circ_0017458	-1.36179	Down	ocu-miR-148a-5p	159	-16.36
novel_circ_0017458	-1.36179	Down	ocu-miR-148b-5p	154	-17.26
novel_circ_0017458	-1.36179	Down	ocu-miR-432-5p	167	-27.78
novel_circ_0015745	-2.38023	Down	ocu-miR-18a-5p	157	-18.89
novel_circ_0015893	-2.26537	Down	ocu-miR-133a-3p	302	-40.02
novel_circ_0015893	-2.26537	Down	ocu-miR-133b-3p	297	-37.05
novel_circ_0013929	-4.41699	Down	ocu-miR-152-3p	155	-18.57
novel_circ_0013929	-4.41699	Down	ocu-miR-361-5p	155	-22.13
novel_circ_0013938	-2.23337	Down	ocu-miR-26b-3p	158	-20.64
novel_circ_0013938	-2.23337	Down	ocu-miR-199a-5p	152	-18.83
novel_circ_0013940	-1.71624	Down	ocu-miR-26b-3p	158	-20.64
novel_circ_0013940	-1.71624	Down	ocu-miR-199a-5p	152	-18.83
novel_circ_0013974	-1.2609	Down	ocu-miR-30a-5p	157	-19.14
novel_circ_0013974	-1.2609	Down	ocu-miR-30d-5p	154	-19.14
novel_circ_0013974	-1.2609	Down	ocu-miR-30e-5p	162	-20.66
novel_circ_0013974	-1.2609	Down	ocu-miR-872-3p	160	-17.72
novel_circ_0014073	-2.98787	Down	ocu-miR-185-3p	156	-24.54
novel_circ_0014073	-2.98787	Down	ocu-miR-2387-5p	160	-21.25
novel_circ_0014101	-1.62684	Down	ocu-miR-532-3p	157	-25.74
novel_circ_0014101	-1.62684	Down	ocu-miR-672-5p	155	-20.6
novel_circ_0014377	-4.61302	Down	ocu-let-7b-5p	154	-28.61
novel_circ_0014377	-4.61302	Down	ocu-let-7c-5p	153	-23.58
novel_circ_0014377	-4.61302	Down	ocu-let-7d-5p	152	-19.74
novel_circ_0014377	-4.61302	Down	ocu-let-7i-5p	151	-20.01
novel_circ_0014377	-4.61302	Down	ocu-miR-361-3p	450	-77.78
novel_circ_0014377	-4.61302	Down	ocu-miR-378-5p	169	-31.23
novel_circ_0014377	-4.61302	Down	ocu-miR-381-5p	155	-22.53
novel_circ_0014377	-4.61302	Down	ocu-miR-497-5p	154	-24.24
novel_circ_0014377	-4.61302	Down	ocu-miR-652-3p	154	-22.15
novel_circ_0014377	-4.61302	Down	ocu-miR-671-3p	161	-24.36
novel_circ_0014377	-4.61302	Down	ocu-miR-889-5p	155	-23.67
novel_circ_0014377	-4.61302	Down	ocu-miR-2387-5p	151	-21.11
novel_circ_0014377	-4.61302	Down	ocu-miR-3059-5p	157	-16.27
novel_circ_0014377	-4.61302	Down	ocu-miR-6529-3p	299	-40.86
novel_circ_0014380	-2.97026	Down	ocu-miR-30a-5p	168	-17.01
novel_circ_0014380	-2.97026	Down	ocu-miR-30b-5p	162	-16.56
novel_circ_0014380	-2.97026	Down	ocu-miR-30c-5p	160	-18.49
novel_circ_0014380	-2.97026	Down	ocu-miR-30d-5p	160	-16.3
novel_circ_0014380	-2.97026	Down	ocu-miR-30e-5p	164	-15.1
novel_circ_0014380	-2.97026	Down	ocu-miR-133a-5p	151	-17.32
novel_circ_0014380	-2.97026	Down	ocu-miR-145-5p	169	-29.62
novel_circ_0014380	-2.97026	Down	ocu-miR-452-3p	293	-33.6
novel_circ_0014384	-5.68429	Down	ocu-miR-24-3p	151	-20.21
novel_circ_0014384	-5.68429	Down	ocu-miR-143-3p	156	-18.71
novel_circ_0014384	-5.68429	Down	ocu-miR-146a-5p	169	-22.37
novel_circ_0014384	-5.68429	Down	ocu-miR-146b-5p	164	-19.84
novel_circ_0014384	-5.68429	Down	ocu-miR-148b-5p	157	-15.08
novel_circ_0014384	-5.68429	Down	ocu-miR-151-5p	152	-20.8
novel_circ_0014384	-5.68429	Down	ocu-miR-185-3p	289	-43.76
novel_circ_0014384	-5.68429	Down	ocu-miR-503-5p	159	-21.71
novel_circ_0014384	-5.68429	Down	ocu-miR-532-3p	155	-21.93
novel_circ_0014430	-4.57781	Down	ocu-miR-628-3p	151	-15.19
novel_circ_0014516	-3.62779	Down	ocu-miR-125b-5p	160	-24.11
novel_circ_0014536	-2.8667	Down	ocu-miR-3059-5p	290	-37.15
novel_circ_0014536	-2.8667	Down	ocu-miR-6529-3p	161	-17.18
novel_circ_0014590	-2.60315	Down	ocu-miR-204-5p	155	-16.61
novel_circ_0014739	-4.09061	Down	ocu-miR-12092-5p	159	-24.2
novel_circ_0014741	-1.27635	Down	ocu-miR-204-5p	151	-16.57
novel_circ_0014741	-1.27635	Down	ocu-miR-432-5p	151	-20.49
novel_circ_0017581	-3.17558	Down	ocu-miR-214-3p	291	-39.74
novel_circ_0011332	-3.45079	Down	ocu-miR-30c-3p	166	-23.74
novel_circ_0011332	-3.45079	Down	ocu-miR-30c-2-3p	158	-20.64
novel_circ_0011332	-3.45079	Down	ocu-miR-99a-3p	159	-17.57
novel_circ_0011332	-3.45079	Down	ocu-miR-185-3p	151	-17.8
novel_circ_0011332	-3.45079	Down	ocu-miR-214-5p	151	-16.96
novel_circ_0011332	-3.45079	Down	ocu-miR-501-3p	161	-23.66
novel_circ_0011332	-3.45079	Down	ocu-miR-502a-3p	161	-23.16
novel_circ_0011332	-3.45079	Down	ocu-miR-502b-3p	161	-20.86
novel_circ_0011332	-3.45079	Down	ocu-miR-1197-3p	155	-20.08
novel_circ_0011494	-4.98348	Down	ocu-miR-125b-2-3p	158	-20.99
novel_circ_0011494	-4.98348	Down	ocu-miR-214-5p	160	-23.69
novel_circ_0011649	-3.96729	Down	ocu-miR-22-3p	155	-16.64
novel_circ_0011649	-3.96729	Down	ocu-miR-30b-3p	151	-17.33
novel_circ_0011649	-3.96729	Down	ocu-miR-889-5p	298	-40.22
novel_circ_0011649	-3.96729	Down	ocu-miR-6529-5p	158	-22.78
novel_circ_0011673	-3.05242	Down	ocu-miR-26b-3p	158	-15.54
novel_circ_0011673	-3.05242	Down	ocu-miR-423-5p	151	-21.15
novel_circ_0011673	-3.05242	Down	ocu-miR-433-3p	162	-23.12
novel_circ_0017145	-2.50063	Down	ocu-miR-361-3p	157	-26.59
novel_circ_0017145	-2.50063	Down	ocu-miR-1197-3p	153	-22.95
novel_circ_0018038	-4.8247	Down	ocu-miR-130b-5p	161	-21.07
novel_circ_0016795	-3.48987	Down	ocu-miR-99a-5p	153	-19.24
novel_circ_0016795	-3.48987	Down	ocu-miR-100-5p	153	-19.81
novel_circ_0016795	-3.48987	Down	ocu-miR-150-5p	157	-21.35
novel_circ_0016795	-3.48987	Down	ocu-miR-365-5p	152	-20.7
novel_circ_0016795	-3.48987	Down	ocu-miR-365-2-5p	163	-26.55
novel_circ_0016795	-3.48987	Down	ocu-miR-3059-5p	152	-22.47
novel_circ_0016375	-4.41128	Down	ocu-miR-136-5p	151	-16.76
novel_circ_0017362	-5.64669	Down	ocu-miR-15a-5p	159	-19.1
novel_circ_0017362	-5.64669	Down	ocu-miR-195-5p	154	-20.24
novel_circ_0017362	-5.64669	Down	ocu-miR-214-3p	159	-25.8
novel_circ_0017362	-5.64669	Down	ocu-miR-432-5p	151	-25.63
novel_circ_0017362	-5.64669	Down	ocu-miR-497-5p	155	-18.15
novel_circ_0012033	-1.61274	Down	ocu-miR-24-3p	164	-23.32
novel_circ_0012033	-1.61274	Down	ocu-miR-497-5p	159	-28.4
novel_circ_0016871	-4.74185	Down	ocu-miR-758-3p	161	-22.71
novel_circ_0016908	-1.34435	Down	ocu-miR-96-5p	283	-25.35
novel_circ_0016908	-1.34435	Down	ocu-miR-130a-3p	153	-18.61
novel_circ_0016908	-1.34435	Down	ocu-miR-152-3p	158	-15.48
novel_circ_0016908	-1.34435	Down	ocu-miR-628-3p	153	-22.04
novel_circ_0016908	-1.34435	Down	ocu-miR-889-5p	155	-19.49
novel_circ_0016909	-1.77262	Down	ocu-miR-96-5p	283	-25.35
novel_circ_0016909	-1.77262	Down	ocu-miR-130a-3p	153	-18.61
novel_circ_0016909	-1.77262	Down	ocu-miR-152-3p	158	-15.48
novel_circ_0016909	-1.77262	Down	ocu-miR-628-3p	153	-22.04
novel_circ_0016909	-1.77262	Down	ocu-miR-889-5p	155	-19.49
novel_circ_0016911	-2.81265	Down	ocu-miR-191-3p	151	-17.42
novel_circ_0016911	-2.81265	Down	ocu-miR-130a-3p	153	-18.61
novel_circ_0016911	-2.81265	Down	ocu-miR-152-3p	158	-15.48
novel_circ_0016911	-2.81265	Down	ocu-miR-214-3p	157	-19.9
novel_circ_0016911	-2.81265	Down	ocu-miR-582-5p	165	-21.74
novel_circ_0016911	-2.81265	Down	ocu-miR-889-5p	155	-19.49
novel_circ_0016246	-2.18211	Down	ocu-miR-148a-5p	172	-19.87
novel_circ_0016246	-2.18211	Down	ocu-miR-148b-5p	155	-18.97
novel_circ_0016312	-4.6281	Down	ocu-miR-191-3p	157	-20.49
novel_circ_0016312	-4.6281	Down	ocu-let-7b-5p	158	-29.21
novel_circ_0016312	-4.6281	Down	ocu-let-7d-5p	151	-20.44
novel_circ_0016312	-4.6281	Down	ocu-let-7f-5p	151	-22.32
novel_circ_0016312	-4.6281	Down	ocu-let-7i-5p	154	-25.68
novel_circ_0015539	-3.36805	Down	ocu-miR-185-3p	151	-25.14
novel_circ_0015622	-3.08331	Down	ocu-miR-96-5p	151	-17.53
novel_circ_0015628	-2.17872	Down	ocu-miR-15a-5p	152	-18.39
novel_circ_0015628	-2.17872	Down	ocu-miR-16a-5p	151	-16.05
novel_circ_0015628	-2.17872	Down	ocu-miR-16b-5p	156	-17.59
novel_circ_0015628	-2.17872	Down	ocu-miR-30a-3p	166	-15.66
novel_circ_0015628	-2.17872	Down	ocu-miR-30d-3p	168	-15.04
novel_circ_0015628	-2.17872	Down	ocu-miR-195-5p	151	-16.64
novel_circ_0015628	-2.17872	Down	ocu-miR-672-5p	156	-19.52
novel_circ_0015487	-1.10852	Down	ocu-miR-15a-5p	152	-19.74
novel_circ_0015487	-1.10852	Down	ocu-miR-16a-5p	152	-21.61
novel_circ_0015487	-1.10852	Down	ocu-miR-16b-5p	160	-22.4
novel_circ_0015487	-1.10852	Down	ocu-miR-22-5p	158	-17.18
novel_circ_0015487	-1.10852	Down	ocu-miR-134-5p	155	-20.7
novel_circ_0015487	-1.10852	Down	ocu-miR-195-5p	160	-20.29
novel_circ_0015487	-1.10852	Down	ocu-miR-497-5p	152	-22.02
