# Supplementary material for: Genome-Wide Identification and Characterization of Circular RNAs during Skeletal Muscle Development in Meat Rabbits
Source: Animals (Basel). 2022 Aug 27;12(17):2208. doi: 10.3390/ani12172208 (PMC9454498; doi:10.3390/ani12172208)
Supplement: Supplementary file 1 [file animals-12-02208-s001.zip › Table S8.xlsx]

## Sheet: Table S8
Table S8 CircRNA-miRNA-mRNA network from D35 to D70
CircRNA_ID	CircRNA change	miRNA_ID	mRNA_ID	mRNA_name	mRNA_change
novel_circ_0016806	Up	ocu-miR-708-3p	ENSOCUG00000007309	IKZF2	Up
novel_circ_0007628	Up	ocu-miR-105a-5p	ENSOCUG00000007309	IKZF2	Up
novel_circ_0016024	Up	ocu-miR-105a-5p	ENSOCUG00000007309	IKZF2	Up
novel_circ_0013167	Up	ocu-miR-105a-5p	ENSOCUG00000007309	IKZF2	Up
novel_circ_0001742	Up	ocu-miR-105a-5p	ENSOCUG00000007309	IKZF2	Up
novel_circ_0018477	Up	ocu-miR-501-5p	ENSOCUG00000007309	IKZF2	Up
novel_circ_0003197	Up	ocu-miR-501-5p	ENSOCUG00000007309	IKZF2	Up
novel_circ_0017392	Up	ocu-miR-501-5p	ENSOCUG00000007309	IKZF2	Up
novel_circ_0013736	Up	ocu-miR-501-5p	ENSOCUG00000007309	IKZF2	Up
novel_circ_0014331	Up	ocu-miR-501-5p	ENSOCUG00000007309	IKZF2	Up
novel_circ_0013167	Up	ocu-miR-199a-3p	ENSOCUG00000007309	IKZF2	Up
novel_circ_0013167	Up	ocu-miR-199a-3p	ENSOCUG00000007309	IKZF2	Up
novel_circ_0017349	Up	ocu-miR-199a-3p	ENSOCUG00000007309	IKZF2	Up
novel_circ_0017349	Up	ocu-miR-199a-3p	ENSOCUG00000007309	IKZF2	Up
novel_circ_0005592	Up	ocu-let-7f-5p	ENSOCUG00000007309	IKZF2	Up
novel_circ_0017032	Up	ocu-let-7f-5p	ENSOCUG00000007309	IKZF2	Up
novel_circ_0005592	Up	ocu-miR-502b-5p	ENSOCUG00000007309	IKZF2	Up
novel_circ_0009820	Up	ocu-miR-27b-3p	ENSOCUG00000007309	IKZF2	Up
novel_circ_0015609	Up	ocu-miR-27b-3p	ENSOCUG00000007309	IKZF2	Up
novel_circ_0010087	Up	ocu-miR-433-3p	ENSOCUG00000007309	IKZF2	Up
novel_circ_0016746	Up	ocu-miR-433-3p	ENSOCUG00000007309	IKZF2	Up
novel_circ_0008132	Up	ocu-miR-7a-5p	ENSOCUG00000007309	IKZF2	Up
novel_circ_0016298	Up	ocu-miR-7a-5p	ENSOCUG00000007309	IKZF2	Up
novel_circ_0018477	Up	ocu-miR-500-5p	ENSOCUG00000007309	IKZF2	Up
novel_circ_0005592	Up	ocu-miR-500-5p	ENSOCUG00000007309	IKZF2	Up
novel_circ_0013167	Up	ocu-miR-502a-5p	ENSOCUG00000007309	IKZF2	Up
novel_circ_0005592	Up	ocu-miR-502a-5p	ENSOCUG00000007309	IKZF2	Up
novel_circ_0005592	Up	ocu-miR-362-5p	ENSOCUG00000007309	IKZF2	Up
novel_circ_0005592	Up	ocu-miR-502b-5p	ENSOCUG00000007309	IKZF2	Up
novel_circ_0004652	Up	ocu-miR-148b-5p	ENSOCUG00000007309	IKZF2	Up
novel_circ_0015202	Up	ocu-miR-148b-5p	ENSOCUG00000007309	IKZF2	Up
novel_circ_0008132	Up	ocu-miR-7a-5p	ENSOCUG00000007309	IKZF2	Up
novel_circ_0016298	Up	ocu-miR-7a-5p	ENSOCUG00000007309	IKZF2	Up
novel_circ_0018477	Up	ocu-miR-500-5p	ENSOCUG00000007309	IKZF2	Up
novel_circ_0005592	Up	ocu-miR-500-5p	ENSOCUG00000007309	IKZF2	Up
novel_circ_0013167	Up	ocu-miR-502a-5p	ENSOCUG00000007309	IKZF2	Up
novel_circ_0005592	Up	ocu-miR-502a-5p	ENSOCUG00000007309	IKZF2	Up
novel_circ_0005592	Up	ocu-miR-362-5p	ENSOCUG00000007309	IKZF2	Up
novel_circ_0005592	Up	ocu-miR-502b-5p	ENSOCUG00000007309	IKZF2	Up
novel_circ_0004652	Up	ocu-miR-148b-5p	ENSOCUG00000007309	IKZF2	Up
novel_circ_0015202	Up	ocu-miR-148b-5p	ENSOCUG00000007309	IKZF2	Up
novel_circ_0008132	Up	ocu-miR-7a-5p	ENSOCUG00000007309	IKZF2	Up
novel_circ_0016298	Up	ocu-miR-7a-5p	ENSOCUG00000007309	IKZF2	Up
novel_circ_0018477	Up	ocu-miR-500-5p	ENSOCUG00000007309	IKZF2	Up
novel_circ_0005592	Up	ocu-miR-500-5p	ENSOCUG00000007309	IKZF2	Up
novel_circ_0013167	Up	ocu-miR-502a-5p	ENSOCUG00000007309	IKZF2	Up
novel_circ_0005592	Up	ocu-miR-502a-5p	ENSOCUG00000007309	IKZF2	Up
novel_circ_0005592	Up	ocu-miR-362-5p	ENSOCUG00000007309	IKZF2	Up
novel_circ_0005592	Up	ocu-miR-502b-5p	ENSOCUG00000007309	IKZF2	Up
novel_circ_0004652	Up	ocu-miR-148b-5p	ENSOCUG00000007309	IKZF2	Up
novel_circ_0015202	Up	ocu-miR-148b-5p	ENSOCUG00000007309	IKZF2	Up
novel_circ_0008132	Up	ocu-miR-7a-5p	ENSOCUG00000007309	IKZF2	Up
novel_circ_0016298	Up	ocu-miR-7a-5p	ENSOCUG00000007309	IKZF2	Up
novel_circ_0018477	Up	ocu-miR-500-5p	ENSOCUG00000007309	IKZF2	Up
novel_circ_0005592	Up	ocu-miR-500-5p	ENSOCUG00000007309	IKZF2	Up
novel_circ_0013167	Up	ocu-miR-502a-5p	ENSOCUG00000007309	IKZF2	Up
novel_circ_0005592	Up	ocu-miR-502a-5p	ENSOCUG00000007309	IKZF2	Up
novel_circ_0005592	Up	ocu-miR-362-5p	ENSOCUG00000007309	IKZF2	Up
novel_circ_0005592	Up	ocu-miR-502b-5p	ENSOCUG00000007309	IKZF2	Up
novel_circ_0004652	Up	ocu-miR-148b-5p	ENSOCUG00000007309	IKZF2	Up
novel_circ_0015202	Up	ocu-miR-148b-5p	ENSOCUG00000007309	IKZF2	Up
novel_circ_0016806	Up	ocu-miR-708-3p	ENSOCUG00000007601	MBNL1	Up
novel_circ_0007628	Up	ocu-miR-96-5p	ENSOCUG00000007601	MBNL1	Up
novel_circ_0006056	Up	ocu-miR-96-5p	ENSOCUG00000007601	MBNL1	Up
novel_circ_0017392	Up	ocu-miR-96-5p	ENSOCUG00000007601	MBNL1	Up
novel_circ_0016078	Up	ocu-miR-224-5p	ENSOCUG00000007601	MBNL1	Up
novel_circ_0018477	Up	ocu-miR-501-5p	ENSOCUG00000007601	MBNL1	Up
novel_circ_0003197	Up	ocu-miR-501-5p	ENSOCUG00000007601	MBNL1	Up
novel_circ_0017392	Up	ocu-miR-501-5p	ENSOCUG00000007601	MBNL1	Up
novel_circ_0013736	Up	ocu-miR-501-5p	ENSOCUG00000007601	MBNL1	Up
novel_circ_0014331	Up	ocu-miR-501-5p	ENSOCUG00000007601	MBNL1	Up
novel_circ_0012800	Up	ocu-miR-18a-5p	ENSOCUG00000007601	MBNL1	Up
novel_circ_0010205	Up	ocu-miR-18a-5p	ENSOCUG00000007601	MBNL1	Up
novel_circ_0013167	Up	ocu-miR-199a-3p	ENSOCUG00000007601	MBNL1	Up
novel_circ_0017349	Up	ocu-miR-199a-3p	ENSOCUG00000007601	MBNL1	Up
novel_circ_0001903	Up	ocu-miR-218-5p	ENSOCUG00000007601	MBNL1	Up
novel_circ_0013331	Up	ocu-miR-218-5p	ENSOCUG00000007601	MBNL1	Up
novel_circ_0013696	Up	ocu-miR-218-5p	ENSOCUG00000007601	MBNL1	Up
novel_circ_0005592	Up	ocu-miR-502b-5p	ENSOCUG00000007601	MBNL1	Up
novel_circ_0005896	Up	ocu-miR-628-3p	ENSOCUG00000007601	MBNL1	Up
novel_circ_0005149	Up	ocu-miR-497-5p	ENSOCUG00000007601	MBNL1	Up
novel_circ_0006395	Up	ocu-miR-497-5p	ENSOCUG00000007601	MBNL1	Up
novel_circ_0003197	Up	ocu-miR-370-3p	ENSOCUG00000007601	MBNL1	Up
novel_circ_0017406	Up	ocu-miR-370-3p	ENSOCUG00000007601	MBNL1	Up
novel_circ_0013473	Up	ocu-miR-370-3p	ENSOCUG00000007601	MBNL1	Up
novel_circ_0010684	Up	ocu-miR-370-3p	ENSOCUG00000007601	MBNL1	Up
novel_circ_0010685	Up	ocu-miR-370-3p	ENSOCUG00000007601	MBNL1	Up
novel_circ_0003197	Up	ocu-miR-370-3p	ENSOCUG00000007601	MBNL1	Up
novel_circ_0017406	Up	ocu-miR-370-3p	ENSOCUG00000007601	MBNL1	Up
novel_circ_0013473	Up	ocu-miR-370-3p	ENSOCUG00000007601	MBNL1	Up
novel_circ_0010684	Up	ocu-miR-370-3p	ENSOCUG00000007601	MBNL1	Up
novel_circ_0010685	Up	ocu-miR-370-3p	ENSOCUG00000007601	MBNL1	Up
novel_circ_0016806	Up	ocu-miR-708-3p	ENSOCUG00000007506	MARCHF3	Up
novel_circ_0016806	Up	ocu-miR-708-3p	ENSOCUG00000007506	MARCHF3	Up
novel_circ_0012115	Up	ocu-miR-370-5p	ENSOCUG00000007506	MARCHF3	Up
novel_circ_0001238	Up	ocu-miR-370-5p	ENSOCUG00000007506	MARCHF3	Up
novel_circ_0005896	Up	ocu-miR-370-5p	ENSOCUG00000007506	MARCHF3	Up
novel_circ_0005149	Up	ocu-miR-370-5p	ENSOCUG00000007506	MARCHF3	Up
novel_circ_0006217	Up	ocu-miR-370-5p	ENSOCUG00000007506	MARCHF3	Up
novel_circ_0009820	Up	ocu-miR-370-5p	ENSOCUG00000007506	MARCHF3	Up
novel_circ_0007836	Up	ocu-miR-140-3p	ENSOCUG00000007506	MARCHF3	Up
novel_circ_0001243	Up	ocu-miR-140-3p	ENSOCUG00000007506	MARCHF3	Up
novel_circ_0010180	Up	ocu-miR-140-3p	ENSOCUG00000007506	MARCHF3	Up
novel_circ_0010948	Up	ocu-miR-140-3p	ENSOCUG00000007506	MARCHF3	Up
novel_circ_0013120	Up	ocu-miR-350-3p	ENSOCUG00000007506	MARCHF3	Up
novel_circ_0001960	Up	ocu-miR-350-3p	ENSOCUG00000007506	MARCHF3	Up
novel_circ_0010088	Up	ocu-miR-350-3p	ENSOCUG00000007506	MARCHF3	Up
novel_circ_0014331	Up	ocu-miR-350-3p	ENSOCUG00000007506	MARCHF3	Up
novel_circ_0005549	Up	ocu-miR-532-3p	ENSOCUG00000007506	MARCHF3	Up
novel_circ_0006837	Up	ocu-miR-541-3p	ENSOCUG00000007506	MARCHF3	Up
novel_circ_0006237	Up	ocu-miR-541-3p	ENSOCUG00000007506	MARCHF3	Up
novel_circ_0009607	Up	ocu-miR-541-3p	ENSOCUG00000007506	MARCHF3	Up
novel_circ_0012115	Up	ocu-miR-6529-3p	ENSOCUG00000007506	MARCHF3	Up
novel_circ_0010205	Up	ocu-miR-6529-3p	ENSOCUG00000007506	MARCHF3	Up
novel_circ_0007858	Up	ocu-miR-199a-5p	ENSOCUG00000007506	MARCHF3	Up
novel_circ_0004056	Up	ocu-miR-199a-5p	ENSOCUG00000007506	MARCHF3	Up
novel_circ_0009818	Up	ocu-miR-199a-5p	ENSOCUG00000007506	MARCHF3	Up
novel_circ_0006395	Up	ocu-miR-424-5p	ENSOCUG00000007506	MARCHF3	Up
novel_circ_0011112	Up	ocu-miR-424-5p	ENSOCUG00000007506	MARCHF3	Up
novel_circ_0011408	Up	ocu-miR-424-5p	ENSOCUG00000007506	MARCHF3	Up
novel_circ_0016806	Up	ocu-miR-708-3p	ENSOCUG00000002379	MAP3K6	Up
novel_circ_0008132	Up	ocu-miR-7a-5p	ENSOCUG00000002379	MAP3K6	Up
novel_circ_0016298	Up	ocu-miR-7a-5p	ENSOCUG00000002379	MAP3K6	Up
novel_circ_0008132	Up	ocu-miR-15b-5p	ENSOCUG00000002379	MAP3K6	Up
novel_circ_0006395	Up	ocu-miR-15b-5p	ENSOCUG00000002379	MAP3K6	Up
novel_circ_0011408	Up	ocu-miR-15b-5p	ENSOCUG00000002379	MAP3K6	Up
novel_circ_0008132	Up	ocu-miR-16b-5p	ENSOCUG00000002379	MAP3K6	Up
novel_circ_0001960	Up	ocu-miR-16b-5p	ENSOCUG00000002379	MAP3K6	Up
novel_circ_0005149	Up	ocu-miR-16b-5p	ENSOCUG00000002379	MAP3K6	Up
novel_circ_0006395	Up	ocu-miR-16b-5p	ENSOCUG00000002379	MAP3K6	Up
novel_circ_0011112	Up	ocu-miR-16b-5p	ENSOCUG00000002379	MAP3K6	Up
novel_circ_0011144	Up	ocu-miR-16b-5p	ENSOCUG00000002379	MAP3K6	Up
novel_circ_0008899	Up	ocu-miR-15a-5p	ENSOCUG00000002379	MAP3K6	Up
novel_circ_0001960	Up	ocu-miR-15a-5p	ENSOCUG00000002379	MAP3K6	Up
novel_circ_0006395	Up	ocu-miR-15a-5p	ENSOCUG00000002379	MAP3K6	Up
novel_circ_0011112	Up	ocu-miR-15a-5p	ENSOCUG00000002379	MAP3K6	Up
novel_circ_0008899	Up	ocu-miR-16a-5p	ENSOCUG00000002379	MAP3K6	Up
novel_circ_0005149	Up	ocu-miR-16a-5p	ENSOCUG00000002379	MAP3K6	Up
novel_circ_0006395	Up	ocu-miR-16a-5p	ENSOCUG00000002379	MAP3K6	Up
novel_circ_0011112	Up	ocu-miR-16a-5p	ENSOCUG00000002379	MAP3K6	Up
novel_circ_0011144	Up	ocu-miR-16a-5p	ENSOCUG00000002379	MAP3K6	Up
novel_circ_0011408	Up	ocu-miR-16a-5p	ENSOCUG00000002379	MAP3K6	Up
novel_circ_0008899	Up	ocu-miR-195-5p	ENSOCUG00000002379	MAP3K6	Up
novel_circ_0001960	Up	ocu-miR-195-5p	ENSOCUG00000002379	MAP3K6	Up
novel_circ_0006139	Up	ocu-miR-195-5p	ENSOCUG00000002379	MAP3K6	Up
novel_circ_0006395	Up	ocu-miR-195-5p	ENSOCUG00000002379	MAP3K6	Up
novel_circ_0012321	Up	ocu-miR-12092-5p	ENSOCUG00000002379	MAP3K6	Up
novel_circ_0013167	Up	ocu-miR-12092-5p	ENSOCUG00000002379	MAP3K6	Up
novel_circ_0014946	Up	ocu-miR-12092-5p	ENSOCUG00000002379	MAP3K6	Up
novel_circ_0017032	Up	ocu-miR-12092-5p	ENSOCUG00000002379	MAP3K6	Up
novel_circ_0010180	Up	ocu-miR-12092-5p	ENSOCUG00000002379	MAP3K6	Up
novel_circ_0001829	Up	ocu-miR-455-5p	ENSOCUG00000002379	MAP3K6	Up
novel_circ_0011700	Up	ocu-miR-455-5p	ENSOCUG00000002379	MAP3K6	Up
novel_circ_0003438	Up	ocu-miR-22-3p	ENSOCUG00000002379	MAP3K6	Up
novel_circ_0005931	Up	ocu-miR-22-3p	ENSOCUG00000002379	MAP3K6	Up
novel_circ_0006237	Up	ocu-miR-22-3p	ENSOCUG00000002379	MAP3K6	Up
novel_circ_0006562	Up	ocu-miR-22-3p	ENSOCUG00000002379	MAP3K6	Up
novel_circ_0005592	Up	ocu-let-7f-5p	ENSOCUG00000002379	MAP3K6	Up
novel_circ_0017032	Up	ocu-let-7f-5p	ENSOCUG00000002379	MAP3K6	Up
novel_circ_0005149	Up	ocu-miR-497-5p	ENSOCUG00000002379	MAP3K6	Up
novel_circ_0006395	Up	ocu-miR-497-5p	ENSOCUG00000002379	MAP3K6	Up
novel_circ_0006395	Up	ocu-miR-424-5p	ENSOCUG00000002379	MAP3K6	Up
novel_circ_0011112	Up	ocu-miR-424-5p	ENSOCUG00000002379	MAP3K6	Up
novel_circ_0011408	Up	ocu-miR-424-5p	ENSOCUG00000002379	MAP3K6	Up
novel_circ_0006395	Up	ocu-miR-7180-3p	ENSOCUG00000002379	MAP3K6	Up
novel_circ_0015027	Up	ocu-miR-204-5p	ENSOCUG00000002379	MAP3K6	Up
novel_circ_0010087	Up	ocu-miR-204-5p	ENSOCUG00000002379	MAP3K6	Up
novel_circ_0017032	Up	ocu-let-7a-5p	ENSOCUG00000002379	MAP3K6	Up
novel_circ_0014329	Up	ocu-let-7a-5p	ENSOCUG00000002379	MAP3K6	Up
novel_circ_0017032	Up	ocu-let-7c-5p	ENSOCUG00000002379	MAP3K6	Up
novel_circ_0014329	Up	ocu-let-7c-5p	ENSOCUG00000002379	MAP3K6	Up
novel_circ_0017032	Up	ocu-let-7g-5p	ENSOCUG00000002379	MAP3K6	Up
novel_circ_0014329	Up	ocu-let-7g-5p	ENSOCUG00000002379	MAP3K6	Up
novel_circ_0011408	Up	ocu-let-7g-5p	ENSOCUG00000002379	MAP3K6	Up
novel_circ_0010307	Up	ocu-miR-130b-5p	ENSOCUG00000002379	MAP3K6	Up
novel_circ_0016806	Up	ocu-miR-708-3p	ENSOCUG00000012837	GSG1	Up
novel_circ_0007502	Up	ocu-miR-6529-5p	ENSOCUG00000012837	GSG1	Up
novel_circ_0005545	Up	ocu-miR-6529-5p	ENSOCUG00000012837	GSG1	Up
novel_circ_0007858	Up	ocu-miR-199a-5p	ENSOCUG00000012837	GSG1	Up
novel_circ_0004056	Up	ocu-miR-199a-5p	ENSOCUG00000012837	GSG1	Up
novel_circ_0009818	Up	ocu-miR-199a-5p	ENSOCUG00000012837	GSG1	Up
novel_circ_0008134	Up	ocu-miR-2387-5p	ENSOCUG00000012837	GSG1	Up
novel_circ_0013114	Up	ocu-miR-136-5p	ENSOCUG00000012837	GSG1	Up
novel_circ_0003774	Up	ocu-miR-136-5p	ENSOCUG00000012837	GSG1	Up
novel_circ_0003914	Up	ocu-miR-136-5p	ENSOCUG00000012837	GSG1	Up
novel_circ_0013120	Up	ocu-miR-378-3p	ENSOCUG00000012837	GSG1	Up
novel_circ_0001243	Up	ocu-miR-378-3p	ENSOCUG00000012837	GSG1	Up
novel_circ_0014656	Up	ocu-miR-378-3p	ENSOCUG00000012837	GSG1	Up
novel_circ_0003774	Up	ocu-miR-182-5p	ENSOCUG00000012837	GSG1	Up
novel_circ_0005287	Up	ocu-miR-221-5p	ENSOCUG00000012837	GSG1	Up
novel_circ_0011408	Up	ocu-miR-26b-3p	ENSOCUG00000012837	GSG1	Up
novel_circ_0016806	Up	ocu-miR-708-3p	ENSOCUG00000012837	GSG1	Up
novel_circ_0007502	Up	ocu-miR-6529-5p	ENSOCUG00000012837	GSG1	Up
novel_circ_0005545	Up	ocu-miR-6529-5p	ENSOCUG00000012837	GSG1	Up
novel_circ_0007858	Up	ocu-miR-199a-5p	ENSOCUG00000012837	GSG1	Up
novel_circ_0004056	Up	ocu-miR-199a-5p	ENSOCUG00000012837	GSG1	Up
novel_circ_0009818	Up	ocu-miR-199a-5p	ENSOCUG00000012837	GSG1	Up
novel_circ_0008134	Up	ocu-miR-2387-5p	ENSOCUG00000012837	GSG1	Up
novel_circ_0013114	Up	ocu-miR-136-5p	ENSOCUG00000012837	GSG1	Up
novel_circ_0003774	Up	ocu-miR-136-5p	ENSOCUG00000012837	GSG1	Up
novel_circ_0003914	Up	ocu-miR-136-5p	ENSOCUG00000012837	GSG1	Up
novel_circ_0013120	Up	ocu-miR-378-3p	ENSOCUG00000012837	GSG1	Up
novel_circ_0001243	Up	ocu-miR-378-3p	ENSOCUG00000012837	GSG1	Up
novel_circ_0014656	Up	ocu-miR-378-3p	ENSOCUG00000012837	GSG1	Up
novel_circ_0003774	Up	ocu-miR-182-5p	ENSOCUG00000012837	GSG1	Up
novel_circ_0005287	Up	ocu-miR-221-5p	ENSOCUG00000012837	GSG1	Up
novel_circ_0011408	Up	ocu-miR-26b-3p	ENSOCUG00000012837	GSG1	Up
novel_circ_0016806	Up	ocu-miR-708-3p	ENSOCUG00000012837	GSG1	Up
novel_circ_0007502	Up	ocu-miR-6529-5p	ENSOCUG00000012837	GSG1	Up
novel_circ_0005545	Up	ocu-miR-6529-5p	ENSOCUG00000012837	GSG1	Up
novel_circ_0007858	Up	ocu-miR-199a-5p	ENSOCUG00000012837	GSG1	Up
novel_circ_0004056	Up	ocu-miR-199a-5p	ENSOCUG00000012837	GSG1	Up
novel_circ_0009818	Up	ocu-miR-199a-5p	ENSOCUG00000012837	GSG1	Up
novel_circ_0008134	Up	ocu-miR-2387-5p	ENSOCUG00000012837	GSG1	Up
novel_circ_0013114	Up	ocu-miR-136-5p	ENSOCUG00000012837	GSG1	Up
novel_circ_0003774	Up	ocu-miR-136-5p	ENSOCUG00000012837	GSG1	Up
novel_circ_0003914	Up	ocu-miR-136-5p	ENSOCUG00000012837	GSG1	Up
novel_circ_0013120	Up	ocu-miR-378-3p	ENSOCUG00000012837	GSG1	Up
novel_circ_0001243	Up	ocu-miR-378-3p	ENSOCUG00000012837	GSG1	Up
novel_circ_0014656	Up	ocu-miR-378-3p	ENSOCUG00000012837	GSG1	Up
novel_circ_0003774	Up	ocu-miR-182-5p	ENSOCUG00000012837	GSG1	Up
novel_circ_0005287	Up	ocu-miR-221-5p	ENSOCUG00000012837	GSG1	Up
novel_circ_0011408	Up	ocu-miR-26b-3p	ENSOCUG00000012837	GSG1	Up
novel_circ_0016806	Up	ocu-miR-708-3p	ENSOCUG00000008496	GHR	Up
novel_circ_0012115	Up	ocu-miR-3059-5p	ENSOCUG00000008496	GHR	Up
novel_circ_0006800	Up	ocu-miR-3059-5p	ENSOCUG00000008496	GHR	Up
novel_circ_0006205	Up	ocu-miR-3059-5p	ENSOCUG00000008496	GHR	Up
novel_circ_0009607	Up	ocu-miR-3059-5p	ENSOCUG00000008496	GHR	Up
novel_circ_0015609	Up	ocu-miR-3059-5p	ENSOCUG00000008496	GHR	Up
novel_circ_0013120	Up	ocu-miR-378-3p	ENSOCUG00000008496	GHR	Up
novel_circ_0001243	Up	ocu-miR-378-3p	ENSOCUG00000008496	GHR	Up
novel_circ_0014656	Up	ocu-miR-378-3p	ENSOCUG00000008496	GHR	Up
novel_circ_0004220	Up	ocu-miR-450a-3p	ENSOCUG00000008496	GHR	Up
novel_circ_0005545	Up	ocu-miR-432-5p	ENSOCUG00000008496	GHR	Up
novel_circ_0006395	Up	ocu-miR-335-3p	ENSOCUG00000008496	GHR	Up
novel_circ_0014946	Up	ocu-miR-873-3p	ENSOCUG00000008496	GHR	Up
novel_circ_0014343	Up	ocu-miR-653-5p	ENSOCUG00000008496	GHR	Up
novel_circ_0011700	Up	ocu-miR-1197-3p	ENSOCUG00000008496	GHR	Up
novel_circ_0016806	Up	ocu-miR-708-3p	ENSOCUG00000008496	GHR	Up
novel_circ_0012115	Up	ocu-miR-3059-5p	ENSOCUG00000008496	GHR	Up
novel_circ_0006800	Up	ocu-miR-3059-5p	ENSOCUG00000008496	GHR	Up
novel_circ_0006205	Up	ocu-miR-3059-5p	ENSOCUG00000008496	GHR	Up
novel_circ_0009607	Up	ocu-miR-3059-5p	ENSOCUG00000008496	GHR	Up
novel_circ_0015609	Up	ocu-miR-3059-5p	ENSOCUG00000008496	GHR	Up
novel_circ_0013120	Up	ocu-miR-378-3p	ENSOCUG00000008496	GHR	Up
novel_circ_0001243	Up	ocu-miR-378-3p	ENSOCUG00000008496	GHR	Up
novel_circ_0014656	Up	ocu-miR-378-3p	ENSOCUG00000008496	GHR	Up
novel_circ_0004220	Up	ocu-miR-450a-3p	ENSOCUG00000008496	GHR	Up
novel_circ_0005545	Up	ocu-miR-432-5p	ENSOCUG00000008496	GHR	Up
novel_circ_0006395	Up	ocu-miR-335-3p	ENSOCUG00000008496	GHR	Up
novel_circ_0014946	Up	ocu-miR-873-3p	ENSOCUG00000008496	GHR	Up
novel_circ_0014343	Up	ocu-miR-653-5p	ENSOCUG00000008496	GHR	Up
novel_circ_0011700	Up	ocu-miR-1197-3p	ENSOCUG00000008496	GHR	Up
novel_circ_0016806	Up	ocu-miR-708-3p	ENSOCUG00000008496	GHR	Up
novel_circ_0012115	Up	ocu-miR-3059-5p	ENSOCUG00000008496	GHR	Up
novel_circ_0006800	Up	ocu-miR-3059-5p	ENSOCUG00000008496	GHR	Up
novel_circ_0006205	Up	ocu-miR-3059-5p	ENSOCUG00000008496	GHR	Up
novel_circ_0009607	Up	ocu-miR-3059-5p	ENSOCUG00000008496	GHR	Up
novel_circ_0015609	Up	ocu-miR-3059-5p	ENSOCUG00000008496	GHR	Up
novel_circ_0013120	Up	ocu-miR-378-3p	ENSOCUG00000008496	GHR	Up
novel_circ_0001243	Up	ocu-miR-378-3p	ENSOCUG00000008496	GHR	Up
novel_circ_0014656	Up	ocu-miR-378-3p	ENSOCUG00000008496	GHR	Up
novel_circ_0004220	Up	ocu-miR-450a-3p	ENSOCUG00000008496	GHR	Up
novel_circ_0005545	Up	ocu-miR-432-5p	ENSOCUG00000008496	GHR	Up
novel_circ_0006395	Up	ocu-miR-335-3p	ENSOCUG00000008496	GHR	Up
novel_circ_0014946	Up	ocu-miR-873-3p	ENSOCUG00000008496	GHR	Up
novel_circ_0014343	Up	ocu-miR-653-5p	ENSOCUG00000008496	GHR	Up
novel_circ_0011700	Up	ocu-miR-1197-3p	ENSOCUG00000008496	GHR	Up
novel_circ_0016806	Up	ocu-miR-708-3p	ENSOCUG00000008496	GHR	Up
novel_circ_0012115	Up	ocu-miR-3059-5p	ENSOCUG00000008496	GHR	Up
novel_circ_0006800	Up	ocu-miR-3059-5p	ENSOCUG00000008496	GHR	Up
novel_circ_0006205	Up	ocu-miR-3059-5p	ENSOCUG00000008496	GHR	Up
novel_circ_0009607	Up	ocu-miR-3059-5p	ENSOCUG00000008496	GHR	Up
novel_circ_0015609	Up	ocu-miR-3059-5p	ENSOCUG00000008496	GHR	Up
novel_circ_0013120	Up	ocu-miR-378-3p	ENSOCUG00000008496	GHR	Up
novel_circ_0001243	Up	ocu-miR-378-3p	ENSOCUG00000008496	GHR	Up
novel_circ_0014656	Up	ocu-miR-378-3p	ENSOCUG00000008496	GHR	Up
novel_circ_0004220	Up	ocu-miR-450a-3p	ENSOCUG00000008496	GHR	Up
novel_circ_0005545	Up	ocu-miR-432-5p	ENSOCUG00000008496	GHR	Up
novel_circ_0006395	Up	ocu-miR-335-3p	ENSOCUG00000008496	GHR	Up
novel_circ_0014946	Up	ocu-miR-873-3p	ENSOCUG00000008496	GHR	Up
novel_circ_0014343	Up	ocu-miR-653-5p	ENSOCUG00000008496	GHR	Up
novel_circ_0011700	Up	ocu-miR-1197-3p	ENSOCUG00000008496	GHR	Up
novel_circ_0016806	Up	ocu-miR-708-3p	ENSOCUG00000008496	GHR	Up
novel_circ_0012115	Up	ocu-miR-3059-5p	ENSOCUG00000008496	GHR	Up
novel_circ_0006800	Up	ocu-miR-3059-5p	ENSOCUG00000008496	GHR	Up
novel_circ_0006205	Up	ocu-miR-3059-5p	ENSOCUG00000008496	GHR	Up
novel_circ_0009607	Up	ocu-miR-3059-5p	ENSOCUG00000008496	GHR	Up
novel_circ_0015609	Up	ocu-miR-3059-5p	ENSOCUG00000008496	GHR	Up
novel_circ_0013120	Up	ocu-miR-378-3p	ENSOCUG00000008496	GHR	Up
novel_circ_0001243	Up	ocu-miR-378-3p	ENSOCUG00000008496	GHR	Up
novel_circ_0014656	Up	ocu-miR-378-3p	ENSOCUG00000008496	GHR	Up
novel_circ_0004220	Up	ocu-miR-450a-3p	ENSOCUG00000008496	GHR	Up
novel_circ_0005545	Up	ocu-miR-432-5p	ENSOCUG00000008496	GHR	Up
novel_circ_0006395	Up	ocu-miR-335-3p	ENSOCUG00000008496	GHR	Up
novel_circ_0014946	Up	ocu-miR-873-3p	ENSOCUG00000008496	GHR	Up
novel_circ_0014343	Up	ocu-miR-653-5p	ENSOCUG00000008496	GHR	Up
novel_circ_0011700	Up	ocu-miR-1197-3p	ENSOCUG00000008496	GHR	Up
novel_circ_0016806	Up	ocu-miR-708-3p	ENSOCUG00000008496	GHR	Up
novel_circ_0012115	Up	ocu-miR-3059-5p	ENSOCUG00000008496	GHR	Up
novel_circ_0006800	Up	ocu-miR-3059-5p	ENSOCUG00000008496	GHR	Up
novel_circ_0006205	Up	ocu-miR-3059-5p	ENSOCUG00000008496	GHR	Up
novel_circ_0009607	Up	ocu-miR-3059-5p	ENSOCUG00000008496	GHR	Up
novel_circ_0015609	Up	ocu-miR-3059-5p	ENSOCUG00000008496	GHR	Up
novel_circ_0013120	Up	ocu-miR-378-3p	ENSOCUG00000008496	GHR	Up
novel_circ_0001243	Up	ocu-miR-378-3p	ENSOCUG00000008496	GHR	Up
novel_circ_0014656	Up	ocu-miR-378-3p	ENSOCUG00000008496	GHR	Up
novel_circ_0004220	Up	ocu-miR-450a-3p	ENSOCUG00000008496	GHR	Up
novel_circ_0005545	Up	ocu-miR-432-5p	ENSOCUG00000008496	GHR	Up
novel_circ_0006395	Up	ocu-miR-335-3p	ENSOCUG00000008496	GHR	Up
novel_circ_0014946	Up	ocu-miR-873-3p	ENSOCUG00000008496	GHR	Up
novel_circ_0014343	Up	ocu-miR-653-5p	ENSOCUG00000008496	GHR	Up
novel_circ_0011700	Up	ocu-miR-1197-3p	ENSOCUG00000008496	GHR	Up
novel_circ_0006395	Up	ocu-miR-335-3p	ENSOCUG00000008496	GHR	Up
novel_circ_0016806	Up	ocu-miR-708-3p	ENSOCUG00000025327	TDRD1	Up
novel_circ_0008132	Up	ocu-miR-423-5p	ENSOCUG00000025327	TDRD1	Up
novel_circ_0013479	Up	ocu-miR-423-5p	ENSOCUG00000025327	TDRD1	Up
novel_circ_0016024	Up	ocu-miR-22-5p	ENSOCUG00000025327	TDRD1	Up
novel_circ_0015202	Up	ocu-miR-22-5p	ENSOCUG00000025327	TDRD1	Up
novel_circ_0015204	Up	ocu-miR-22-5p	ENSOCUG00000025327	TDRD1	Up
novel_circ_0015609	Up	ocu-miR-22-5p	ENSOCUG00000025327	TDRD1	Up
novel_circ_0012321	Up	ocu-miR-214-3p	ENSOCUG00000025327	TDRD1	Up
novel_circ_0013080	Up	ocu-miR-214-3p	ENSOCUG00000025327	TDRD1	Up
novel_circ_0006237	Up	ocu-miR-214-3p	ENSOCUG00000025327	TDRD1	Up
novel_circ_0010180	Up	ocu-miR-214-3p	ENSOCUG00000025327	TDRD1	Up
novel_circ_0014331	Up	ocu-miR-214-3p	ENSOCUG00000025327	TDRD1	Up
novel_circ_0012321	Up	ocu-miR-12092-5p	ENSOCUG00000025327	TDRD1	Up
novel_circ_0013167	Up	ocu-miR-12092-5p	ENSOCUG00000025327	TDRD1	Up
novel_circ_0014946	Up	ocu-miR-12092-5p	ENSOCUG00000025327	TDRD1	Up
novel_circ_0017032	Up	ocu-miR-12092-5p	ENSOCUG00000025327	TDRD1	Up
novel_circ_0010180	Up	ocu-miR-12092-5p	ENSOCUG00000025327	TDRD1	Up
novel_circ_0004220	Up	ocu-miR-450a-3p	ENSOCUG00000025327	TDRD1	Up
novel_circ_0004220	Up	ocu-miR-450a-2-3p	ENSOCUG00000025327	TDRD1	Up
novel_circ_0003284	Up	ocu-miR-361-3p	ENSOCUG00000025327	TDRD1	Up
novel_circ_0003438	Up	ocu-miR-361-3p	ENSOCUG00000025327	TDRD1	Up
novel_circ_0005592	Up	ocu-miR-361-3p	ENSOCUG00000025327	TDRD1	Up
novel_circ_0005059	Up	ocu-miR-361-3p	ENSOCUG00000025327	TDRD1	Up
novel_circ_0016932	Up	ocu-miR-361-3p	ENSOCUG00000025327	TDRD1	Up
novel_circ_0003438	Up	ocu-miR-22-3p	ENSOCUG00000025327	TDRD1	Up
novel_circ_0005931	Up	ocu-miR-22-3p	ENSOCUG00000025327	TDRD1	Up
novel_circ_0006237	Up	ocu-miR-22-3p	ENSOCUG00000025327	TDRD1	Up
novel_circ_0006562	Up	ocu-miR-22-3p	ENSOCUG00000025327	TDRD1	Up
novel_circ_0005592	Up	ocu-let-7i-5p	ENSOCUG00000025327	TDRD1	Up
novel_circ_0017032	Up	ocu-let-7i-5p	ENSOCUG00000025327	TDRD1	Up
novel_circ_0014329	Up	ocu-let-7i-5p	ENSOCUG00000025327	TDRD1	Up
novel_circ_0006056	Up	ocu-miR-30b-3p	ENSOCUG00000025327	TDRD1	Up
novel_circ_0004649	Up	ocu-miR-30b-3p	ENSOCUG00000025327	TDRD1	Up
novel_circ_0013473	Up	ocu-miR-30b-3p	ENSOCUG00000025327	TDRD1	Up
novel_circ_0010180	Up	ocu-miR-30b-3p	ENSOCUG00000025327	TDRD1	Up
novel_circ_0009749	Up	ocu-miR-452-5p	ENSOCUG00000025327	TDRD1	Up
novel_circ_0013955	Up	ocu-miR-452-5p	ENSOCUG00000025327	TDRD1	Up
novel_circ_0016806	Up	ocu-miR-708-3p	ENSOCUG00000025327	TDRD1	Up
novel_circ_0008132	Up	ocu-miR-423-5p	ENSOCUG00000025327	TDRD1	Up
novel_circ_0013479	Up	ocu-miR-423-5p	ENSOCUG00000025327	TDRD1	Up
novel_circ_0016024	Up	ocu-miR-22-5p	ENSOCUG00000025327	TDRD1	Up
novel_circ_0015202	Up	ocu-miR-22-5p	ENSOCUG00000025327	TDRD1	Up
novel_circ_0015204	Up	ocu-miR-22-5p	ENSOCUG00000025327	TDRD1	Up
novel_circ_0015609	Up	ocu-miR-22-5p	ENSOCUG00000025327	TDRD1	Up
novel_circ_0012321	Up	ocu-miR-214-3p	ENSOCUG00000025327	TDRD1	Up
novel_circ_0013080	Up	ocu-miR-214-3p	ENSOCUG00000025327	TDRD1	Up
novel_circ_0006237	Up	ocu-miR-214-3p	ENSOCUG00000025327	TDRD1	Up
novel_circ_0010180	Up	ocu-miR-214-3p	ENSOCUG00000025327	TDRD1	Up
novel_circ_0014331	Up	ocu-miR-214-3p	ENSOCUG00000025327	TDRD1	Up
novel_circ_0012321	Up	ocu-miR-12092-5p	ENSOCUG00000025327	TDRD1	Up
novel_circ_0013167	Up	ocu-miR-12092-5p	ENSOCUG00000025327	TDRD1	Up
novel_circ_0014946	Up	ocu-miR-12092-5p	ENSOCUG00000025327	TDRD1	Up
novel_circ_0017032	Up	ocu-miR-12092-5p	ENSOCUG00000025327	TDRD1	Up
novel_circ_0010180	Up	ocu-miR-12092-5p	ENSOCUG00000025327	TDRD1	Up
novel_circ_0004220	Up	ocu-miR-450a-3p	ENSOCUG00000025327	TDRD1	Up
novel_circ_0004220	Up	ocu-miR-450a-2-3p	ENSOCUG00000025327	TDRD1	Up
novel_circ_0003284	Up	ocu-miR-361-3p	ENSOCUG00000025327	TDRD1	Up
novel_circ_0003438	Up	ocu-miR-361-3p	ENSOCUG00000025327	TDRD1	Up
novel_circ_0005592	Up	ocu-miR-361-3p	ENSOCUG00000025327	TDRD1	Up
novel_circ_0005059	Up	ocu-miR-361-3p	ENSOCUG00000025327	TDRD1	Up
novel_circ_0016932	Up	ocu-miR-361-3p	ENSOCUG00000025327	TDRD1	Up
novel_circ_0003438	Up	ocu-miR-22-3p	ENSOCUG00000025327	TDRD1	Up
novel_circ_0005931	Up	ocu-miR-22-3p	ENSOCUG00000025327	TDRD1	Up
novel_circ_0006237	Up	ocu-miR-22-3p	ENSOCUG00000025327	TDRD1	Up
novel_circ_0006562	Up	ocu-miR-22-3p	ENSOCUG00000025327	TDRD1	Up
novel_circ_0005592	Up	ocu-let-7i-5p	ENSOCUG00000025327	TDRD1	Up
novel_circ_0017032	Up	ocu-let-7i-5p	ENSOCUG00000025327	TDRD1	Up
novel_circ_0014329	Up	ocu-let-7i-5p	ENSOCUG00000025327	TDRD1	Up
novel_circ_0006056	Up	ocu-miR-30b-3p	ENSOCUG00000025327	TDRD1	Up
novel_circ_0004649	Up	ocu-miR-30b-3p	ENSOCUG00000025327	TDRD1	Up
novel_circ_0013473	Up	ocu-miR-30b-3p	ENSOCUG00000025327	TDRD1	Up
novel_circ_0010180	Up	ocu-miR-30b-3p	ENSOCUG00000025327	TDRD1	Up
novel_circ_0009749	Up	ocu-miR-452-5p	ENSOCUG00000025327	TDRD1	Up
novel_circ_0013955	Up	ocu-miR-452-5p	ENSOCUG00000025327	TDRD1	Up
novel_circ_0016806	Up	ocu-miR-708-3p	ENSOCUG00000025327	TDRD1	Up
novel_circ_0008132	Up	ocu-miR-423-5p	ENSOCUG00000025327	TDRD1	Up
novel_circ_0013479	Up	ocu-miR-423-5p	ENSOCUG00000025327	TDRD1	Up
novel_circ_0016024	Up	ocu-miR-22-5p	ENSOCUG00000025327	TDRD1	Up
novel_circ_0015202	Up	ocu-miR-22-5p	ENSOCUG00000025327	TDRD1	Up
novel_circ_0015204	Up	ocu-miR-22-5p	ENSOCUG00000025327	TDRD1	Up
novel_circ_0015609	Up	ocu-miR-22-5p	ENSOCUG00000025327	TDRD1	Up
novel_circ_0012321	Up	ocu-miR-214-3p	ENSOCUG00000025327	TDRD1	Up
novel_circ_0013080	Up	ocu-miR-214-3p	ENSOCUG00000025327	TDRD1	Up
novel_circ_0006237	Up	ocu-miR-214-3p	ENSOCUG00000025327	TDRD1	Up
novel_circ_0010180	Up	ocu-miR-214-3p	ENSOCUG00000025327	TDRD1	Up
novel_circ_0014331	Up	ocu-miR-214-3p	ENSOCUG00000025327	TDRD1	Up
novel_circ_0012321	Up	ocu-miR-12092-5p	ENSOCUG00000025327	TDRD1	Up
novel_circ_0013167	Up	ocu-miR-12092-5p	ENSOCUG00000025327	TDRD1	Up
novel_circ_0014946	Up	ocu-miR-12092-5p	ENSOCUG00000025327	TDRD1	Up
novel_circ_0017032	Up	ocu-miR-12092-5p	ENSOCUG00000025327	TDRD1	Up
novel_circ_0010180	Up	ocu-miR-12092-5p	ENSOCUG00000025327	TDRD1	Up
novel_circ_0004220	Up	ocu-miR-450a-3p	ENSOCUG00000025327	TDRD1	Up
novel_circ_0004220	Up	ocu-miR-450a-2-3p	ENSOCUG00000025327	TDRD1	Up
novel_circ_0003284	Up	ocu-miR-361-3p	ENSOCUG00000025327	TDRD1	Up
novel_circ_0003438	Up	ocu-miR-361-3p	ENSOCUG00000025327	TDRD1	Up
novel_circ_0005592	Up	ocu-miR-361-3p	ENSOCUG00000025327	TDRD1	Up
novel_circ_0005059	Up	ocu-miR-361-3p	ENSOCUG00000025327	TDRD1	Up
novel_circ_0016932	Up	ocu-miR-361-3p	ENSOCUG00000025327	TDRD1	Up
novel_circ_0003438	Up	ocu-miR-22-3p	ENSOCUG00000025327	TDRD1	Up
novel_circ_0005931	Up	ocu-miR-22-3p	ENSOCUG00000025327	TDRD1	Up
novel_circ_0006237	Up	ocu-miR-22-3p	ENSOCUG00000025327	TDRD1	Up
novel_circ_0006562	Up	ocu-miR-22-3p	ENSOCUG00000025327	TDRD1	Up
novel_circ_0005592	Up	ocu-let-7i-5p	ENSOCUG00000025327	TDRD1	Up
novel_circ_0017032	Up	ocu-let-7i-5p	ENSOCUG00000025327	TDRD1	Up
novel_circ_0014329	Up	ocu-let-7i-5p	ENSOCUG00000025327	TDRD1	Up
novel_circ_0006056	Up	ocu-miR-30b-3p	ENSOCUG00000025327	TDRD1	Up
novel_circ_0004649	Up	ocu-miR-30b-3p	ENSOCUG00000025327	TDRD1	Up
novel_circ_0013473	Up	ocu-miR-30b-3p	ENSOCUG00000025327	TDRD1	Up
novel_circ_0010180	Up	ocu-miR-30b-3p	ENSOCUG00000025327	TDRD1	Up
novel_circ_0009749	Up	ocu-miR-452-5p	ENSOCUG00000025327	TDRD1	Up
novel_circ_0013955	Up	ocu-miR-452-5p	ENSOCUG00000025327	TDRD1	Up
novel_circ_0016806	Up	ocu-miR-708-3p	ENSOCUG00000025327	TDRD1	Up
novel_circ_0008132	Up	ocu-miR-423-5p	ENSOCUG00000025327	TDRD1	Up
novel_circ_0013479	Up	ocu-miR-423-5p	ENSOCUG00000025327	TDRD1	Up
novel_circ_0016024	Up	ocu-miR-22-5p	ENSOCUG00000025327	TDRD1	Up
novel_circ_0015202	Up	ocu-miR-22-5p	ENSOCUG00000025327	TDRD1	Up
novel_circ_0015204	Up	ocu-miR-22-5p	ENSOCUG00000025327	TDRD1	Up
novel_circ_0015609	Up	ocu-miR-22-5p	ENSOCUG00000025327	TDRD1	Up
novel_circ_0012321	Up	ocu-miR-214-3p	ENSOCUG00000025327	TDRD1	Up
novel_circ_0013080	Up	ocu-miR-214-3p	ENSOCUG00000025327	TDRD1	Up
novel_circ_0006237	Up	ocu-miR-214-3p	ENSOCUG00000025327	TDRD1	Up
novel_circ_0010180	Up	ocu-miR-214-3p	ENSOCUG00000025327	TDRD1	Up
novel_circ_0014331	Up	ocu-miR-214-3p	ENSOCUG00000025327	TDRD1	Up
novel_circ_0012321	Up	ocu-miR-12092-5p	ENSOCUG00000025327	TDRD1	Up
novel_circ_0013167	Up	ocu-miR-12092-5p	ENSOCUG00000025327	TDRD1	Up
novel_circ_0014946	Up	ocu-miR-12092-5p	ENSOCUG00000025327	TDRD1	Up
novel_circ_0017032	Up	ocu-miR-12092-5p	ENSOCUG00000025327	TDRD1	Up
novel_circ_0010180	Up	ocu-miR-12092-5p	ENSOCUG00000025327	TDRD1	Up
novel_circ_0004220	Up	ocu-miR-450a-3p	ENSOCUG00000025327	TDRD1	Up
novel_circ_0004220	Up	ocu-miR-450a-2-3p	ENSOCUG00000025327	TDRD1	Up
novel_circ_0003284	Up	ocu-miR-361-3p	ENSOCUG00000025327	TDRD1	Up
novel_circ_0003438	Up	ocu-miR-361-3p	ENSOCUG00000025327	TDRD1	Up
novel_circ_0005592	Up	ocu-miR-361-3p	ENSOCUG00000025327	TDRD1	Up
novel_circ_0005059	Up	ocu-miR-361-3p	ENSOCUG00000025327	TDRD1	Up
novel_circ_0016932	Up	ocu-miR-361-3p	ENSOCUG00000025327	TDRD1	Up
novel_circ_0003438	Up	ocu-miR-22-3p	ENSOCUG00000025327	TDRD1	Up
novel_circ_0005931	Up	ocu-miR-22-3p	ENSOCUG00000025327	TDRD1	Up
novel_circ_0006237	Up	ocu-miR-22-3p	ENSOCUG00000025327	TDRD1	Up
novel_circ_0006562	Up	ocu-miR-22-3p	ENSOCUG00000025327	TDRD1	Up
novel_circ_0005592	Up	ocu-let-7i-5p	ENSOCUG00000025327	TDRD1	Up
novel_circ_0017032	Up	ocu-let-7i-5p	ENSOCUG00000025327	TDRD1	Up
novel_circ_0014329	Up	ocu-let-7i-5p	ENSOCUG00000025327	TDRD1	Up
novel_circ_0006056	Up	ocu-miR-30b-3p	ENSOCUG00000025327	TDRD1	Up
novel_circ_0004649	Up	ocu-miR-30b-3p	ENSOCUG00000025327	TDRD1	Up
novel_circ_0013473	Up	ocu-miR-30b-3p	ENSOCUG00000025327	TDRD1	Up
novel_circ_0010180	Up	ocu-miR-30b-3p	ENSOCUG00000025327	TDRD1	Up
novel_circ_0009749	Up	ocu-miR-452-5p	ENSOCUG00000025327	TDRD1	Up
novel_circ_0013955	Up	ocu-miR-452-5p	ENSOCUG00000025327	TDRD1	Up
novel_circ_0016806	Up	ocu-miR-708-3p	ENSOCUG00000025327	TDRD1	Up
novel_circ_0008132	Up	ocu-miR-423-5p	ENSOCUG00000025327	TDRD1	Up
novel_circ_0013479	Up	ocu-miR-423-5p	ENSOCUG00000025327	TDRD1	Up
novel_circ_0016024	Up	ocu-miR-22-5p	ENSOCUG00000025327	TDRD1	Up
novel_circ_0015202	Up	ocu-miR-22-5p	ENSOCUG00000025327	TDRD1	Up
novel_circ_0015204	Up	ocu-miR-22-5p	ENSOCUG00000025327	TDRD1	Up
novel_circ_0015609	Up	ocu-miR-22-5p	ENSOCUG00000025327	TDRD1	Up
novel_circ_0012321	Up	ocu-miR-214-3p	ENSOCUG00000025327	TDRD1	Up
novel_circ_0013080	Up	ocu-miR-214-3p	ENSOCUG00000025327	TDRD1	Up
novel_circ_0006237	Up	ocu-miR-214-3p	ENSOCUG00000025327	TDRD1	Up
novel_circ_0010180	Up	ocu-miR-214-3p	ENSOCUG00000025327	TDRD1	Up
novel_circ_0014331	Up	ocu-miR-214-3p	ENSOCUG00000025327	TDRD1	Up
novel_circ_0012321	Up	ocu-miR-12092-5p	ENSOCUG00000025327	TDRD1	Up
novel_circ_0013167	Up	ocu-miR-12092-5p	ENSOCUG00000025327	TDRD1	Up
novel_circ_0014946	Up	ocu-miR-12092-5p	ENSOCUG00000025327	TDRD1	Up
novel_circ_0017032	Up	ocu-miR-12092-5p	ENSOCUG00000025327	TDRD1	Up
novel_circ_0010180	Up	ocu-miR-12092-5p	ENSOCUG00000025327	TDRD1	Up
novel_circ_0004220	Up	ocu-miR-450a-3p	ENSOCUG00000025327	TDRD1	Up
novel_circ_0004220	Up	ocu-miR-450a-2-3p	ENSOCUG00000025327	TDRD1	Up
novel_circ_0003284	Up	ocu-miR-361-3p	ENSOCUG00000025327	TDRD1	Up
novel_circ_0003438	Up	ocu-miR-361-3p	ENSOCUG00000025327	TDRD1	Up
novel_circ_0005592	Up	ocu-miR-361-3p	ENSOCUG00000025327	TDRD1	Up
novel_circ_0005059	Up	ocu-miR-361-3p	ENSOCUG00000025327	TDRD1	Up
novel_circ_0016932	Up	ocu-miR-361-3p	ENSOCUG00000025327	TDRD1	Up
novel_circ_0003438	Up	ocu-miR-22-3p	ENSOCUG00000025327	TDRD1	Up
novel_circ_0005931	Up	ocu-miR-22-3p	ENSOCUG00000025327	TDRD1	Up
novel_circ_0006237	Up	ocu-miR-22-3p	ENSOCUG00000025327	TDRD1	Up
novel_circ_0006562	Up	ocu-miR-22-3p	ENSOCUG00000025327	TDRD1	Up
novel_circ_0005592	Up	ocu-let-7i-5p	ENSOCUG00000025327	TDRD1	Up
novel_circ_0017032	Up	ocu-let-7i-5p	ENSOCUG00000025327	TDRD1	Up
novel_circ_0014329	Up	ocu-let-7i-5p	ENSOCUG00000025327	TDRD1	Up
novel_circ_0006056	Up	ocu-miR-30b-3p	ENSOCUG00000025327	TDRD1	Up
novel_circ_0004649	Up	ocu-miR-30b-3p	ENSOCUG00000025327	TDRD1	Up
novel_circ_0013473	Up	ocu-miR-30b-3p	ENSOCUG00000025327	TDRD1	Up
novel_circ_0010180	Up	ocu-miR-30b-3p	ENSOCUG00000025327	TDRD1	Up
novel_circ_0009749	Up	ocu-miR-452-5p	ENSOCUG00000025327	TDRD1	Up
novel_circ_0013955	Up	ocu-miR-452-5p	ENSOCUG00000025327	TDRD1	Up
novel_circ_0016806	Up	ocu-miR-708-3p	ENSOCUG00000022951	.	Up
novel_circ_0013167	Up	ocu-miR-502a-5p	ENSOCUG00000022951	.	Up
novel_circ_0005592	Up	ocu-miR-502a-5p	ENSOCUG00000022951	.	Up
novel_circ_0001960	Up	ocu-miR-185-5p	ENSOCUG00000022951	.	Up
novel_circ_0005545	Up	ocu-miR-432-5p	ENSOCUG00000022951	.	Up
novel_circ_0005592	Up	ocu-miR-362-5p	ENSOCUG00000022951	.	Up
novel_circ_0011408	Up	ocu-miR-139-3p	ENSOCUG00000022951	.	Up
novel_circ_0018477	Up	ocu-miR-500-5p	ENSOCUG00000022951	.	Up
novel_circ_0005592	Up	ocu-miR-500-5p	ENSOCUG00000022951	.	Up
novel_circ_0013120	Up	ocu-miR-350-3p	ENSOCUG00000022951	.	Up
novel_circ_0001960	Up	ocu-miR-350-3p	ENSOCUG00000022951	.	Up
novel_circ_0010088	Up	ocu-miR-350-3p	ENSOCUG00000022951	.	Up
novel_circ_0014331	Up	ocu-miR-350-3p	ENSOCUG00000022951	.	Up
novel_circ_0013167	Up	ocu-miR-502a-5p	ENSOCUG00000022951	.	Up
novel_circ_0013167	Up	ocu-miR-502a-5p	ENSOCUG00000022951	.	Up
novel_circ_0005592	Up	ocu-miR-502a-5p	ENSOCUG00000022951	.	Up
novel_circ_0005592	Up	ocu-miR-502a-5p	ENSOCUG00000022951	.	Up
novel_circ_0001960	Up	ocu-miR-185-5p	ENSOCUG00000022951	.	Up
novel_circ_0003284	Up	ocu-miR-361-3p	ENSOCUG00000022951	.	Up
novel_circ_0003438	Up	ocu-miR-361-3p	ENSOCUG00000022951	.	Up
novel_circ_0005592	Up	ocu-miR-361-3p	ENSOCUG00000022951	.	Up
novel_circ_0005059	Up	ocu-miR-361-3p	ENSOCUG00000022951	.	Up
novel_circ_0016932	Up	ocu-miR-361-3p	ENSOCUG00000022951	.	Up
novel_circ_0005592	Up	ocu-miR-362-5p	ENSOCUG00000022951	.	Up
novel_circ_0005592	Up	ocu-miR-502b-5p	ENSOCUG00000022951	.	Up
novel_circ_0016806	Up	ocu-miR-708-3p	ENSOCUG00000038094	.	Up
novel_circ_0018190	Up	ocu-miR-328-3p	ENSOCUG00000038094	.	Up
novel_circ_0001238	Up	ocu-miR-328-3p	ENSOCUG00000038094	.	Up
novel_circ_0018301	Up	ocu-miR-672-5p	ENSOCUG00000038094	.	Up
novel_circ_0006237	Up	ocu-miR-672-5p	ENSOCUG00000038094	.	Up
novel_circ_0009818	Up	ocu-miR-672-5p	ENSOCUG00000038094	.	Up
novel_circ_0006837	Up	ocu-miR-541-3p	ENSOCUG00000038094	.	Up
novel_circ_0006237	Up	ocu-miR-541-3p	ENSOCUG00000038094	.	Up
novel_circ_0009607	Up	ocu-miR-541-3p	ENSOCUG00000038094	.	Up
novel_circ_0016806	Up	ocu-miR-708-3p	ENSOCUG00000014777	PADI2	Up
novel_circ_0008132	Up	ocu-miR-138-5p	ENSOCUG00000014777	PADI2	Up
novel_circ_0016078	Up	ocu-miR-138-5p	ENSOCUG00000014777	PADI2	Up
novel_circ_0001903	Up	ocu-miR-138-5p	ENSOCUG00000014777	PADI2	Up
novel_circ_0008132	Up	ocu-miR-423-5p	ENSOCUG00000014777	PADI2	Up
novel_circ_0013479	Up	ocu-miR-423-5p	ENSOCUG00000014777	PADI2	Up
novel_circ_0016024	Up	ocu-miR-193a-5p	ENSOCUG00000014777	PADI2	Up
novel_circ_0018477	Up	ocu-miR-145-5p	ENSOCUG00000014777	PADI2	Up
novel_circ_0001960	Up	ocu-miR-145-5p	ENSOCUG00000014777	PADI2	Up
novel_circ_0001903	Up	ocu-miR-218-5p	ENSOCUG00000014777	PADI2	Up
novel_circ_0013331	Up	ocu-miR-218-5p	ENSOCUG00000014777	PADI2	Up
novel_circ_0013696	Up	ocu-miR-218-5p	ENSOCUG00000014777	PADI2	Up
novel_circ_0001960	Up	ocu-miR-185-5p	ENSOCUG00000014777	PADI2	Up
novel_circ_0001960	Up	ocu-miR-185-5p	ENSOCUG00000014777	PADI2	Up
novel_circ_0005545	Up	ocu-miR-432-5p	ENSOCUG00000014777	PADI2	Up
novel_circ_0006056	Up	ocu-miR-30b-3p	ENSOCUG00000014777	PADI2	Up
novel_circ_0006056	Up	ocu-miR-30b-3p	ENSOCUG00000014777	PADI2	Up
novel_circ_0004649	Up	ocu-miR-30b-3p	ENSOCUG00000014777	PADI2	Up
novel_circ_0004649	Up	ocu-miR-30b-3p	ENSOCUG00000014777	PADI2	Up
novel_circ_0013473	Up	ocu-miR-30b-3p	ENSOCUG00000014777	PADI2	Up
novel_circ_0013473	Up	ocu-miR-30b-3p	ENSOCUG00000014777	PADI2	Up
novel_circ_0010180	Up	ocu-miR-30b-3p	ENSOCUG00000014777	PADI2	Up
novel_circ_0010180	Up	ocu-miR-30b-3p	ENSOCUG00000014777	PADI2	Up
novel_circ_0006837	Up	ocu-miR-889-5p	ENSOCUG00000014777	PADI2	Up
novel_circ_0009818	Up	ocu-miR-889-5p	ENSOCUG00000014777	PADI2	Up
novel_circ_0015202	Up	ocu-miR-134-5p	ENSOCUG00000014777	PADI2	Up
novel_circ_0011700	Up	ocu-miR-30c-2-3p	ENSOCUG00000014777	PADI2	Up
novel_circ_0016806	Up	ocu-miR-708-3p	ENSOCUG00000014777	PADI2	Up
novel_circ_0008132	Up	ocu-miR-138-5p	ENSOCUG00000014777	PADI2	Up
novel_circ_0016078	Up	ocu-miR-138-5p	ENSOCUG00000014777	PADI2	Up
novel_circ_0001903	Up	ocu-miR-138-5p	ENSOCUG00000014777	PADI2	Up
novel_circ_0008132	Up	ocu-miR-423-5p	ENSOCUG00000014777	PADI2	Up
novel_circ_0013479	Up	ocu-miR-423-5p	ENSOCUG00000014777	PADI2	Up
novel_circ_0016024	Up	ocu-miR-193a-5p	ENSOCUG00000014777	PADI2	Up
novel_circ_0018477	Up	ocu-miR-145-5p	ENSOCUG00000014777	PADI2	Up
novel_circ_0001960	Up	ocu-miR-145-5p	ENSOCUG00000014777	PADI2	Up
novel_circ_0001903	Up	ocu-miR-218-5p	ENSOCUG00000014777	PADI2	Up
novel_circ_0013331	Up	ocu-miR-218-5p	ENSOCUG00000014777	PADI2	Up
novel_circ_0013696	Up	ocu-miR-218-5p	ENSOCUG00000014777	PADI2	Up
novel_circ_0001960	Up	ocu-miR-185-5p	ENSOCUG00000014777	PADI2	Up
novel_circ_0001960	Up	ocu-miR-185-5p	ENSOCUG00000014777	PADI2	Up
novel_circ_0005545	Up	ocu-miR-432-5p	ENSOCUG00000014777	PADI2	Up
novel_circ_0006056	Up	ocu-miR-30b-3p	ENSOCUG00000014777	PADI2	Up
novel_circ_0006056	Up	ocu-miR-30b-3p	ENSOCUG00000014777	PADI2	Up
novel_circ_0004649	Up	ocu-miR-30b-3p	ENSOCUG00000014777	PADI2	Up
novel_circ_0004649	Up	ocu-miR-30b-3p	ENSOCUG00000014777	PADI2	Up
novel_circ_0013473	Up	ocu-miR-30b-3p	ENSOCUG00000014777	PADI2	Up
novel_circ_0013473	Up	ocu-miR-30b-3p	ENSOCUG00000014777	PADI2	Up
novel_circ_0010180	Up	ocu-miR-30b-3p	ENSOCUG00000014777	PADI2	Up
novel_circ_0010180	Up	ocu-miR-30b-3p	ENSOCUG00000014777	PADI2	Up
novel_circ_0006837	Up	ocu-miR-889-5p	ENSOCUG00000014777	PADI2	Up
novel_circ_0009818	Up	ocu-miR-889-5p	ENSOCUG00000014777	PADI2	Up
novel_circ_0015202	Up	ocu-miR-134-5p	ENSOCUG00000014777	PADI2	Up
novel_circ_0011700	Up	ocu-miR-30c-2-3p	ENSOCUG00000014777	PADI2	Up
novel_circ_0016806	Up	ocu-miR-708-3p	ENSOCUG00000014777	PADI2	Up
novel_circ_0008132	Up	ocu-miR-138-5p	ENSOCUG00000014777	PADI2	Up
novel_circ_0016078	Up	ocu-miR-138-5p	ENSOCUG00000014777	PADI2	Up
novel_circ_0001903	Up	ocu-miR-138-5p	ENSOCUG00000014777	PADI2	Up
novel_circ_0008132	Up	ocu-miR-423-5p	ENSOCUG00000014777	PADI2	Up
novel_circ_0013479	Up	ocu-miR-423-5p	ENSOCUG00000014777	PADI2	Up
novel_circ_0016024	Up	ocu-miR-193a-5p	ENSOCUG00000014777	PADI2	Up
novel_circ_0018477	Up	ocu-miR-145-5p	ENSOCUG00000014777	PADI2	Up
novel_circ_0001960	Up	ocu-miR-145-5p	ENSOCUG00000014777	PADI2	Up
novel_circ_0001903	Up	ocu-miR-218-5p	ENSOCUG00000014777	PADI2	Up
novel_circ_0013331	Up	ocu-miR-218-5p	ENSOCUG00000014777	PADI2	Up
novel_circ_0013696	Up	ocu-miR-218-5p	ENSOCUG00000014777	PADI2	Up
novel_circ_0001960	Up	ocu-miR-185-5p	ENSOCUG00000014777	PADI2	Up
novel_circ_0001960	Up	ocu-miR-185-5p	ENSOCUG00000014777	PADI2	Up
novel_circ_0005545	Up	ocu-miR-432-5p	ENSOCUG00000014777	PADI2	Up
novel_circ_0006056	Up	ocu-miR-30b-3p	ENSOCUG00000014777	PADI2	Up
novel_circ_0006056	Up	ocu-miR-30b-3p	ENSOCUG00000014777	PADI2	Up
novel_circ_0004649	Up	ocu-miR-30b-3p	ENSOCUG00000014777	PADI2	Up
novel_circ_0004649	Up	ocu-miR-30b-3p	ENSOCUG00000014777	PADI2	Up
novel_circ_0013473	Up	ocu-miR-30b-3p	ENSOCUG00000014777	PADI2	Up
novel_circ_0013473	Up	ocu-miR-30b-3p	ENSOCUG00000014777	PADI2	Up
novel_circ_0010180	Up	ocu-miR-30b-3p	ENSOCUG00000014777	PADI2	Up
novel_circ_0010180	Up	ocu-miR-30b-3p	ENSOCUG00000014777	PADI2	Up
novel_circ_0006837	Up	ocu-miR-889-5p	ENSOCUG00000014777	PADI2	Up
novel_circ_0009818	Up	ocu-miR-889-5p	ENSOCUG00000014777	PADI2	Up
novel_circ_0015202	Up	ocu-miR-134-5p	ENSOCUG00000014777	PADI2	Up
novel_circ_0011700	Up	ocu-miR-30c-2-3p	ENSOCUG00000014777	PADI2	Up
novel_circ_0012115	Up	ocu-miR-370-5p	ENSOCUG00000015419	NEIL2	Up
novel_circ_0001238	Up	ocu-miR-370-5p	ENSOCUG00000015419	NEIL2	Up
novel_circ_0005896	Up	ocu-miR-370-5p	ENSOCUG00000015419	NEIL2	Up
novel_circ_0005149	Up	ocu-miR-370-5p	ENSOCUG00000015419	NEIL2	Up
novel_circ_0006217	Up	ocu-miR-370-5p	ENSOCUG00000015419	NEIL2	Up
novel_circ_0009820	Up	ocu-miR-370-5p	ENSOCUG00000015419	NEIL2	Up
novel_circ_0012115	Up	ocu-miR-3059-5p	ENSOCUG00000015419	NEIL2	Up
novel_circ_0006800	Up	ocu-miR-3059-5p	ENSOCUG00000015419	NEIL2	Up
novel_circ_0006205	Up	ocu-miR-3059-5p	ENSOCUG00000015419	NEIL2	Up
novel_circ_0009607	Up	ocu-miR-3059-5p	ENSOCUG00000015419	NEIL2	Up
novel_circ_0015609	Up	ocu-miR-3059-5p	ENSOCUG00000015419	NEIL2	Up
novel_circ_0001829	Up	ocu-miR-329-3p	ENSOCUG00000015419	NEIL2	Up
novel_circ_0006895	Up	ocu-miR-329-3p	ENSOCUG00000015419	NEIL2	Up
novel_circ_0005592	Up	ocu-miR-502b-5p	ENSOCUG00000015419	NEIL2	Up
novel_circ_0017786	Up	ocu-miR-145-3p	ENSOCUG00000015419	NEIL2	Up
novel_circ_0012115	Up	ocu-miR-370-5p	ENSOCUG00000007788	TTC7A	Up
novel_circ_0001238	Up	ocu-miR-370-5p	ENSOCUG00000007788	TTC7A	Up
novel_circ_0005896	Up	ocu-miR-370-5p	ENSOCUG00000007788	TTC7A	Up
novel_circ_0005149	Up	ocu-miR-370-5p	ENSOCUG00000007788	TTC7A	Up
novel_circ_0006217	Up	ocu-miR-370-5p	ENSOCUG00000007788	TTC7A	Up
novel_circ_0009820	Up	ocu-miR-370-5p	ENSOCUG00000007788	TTC7A	Up
novel_circ_0008132	Up	ocu-miR-15b-5p	ENSOCUG00000007788	TTC7A	Up
novel_circ_0006395	Up	ocu-miR-15b-5p	ENSOCUG00000007788	TTC7A	Up
novel_circ_0011408	Up	ocu-miR-15b-5p	ENSOCUG00000007788	TTC7A	Up
novel_circ_0008134	Up	ocu-miR-2387-5p	ENSOCUG00000007788	TTC7A	Up
novel_circ_0018477	Up	ocu-miR-103a-3p	ENSOCUG00000007788	TTC7A	Up
novel_circ_0005545	Up	ocu-miR-103a-3p	ENSOCUG00000007788	TTC7A	Up
novel_circ_0005149	Up	ocu-miR-103a-3p	ENSOCUG00000007788	TTC7A	Up
novel_circ_0014656	Up	ocu-miR-103a-3p	ENSOCUG00000007788	TTC7A	Up
novel_circ_0011408	Up	ocu-miR-103a-3p	ENSOCUG00000007788	TTC7A	Up
novel_circ_0002082	Up	ocu-miR-125b-5p	ENSOCUG00000007788	TTC7A	Up
novel_circ_0003197	Up	ocu-miR-370-3p	ENSOCUG00000007788	TTC7A	Up
novel_circ_0017406	Up	ocu-miR-370-3p	ENSOCUG00000007788	TTC7A	Up
novel_circ_0013473	Up	ocu-miR-370-3p	ENSOCUG00000007788	TTC7A	Up
novel_circ_0010684	Up	ocu-miR-370-3p	ENSOCUG00000007788	TTC7A	Up
novel_circ_0010685	Up	ocu-miR-370-3p	ENSOCUG00000007788	TTC7A	Up
novel_circ_0003284	Up	ocu-miR-361-3p	ENSOCUG00000007788	TTC7A	Up
novel_circ_0003438	Up	ocu-miR-361-3p	ENSOCUG00000007788	TTC7A	Up
novel_circ_0005592	Up	ocu-miR-361-3p	ENSOCUG00000007788	TTC7A	Up
novel_circ_0005059	Up	ocu-miR-361-3p	ENSOCUG00000007788	TTC7A	Up
novel_circ_0016932	Up	ocu-miR-361-3p	ENSOCUG00000007788	TTC7A	Up
novel_circ_0005059	Up	ocu-miR-197-3p	ENSOCUG00000007788	TTC7A	Up
novel_circ_0009818	Up	ocu-miR-197-3p	ENSOCUG00000007788	TTC7A	Up
novel_circ_0006395	Up	ocu-miR-424-5p	ENSOCUG00000007788	TTC7A	Up
novel_circ_0011112	Up	ocu-miR-424-5p	ENSOCUG00000007788	TTC7A	Up
novel_circ_0011408	Up	ocu-miR-424-5p	ENSOCUG00000007788	TTC7A	Up
novel_circ_0012115	Up	ocu-miR-370-5p	ENSOCUG00000007788	TTC7A	Up
novel_circ_0001238	Up	ocu-miR-370-5p	ENSOCUG00000007788	TTC7A	Up
novel_circ_0005896	Up	ocu-miR-370-5p	ENSOCUG00000007788	TTC7A	Up
novel_circ_0005149	Up	ocu-miR-370-5p	ENSOCUG00000007788	TTC7A	Up
novel_circ_0006217	Up	ocu-miR-370-5p	ENSOCUG00000007788	TTC7A	Up
novel_circ_0009820	Up	ocu-miR-370-5p	ENSOCUG00000007788	TTC7A	Up
novel_circ_0008132	Up	ocu-miR-15b-5p	ENSOCUG00000007788	TTC7A	Up
novel_circ_0006395	Up	ocu-miR-15b-5p	ENSOCUG00000007788	TTC7A	Up
novel_circ_0011408	Up	ocu-miR-15b-5p	ENSOCUG00000007788	TTC7A	Up
novel_circ_0008134	Up	ocu-miR-2387-5p	ENSOCUG00000007788	TTC7A	Up
novel_circ_0018477	Up	ocu-miR-103a-3p	ENSOCUG00000007788	TTC7A	Up
novel_circ_0005545	Up	ocu-miR-103a-3p	ENSOCUG00000007788	TTC7A	Up
novel_circ_0005149	Up	ocu-miR-103a-3p	ENSOCUG00000007788	TTC7A	Up
novel_circ_0014656	Up	ocu-miR-103a-3p	ENSOCUG00000007788	TTC7A	Up
novel_circ_0011408	Up	ocu-miR-103a-3p	ENSOCUG00000007788	TTC7A	Up
novel_circ_0002082	Up	ocu-miR-125b-5p	ENSOCUG00000007788	TTC7A	Up
novel_circ_0003197	Up	ocu-miR-370-3p	ENSOCUG00000007788	TTC7A	Up
novel_circ_0017406	Up	ocu-miR-370-3p	ENSOCUG00000007788	TTC7A	Up
novel_circ_0013473	Up	ocu-miR-370-3p	ENSOCUG00000007788	TTC7A	Up
novel_circ_0010684	Up	ocu-miR-370-3p	ENSOCUG00000007788	TTC7A	Up
novel_circ_0010685	Up	ocu-miR-370-3p	ENSOCUG00000007788	TTC7A	Up
novel_circ_0003284	Up	ocu-miR-361-3p	ENSOCUG00000007788	TTC7A	Up
novel_circ_0003438	Up	ocu-miR-361-3p	ENSOCUG00000007788	TTC7A	Up
novel_circ_0005592	Up	ocu-miR-361-3p	ENSOCUG00000007788	TTC7A	Up
novel_circ_0005059	Up	ocu-miR-361-3p	ENSOCUG00000007788	TTC7A	Up
novel_circ_0016932	Up	ocu-miR-361-3p	ENSOCUG00000007788	TTC7A	Up
novel_circ_0005059	Up	ocu-miR-197-3p	ENSOCUG00000007788	TTC7A	Up
novel_circ_0009818	Up	ocu-miR-197-3p	ENSOCUG00000007788	TTC7A	Up
novel_circ_0006395	Up	ocu-miR-424-5p	ENSOCUG00000007788	TTC7A	Up
novel_circ_0011112	Up	ocu-miR-424-5p	ENSOCUG00000007788	TTC7A	Up
novel_circ_0011408	Up	ocu-miR-424-5p	ENSOCUG00000007788	TTC7A	Up
novel_circ_0012115	Up	ocu-miR-370-5p	ENSOCUG00000007788	TTC7A	Up
novel_circ_0001238	Up	ocu-miR-370-5p	ENSOCUG00000007788	TTC7A	Up
novel_circ_0005896	Up	ocu-miR-370-5p	ENSOCUG00000007788	TTC7A	Up
novel_circ_0005149	Up	ocu-miR-370-5p	ENSOCUG00000007788	TTC7A	Up
novel_circ_0006217	Up	ocu-miR-370-5p	ENSOCUG00000007788	TTC7A	Up
novel_circ_0009820	Up	ocu-miR-370-5p	ENSOCUG00000007788	TTC7A	Up
novel_circ_0008132	Up	ocu-miR-15b-5p	ENSOCUG00000007788	TTC7A	Up
novel_circ_0006395	Up	ocu-miR-15b-5p	ENSOCUG00000007788	TTC7A	Up
novel_circ_0011408	Up	ocu-miR-15b-5p	ENSOCUG00000007788	TTC7A	Up
novel_circ_0008134	Up	ocu-miR-2387-5p	ENSOCUG00000007788	TTC7A	Up
novel_circ_0018477	Up	ocu-miR-103a-3p	ENSOCUG00000007788	TTC7A	Up
novel_circ_0005545	Up	ocu-miR-103a-3p	ENSOCUG00000007788	TTC7A	Up
novel_circ_0005149	Up	ocu-miR-103a-3p	ENSOCUG00000007788	TTC7A	Up
novel_circ_0014656	Up	ocu-miR-103a-3p	ENSOCUG00000007788	TTC7A	Up
novel_circ_0011408	Up	ocu-miR-103a-3p	ENSOCUG00000007788	TTC7A	Up
novel_circ_0002082	Up	ocu-miR-125b-5p	ENSOCUG00000007788	TTC7A	Up
novel_circ_0003197	Up	ocu-miR-370-3p	ENSOCUG00000007788	TTC7A	Up
novel_circ_0017406	Up	ocu-miR-370-3p	ENSOCUG00000007788	TTC7A	Up
novel_circ_0013473	Up	ocu-miR-370-3p	ENSOCUG00000007788	TTC7A	Up
novel_circ_0010684	Up	ocu-miR-370-3p	ENSOCUG00000007788	TTC7A	Up
novel_circ_0010685	Up	ocu-miR-370-3p	ENSOCUG00000007788	TTC7A	Up
novel_circ_0003284	Up	ocu-miR-361-3p	ENSOCUG00000007788	TTC7A	Up
novel_circ_0003438	Up	ocu-miR-361-3p	ENSOCUG00000007788	TTC7A	Up
novel_circ_0005592	Up	ocu-miR-361-3p	ENSOCUG00000007788	TTC7A	Up
novel_circ_0005059	Up	ocu-miR-361-3p	ENSOCUG00000007788	TTC7A	Up
novel_circ_0016932	Up	ocu-miR-361-3p	ENSOCUG00000007788	TTC7A	Up
novel_circ_0005059	Up	ocu-miR-197-3p	ENSOCUG00000007788	TTC7A	Up
novel_circ_0009818	Up	ocu-miR-197-3p	ENSOCUG00000007788	TTC7A	Up
novel_circ_0006395	Up	ocu-miR-424-5p	ENSOCUG00000007788	TTC7A	Up
novel_circ_0011112	Up	ocu-miR-424-5p	ENSOCUG00000007788	TTC7A	Up
novel_circ_0011408	Up	ocu-miR-424-5p	ENSOCUG00000007788	TTC7A	Up
novel_circ_0012115	Up	ocu-miR-370-5p	ENSOCUG00000007788	TTC7A	Up
novel_circ_0001238	Up	ocu-miR-370-5p	ENSOCUG00000007788	TTC7A	Up
novel_circ_0005896	Up	ocu-miR-370-5p	ENSOCUG00000007788	TTC7A	Up
novel_circ_0005149	Up	ocu-miR-370-5p	ENSOCUG00000007788	TTC7A	Up
novel_circ_0006217	Up	ocu-miR-370-5p	ENSOCUG00000007788	TTC7A	Up
novel_circ_0009820	Up	ocu-miR-370-5p	ENSOCUG00000007788	TTC7A	Up
novel_circ_0008132	Up	ocu-miR-15b-5p	ENSOCUG00000007788	TTC7A	Up
novel_circ_0006395	Up	ocu-miR-15b-5p	ENSOCUG00000007788	TTC7A	Up
novel_circ_0011408	Up	ocu-miR-15b-5p	ENSOCUG00000007788	TTC7A	Up
novel_circ_0008134	Up	ocu-miR-2387-5p	ENSOCUG00000007788	TTC7A	Up
novel_circ_0018477	Up	ocu-miR-103a-3p	ENSOCUG00000007788	TTC7A	Up
novel_circ_0005545	Up	ocu-miR-103a-3p	ENSOCUG00000007788	TTC7A	Up
novel_circ_0005149	Up	ocu-miR-103a-3p	ENSOCUG00000007788	TTC7A	Up
novel_circ_0014656	Up	ocu-miR-103a-3p	ENSOCUG00000007788	TTC7A	Up
novel_circ_0011408	Up	ocu-miR-103a-3p	ENSOCUG00000007788	TTC7A	Up
novel_circ_0002082	Up	ocu-miR-125b-5p	ENSOCUG00000007788	TTC7A	Up
novel_circ_0003197	Up	ocu-miR-370-3p	ENSOCUG00000007788	TTC7A	Up
novel_circ_0017406	Up	ocu-miR-370-3p	ENSOCUG00000007788	TTC7A	Up
novel_circ_0013473	Up	ocu-miR-370-3p	ENSOCUG00000007788	TTC7A	Up
novel_circ_0010684	Up	ocu-miR-370-3p	ENSOCUG00000007788	TTC7A	Up
novel_circ_0010685	Up	ocu-miR-370-3p	ENSOCUG00000007788	TTC7A	Up
novel_circ_0003284	Up	ocu-miR-361-3p	ENSOCUG00000007788	TTC7A	Up
novel_circ_0003438	Up	ocu-miR-361-3p	ENSOCUG00000007788	TTC7A	Up
novel_circ_0005592	Up	ocu-miR-361-3p	ENSOCUG00000007788	TTC7A	Up
novel_circ_0005059	Up	ocu-miR-361-3p	ENSOCUG00000007788	TTC7A	Up
novel_circ_0016932	Up	ocu-miR-361-3p	ENSOCUG00000007788	TTC7A	Up
novel_circ_0005059	Up	ocu-miR-197-3p	ENSOCUG00000007788	TTC7A	Up
novel_circ_0009818	Up	ocu-miR-197-3p	ENSOCUG00000007788	TTC7A	Up
novel_circ_0006395	Up	ocu-miR-424-5p	ENSOCUG00000007788	TTC7A	Up
novel_circ_0011112	Up	ocu-miR-424-5p	ENSOCUG00000007788	TTC7A	Up
novel_circ_0011408	Up	ocu-miR-424-5p	ENSOCUG00000007788	TTC7A	Up
novel_circ_0008132	Up	ocu-miR-15b-5p	ENSOCUG00000007788	TTC7A	Up
novel_circ_0006395	Up	ocu-miR-15b-5p	ENSOCUG00000007788	TTC7A	Up
novel_circ_0011408	Up	ocu-miR-15b-5p	ENSOCUG00000007788	TTC7A	Up
novel_circ_0008134	Up	ocu-miR-2387-5p	ENSOCUG00000007788	TTC7A	Up
novel_circ_0003197	Up	ocu-miR-370-3p	ENSOCUG00000007788	TTC7A	Up
novel_circ_0017406	Up	ocu-miR-370-3p	ENSOCUG00000007788	TTC7A	Up
novel_circ_0013473	Up	ocu-miR-370-3p	ENSOCUG00000007788	TTC7A	Up
novel_circ_0010684	Up	ocu-miR-370-3p	ENSOCUG00000007788	TTC7A	Up
novel_circ_0010685	Up	ocu-miR-370-3p	ENSOCUG00000007788	TTC7A	Up
novel_circ_0005059	Up	ocu-miR-197-3p	ENSOCUG00000007788	TTC7A	Up
novel_circ_0009818	Up	ocu-miR-197-3p	ENSOCUG00000007788	TTC7A	Up
novel_circ_0006395	Up	ocu-miR-424-5p	ENSOCUG00000007788	TTC7A	Up
novel_circ_0011112	Up	ocu-miR-424-5p	ENSOCUG00000007788	TTC7A	Up
novel_circ_0011408	Up	ocu-miR-424-5p	ENSOCUG00000007788	TTC7A	Up
novel_circ_0008132	Up	ocu-miR-15b-5p	ENSOCUG00000007788	TTC7A	Up
novel_circ_0006395	Up	ocu-miR-15b-5p	ENSOCUG00000007788	TTC7A	Up
novel_circ_0011408	Up	ocu-miR-15b-5p	ENSOCUG00000007788	TTC7A	Up
novel_circ_0008134	Up	ocu-miR-2387-5p	ENSOCUG00000007788	TTC7A	Up
novel_circ_0003197	Up	ocu-miR-370-3p	ENSOCUG00000007788	TTC7A	Up
novel_circ_0017406	Up	ocu-miR-370-3p	ENSOCUG00000007788	TTC7A	Up
novel_circ_0013473	Up	ocu-miR-370-3p	ENSOCUG00000007788	TTC7A	Up
novel_circ_0010684	Up	ocu-miR-370-3p	ENSOCUG00000007788	TTC7A	Up
novel_circ_0010685	Up	ocu-miR-370-3p	ENSOCUG00000007788	TTC7A	Up
novel_circ_0005059	Up	ocu-miR-197-3p	ENSOCUG00000007788	TTC7A	Up
novel_circ_0009818	Up	ocu-miR-197-3p	ENSOCUG00000007788	TTC7A	Up
novel_circ_0006395	Up	ocu-miR-424-5p	ENSOCUG00000007788	TTC7A	Up
novel_circ_0011112	Up	ocu-miR-424-5p	ENSOCUG00000007788	TTC7A	Up
novel_circ_0011408	Up	ocu-miR-424-5p	ENSOCUG00000007788	TTC7A	Up
novel_circ_0008132	Up	ocu-miR-423-5p	ENSOCUG00000007788	TTC7A	Up
novel_circ_0013479	Up	ocu-miR-423-5p	ENSOCUG00000007788	TTC7A	Up
novel_circ_0018301	Up	ocu-miR-10b-3p	ENSOCUG00000007788	TTC7A	Up
novel_circ_0010088	Up	ocu-miR-10b-3p	ENSOCUG00000007788	TTC7A	Up
novel_circ_0014331	Up	ocu-miR-10b-3p	ENSOCUG00000007788	TTC7A	Up
novel_circ_0016298	Up	ocu-miR-10b-3p	ENSOCUG00000007788	TTC7A	Up
novel_circ_0012321	Up	ocu-miR-214-3p	ENSOCUG00000007788	TTC7A	Up
novel_circ_0013080	Up	ocu-miR-214-3p	ENSOCUG00000007788	TTC7A	Up
novel_circ_0006237	Up	ocu-miR-214-3p	ENSOCUG00000007788	TTC7A	Up
novel_circ_0010180	Up	ocu-miR-214-3p	ENSOCUG00000007788	TTC7A	Up
novel_circ_0014331	Up	ocu-miR-214-3p	ENSOCUG00000007788	TTC7A	Up
novel_circ_0001960	Up	ocu-miR-185-5p	ENSOCUG00000007788	TTC7A	Up
novel_circ_0001238	Up	ocu-miR-185-3p	ENSOCUG00000007788	TTC7A	Up
novel_circ_0014946	Up	ocu-miR-185-3p	ENSOCUG00000007788	TTC7A	Up
novel_circ_0009820	Up	ocu-miR-27b-3p	ENSOCUG00000007788	TTC7A	Up
novel_circ_0015609	Up	ocu-miR-27b-3p	ENSOCUG00000007788	TTC7A	Up
novel_circ_0010307	Up	ocu-miR-130b-5p	ENSOCUG00000007788	TTC7A	Up
novel_circ_0012115	Up	ocu-miR-370-5p	ENSOCUG00000016164	CYP1B1	Up
novel_circ_0001238	Up	ocu-miR-370-5p	ENSOCUG00000016164	CYP1B1	Up
novel_circ_0005896	Up	ocu-miR-370-5p	ENSOCUG00000016164	CYP1B1	Up
novel_circ_0005149	Up	ocu-miR-370-5p	ENSOCUG00000016164	CYP1B1	Up
novel_circ_0006217	Up	ocu-miR-370-5p	ENSOCUG00000016164	CYP1B1	Up
novel_circ_0009820	Up	ocu-miR-370-5p	ENSOCUG00000016164	CYP1B1	Up
novel_circ_0008134	Up	ocu-miR-2387-5p	ENSOCUG00000016164	CYP1B1	Up
novel_circ_0016078	Up	ocu-miR-224-5p	ENSOCUG00000016164	CYP1B1	Up
novel_circ_0016078	Up	ocu-miR-224-5p	ENSOCUG00000016164	CYP1B1	Up
novel_circ_0016078	Up	ocu-miR-224-5p	ENSOCUG00000016164	CYP1B1	Up
novel_circ_0018301	Up	ocu-miR-421-3p	ENSOCUG00000016164	CYP1B1	Up
novel_circ_0012321	Up	ocu-miR-214-3p	ENSOCUG00000016164	CYP1B1	Up
novel_circ_0013080	Up	ocu-miR-214-3p	ENSOCUG00000016164	CYP1B1	Up
novel_circ_0006237	Up	ocu-miR-214-3p	ENSOCUG00000016164	CYP1B1	Up
novel_circ_0010180	Up	ocu-miR-214-3p	ENSOCUG00000016164	CYP1B1	Up
novel_circ_0014331	Up	ocu-miR-214-3p	ENSOCUG00000016164	CYP1B1	Up
novel_circ_0013167	Up	ocu-miR-186-5p	ENSOCUG00000016164	CYP1B1	Up
novel_circ_0003774	Up	ocu-miR-182-5p	ENSOCUG00000016164	CYP1B1	Up
novel_circ_0004652	Up	ocu-miR-539-5p	ENSOCUG00000016164	CYP1B1	Up
novel_circ_0010087	Up	ocu-miR-433-3p	ENSOCUG00000016164	CYP1B1	Up
novel_circ_0016746	Up	ocu-miR-433-3p	ENSOCUG00000016164	CYP1B1	Up
novel_circ_0010307	Up	ocu-miR-130b-5p	ENSOCUG00000016164	CYP1B1	Up
novel_circ_0012115	Up	ocu-miR-370-5p	ENSOCUG00000003700	METAP1D	Up
novel_circ_0001238	Up	ocu-miR-370-5p	ENSOCUG00000003700	METAP1D	Up
novel_circ_0005896	Up	ocu-miR-370-5p	ENSOCUG00000003700	METAP1D	Up
novel_circ_0005149	Up	ocu-miR-370-5p	ENSOCUG00000003700	METAP1D	Up
novel_circ_0006217	Up	ocu-miR-370-5p	ENSOCUG00000003700	METAP1D	Up
novel_circ_0009820	Up	ocu-miR-370-5p	ENSOCUG00000003700	METAP1D	Up
novel_circ_0008132	Up	ocu-miR-138-5p	ENSOCUG00000003700	METAP1D	Up
novel_circ_0016078	Up	ocu-miR-138-5p	ENSOCUG00000003700	METAP1D	Up
novel_circ_0001903	Up	ocu-miR-138-5p	ENSOCUG00000003700	METAP1D	Up
novel_circ_0002082	Up	ocu-miR-125b-5p	ENSOCUG00000003700	METAP1D	Up
novel_circ_0001243	Up	ocu-miR-12093-3p	ENSOCUG00000003700	METAP1D	Up
novel_circ_0010088	Up	ocu-miR-12093-3p	ENSOCUG00000003700	METAP1D	Up
novel_circ_0006837	Up	ocu-miR-541-3p	ENSOCUG00000003700	METAP1D	Up
novel_circ_0006237	Up	ocu-miR-541-3p	ENSOCUG00000003700	METAP1D	Up
novel_circ_0009607	Up	ocu-miR-541-3p	ENSOCUG00000003700	METAP1D	Up
novel_circ_0006395	Up	ocu-miR-7180-3p	ENSOCUG00000003700	METAP1D	Up
novel_circ_0012115	Up	ocu-miR-370-5p	ENSOCUG00000000049	MASP1	Up
novel_circ_0001238	Up	ocu-miR-370-5p	ENSOCUG00000000049	MASP1	Up
novel_circ_0005896	Up	ocu-miR-370-5p	ENSOCUG00000000049	MASP1	Up
novel_circ_0005149	Up	ocu-miR-370-5p	ENSOCUG00000000049	MASP1	Up
novel_circ_0006217	Up	ocu-miR-370-5p	ENSOCUG00000000049	MASP1	Up
novel_circ_0009820	Up	ocu-miR-370-5p	ENSOCUG00000000049	MASP1	Up
novel_circ_0018301	Up	ocu-miR-421-3p	ENSOCUG00000000049	MASP1	Up
novel_circ_0018477	Up	ocu-miR-500-5p	ENSOCUG00000000049	MASP1	Up
novel_circ_0005592	Up	ocu-miR-500-5p	ENSOCUG00000000049	MASP1	Up
novel_circ_0013167	Up	ocu-miR-502a-5p	ENSOCUG00000000049	MASP1	Up
novel_circ_0013167	Up	ocu-miR-502a-5p	ENSOCUG00000000049	MASP1	Up
novel_circ_0005592	Up	ocu-miR-502a-5p	ENSOCUG00000000049	MASP1	Up
novel_circ_0005592	Up	ocu-miR-502a-5p	ENSOCUG00000000049	MASP1	Up
novel_circ_0001960	Up	ocu-miR-185-5p	ENSOCUG00000000049	MASP1	Up
novel_circ_0001238	Up	ocu-miR-185-3p	ENSOCUG00000000049	MASP1	Up
novel_circ_0014946	Up	ocu-miR-185-3p	ENSOCUG00000000049	MASP1	Up
novel_circ_0006056	Up	ocu-miR-30b-3p	ENSOCUG00000000049	MASP1	Up
novel_circ_0004649	Up	ocu-miR-30b-3p	ENSOCUG00000000049	MASP1	Up
novel_circ_0013473	Up	ocu-miR-30b-3p	ENSOCUG00000000049	MASP1	Up
novel_circ_0010180	Up	ocu-miR-30b-3p	ENSOCUG00000000049	MASP1	Up
novel_circ_0009749	Up	ocu-miR-452-5p	ENSOCUG00000000049	MASP1	Up
novel_circ_0013955	Up	ocu-miR-452-5p	ENSOCUG00000000049	MASP1	Up
novel_circ_0010685	Up	ocu-miR-628-5p	ENSOCUG00000000049	MASP1	Up
novel_circ_0011408	Up	ocu-miR-26b-3p	ENSOCUG00000000049	MASP1	Up
novel_circ_0012115	Up	ocu-miR-370-5p	ENSOCUG00000000049	MASP1	Up
novel_circ_0001238	Up	ocu-miR-370-5p	ENSOCUG00000000049	MASP1	Up
novel_circ_0005896	Up	ocu-miR-370-5p	ENSOCUG00000000049	MASP1	Up
novel_circ_0005149	Up	ocu-miR-370-5p	ENSOCUG00000000049	MASP1	Up
novel_circ_0006217	Up	ocu-miR-370-5p	ENSOCUG00000000049	MASP1	Up
novel_circ_0009820	Up	ocu-miR-370-5p	ENSOCUG00000000049	MASP1	Up
novel_circ_0018301	Up	ocu-miR-421-3p	ENSOCUG00000000049	MASP1	Up
novel_circ_0018477	Up	ocu-miR-500-5p	ENSOCUG00000000049	MASP1	Up
novel_circ_0005592	Up	ocu-miR-500-5p	ENSOCUG00000000049	MASP1	Up
novel_circ_0013167	Up	ocu-miR-502a-5p	ENSOCUG00000000049	MASP1	Up
novel_circ_0013167	Up	ocu-miR-502a-5p	ENSOCUG00000000049	MASP1	Up
novel_circ_0005592	Up	ocu-miR-502a-5p	ENSOCUG00000000049	MASP1	Up
novel_circ_0005592	Up	ocu-miR-502a-5p	ENSOCUG00000000049	MASP1	Up
novel_circ_0001960	Up	ocu-miR-185-5p	ENSOCUG00000000049	MASP1	Up
novel_circ_0001238	Up	ocu-miR-185-3p	ENSOCUG00000000049	MASP1	Up
novel_circ_0014946	Up	ocu-miR-185-3p	ENSOCUG00000000049	MASP1	Up
novel_circ_0006056	Up	ocu-miR-30b-3p	ENSOCUG00000000049	MASP1	Up
novel_circ_0004649	Up	ocu-miR-30b-3p	ENSOCUG00000000049	MASP1	Up
novel_circ_0013473	Up	ocu-miR-30b-3p	ENSOCUG00000000049	MASP1	Up
novel_circ_0010180	Up	ocu-miR-30b-3p	ENSOCUG00000000049	MASP1	Up
novel_circ_0009749	Up	ocu-miR-452-5p	ENSOCUG00000000049	MASP1	Up
novel_circ_0013955	Up	ocu-miR-452-5p	ENSOCUG00000000049	MASP1	Up
novel_circ_0010685	Up	ocu-miR-628-5p	ENSOCUG00000000049	MASP1	Up
novel_circ_0011408	Up	ocu-miR-26b-3p	ENSOCUG00000000049	MASP1	Up
novel_circ_0007858	Up	ocu-miR-199a-5p	ENSOCUG00000000049	MASP1	Up
novel_circ_0004056	Up	ocu-miR-199a-5p	ENSOCUG00000000049	MASP1	Up
novel_circ_0009818	Up	ocu-miR-199a-5p	ENSOCUG00000000049	MASP1	Up
novel_circ_0008132	Up	ocu-miR-16b-5p	ENSOCUG00000000049	MASP1	Up
novel_circ_0001960	Up	ocu-miR-16b-5p	ENSOCUG00000000049	MASP1	Up
novel_circ_0005149	Up	ocu-miR-16b-5p	ENSOCUG00000000049	MASP1	Up
novel_circ_0006395	Up	ocu-miR-16b-5p	ENSOCUG00000000049	MASP1	Up
novel_circ_0011112	Up	ocu-miR-16b-5p	ENSOCUG00000000049	MASP1	Up
novel_circ_0011144	Up	ocu-miR-16b-5p	ENSOCUG00000000049	MASP1	Up
novel_circ_0016078	Up	ocu-miR-224-5p	ENSOCUG00000000049	MASP1	Up
novel_circ_0018477	Up	ocu-miR-28-5p	ENSOCUG00000000049	MASP1	Up
novel_circ_0003774	Up	ocu-miR-28-5p	ENSOCUG00000000049	MASP1	Up
novel_circ_0003914	Up	ocu-miR-28-5p	ENSOCUG00000000049	MASP1	Up
novel_circ_0018477	Up	ocu-miR-501-5p	ENSOCUG00000000049	MASP1	Up
novel_circ_0003197	Up	ocu-miR-501-5p	ENSOCUG00000000049	MASP1	Up
novel_circ_0017392	Up	ocu-miR-501-5p	ENSOCUG00000000049	MASP1	Up
novel_circ_0013736	Up	ocu-miR-501-5p	ENSOCUG00000000049	MASP1	Up
novel_circ_0014331	Up	ocu-miR-501-5p	ENSOCUG00000000049	MASP1	Up
novel_circ_0008899	Up	ocu-miR-16a-5p	ENSOCUG00000000049	MASP1	Up
novel_circ_0005149	Up	ocu-miR-16a-5p	ENSOCUG00000000049	MASP1	Up
novel_circ_0006395	Up	ocu-miR-16a-5p	ENSOCUG00000000049	MASP1	Up
novel_circ_0011112	Up	ocu-miR-16a-5p	ENSOCUG00000000049	MASP1	Up
novel_circ_0011144	Up	ocu-miR-16a-5p	ENSOCUG00000000049	MASP1	Up
novel_circ_0011408	Up	ocu-miR-16a-5p	ENSOCUG00000000049	MASP1	Up
novel_circ_0001243	Up	ocu-miR-12093-3p	ENSOCUG00000000049	MASP1	Up
novel_circ_0010088	Up	ocu-miR-12093-3p	ENSOCUG00000000049	MASP1	Up
novel_circ_0003197	Up	ocu-miR-449a-5p	ENSOCUG00000000049	MASP1	Up
novel_circ_0005896	Up	ocu-miR-449a-5p	ENSOCUG00000000049	MASP1	Up
novel_circ_0004838	Up	ocu-miR-449a-5p	ENSOCUG00000000049	MASP1	Up
novel_circ_0003284	Up	ocu-miR-361-3p	ENSOCUG00000000049	MASP1	Up
novel_circ_0003438	Up	ocu-miR-361-3p	ENSOCUG00000000049	MASP1	Up
novel_circ_0005592	Up	ocu-miR-361-3p	ENSOCUG00000000049	MASP1	Up
novel_circ_0005059	Up	ocu-miR-361-3p	ENSOCUG00000000049	MASP1	Up
novel_circ_0016932	Up	ocu-miR-361-3p	ENSOCUG00000000049	MASP1	Up
novel_circ_0005149	Up	ocu-miR-497-5p	ENSOCUG00000000049	MASP1	Up
novel_circ_0006395	Up	ocu-miR-497-5p	ENSOCUG00000000049	MASP1	Up
novel_circ_0013955	Up	ocu-miR-452-3p	ENSOCUG00000000049	MASP1	Up
novel_circ_0011261	Up	ocu-miR-30a-3p	ENSOCUG00000000049	MASP1	Up
novel_circ_0011261	Up	ocu-miR-30d-3p	ENSOCUG00000000049	MASP1	Up
novel_circ_0011261	Up	ocu-miR-30e-3p	ENSOCUG00000000049	MASP1	Up
novel_circ_0006056	Up	ocu-miR-30b-3p	ENSOCUG00000000049	MASP1	Up
novel_circ_0004649	Up	ocu-miR-30b-3p	ENSOCUG00000000049	MASP1	Up
novel_circ_0013473	Up	ocu-miR-30b-3p	ENSOCUG00000000049	MASP1	Up
novel_circ_0010180	Up	ocu-miR-30b-3p	ENSOCUG00000000049	MASP1	Up
novel_circ_0006056	Up	ocu-miR-30b-3p	ENSOCUG00000000049	MASP1	Up
novel_circ_0004649	Up	ocu-miR-30b-3p	ENSOCUG00000000049	MASP1	Up
novel_circ_0013473	Up	ocu-miR-30b-3p	ENSOCUG00000000049	MASP1	Up
novel_circ_0010180	Up	ocu-miR-30b-3p	ENSOCUG00000000049	MASP1	Up
novel_circ_0012115	Up	ocu-miR-370-5p	ENSOCUG00000021270	PARP3	Up
novel_circ_0001238	Up	ocu-miR-370-5p	ENSOCUG00000021270	PARP3	Up
novel_circ_0005896	Up	ocu-miR-370-5p	ENSOCUG00000021270	PARP3	Up
novel_circ_0005149	Up	ocu-miR-370-5p	ENSOCUG00000021270	PARP3	Up
novel_circ_0006217	Up	ocu-miR-370-5p	ENSOCUG00000021270	PARP3	Up
novel_circ_0009820	Up	ocu-miR-370-5p	ENSOCUG00000021270	PARP3	Up
novel_circ_0008132	Up	ocu-miR-378-5p	ENSOCUG00000021270	PARP3	Up
novel_circ_0004838	Up	ocu-miR-378-5p	ENSOCUG00000021270	PARP3	Up
novel_circ_0008132	Up	ocu-miR-423-5p	ENSOCUG00000021270	PARP3	Up
novel_circ_0013479	Up	ocu-miR-423-5p	ENSOCUG00000021270	PARP3	Up
novel_circ_0012321	Up	ocu-miR-214-3p	ENSOCUG00000021270	PARP3	Up
novel_circ_0012321	Up	ocu-miR-214-3p	ENSOCUG00000021270	PARP3	Up
novel_circ_0013080	Up	ocu-miR-214-3p	ENSOCUG00000021270	PARP3	Up
novel_circ_0013080	Up	ocu-miR-214-3p	ENSOCUG00000021270	PARP3	Up
novel_circ_0006237	Up	ocu-miR-214-3p	ENSOCUG00000021270	PARP3	Up
novel_circ_0006237	Up	ocu-miR-214-3p	ENSOCUG00000021270	PARP3	Up
novel_circ_0010180	Up	ocu-miR-214-3p	ENSOCUG00000021270	PARP3	Up
novel_circ_0010180	Up	ocu-miR-214-3p	ENSOCUG00000021270	PARP3	Up
novel_circ_0014331	Up	ocu-miR-214-3p	ENSOCUG00000021270	PARP3	Up
novel_circ_0014331	Up	ocu-miR-214-3p	ENSOCUG00000021270	PARP3	Up
novel_circ_0013080	Up	ocu-miR-486-5p	ENSOCUG00000021270	PARP3	Up
novel_circ_0013179	Up	ocu-miR-148b-3p	ENSOCUG00000021270	PARP3	Up
novel_circ_0001960	Up	ocu-miR-148b-3p	ENSOCUG00000021270	PARP3	Up
novel_circ_0001829	Up	ocu-miR-329-3p	ENSOCUG00000021270	PARP3	Up
novel_circ_0006895	Up	ocu-miR-329-3p	ENSOCUG00000021270	PARP3	Up
novel_circ_0001243	Up	ocu-miR-12093-3p	ENSOCUG00000021270	PARP3	Up
novel_circ_0010088	Up	ocu-miR-12093-3p	ENSOCUG00000021270	PARP3	Up
novel_circ_0005549	Up	ocu-miR-532-3p	ENSOCUG00000021270	PARP3	Up
novel_circ_0009820	Up	ocu-miR-27b-3p	ENSOCUG00000021270	PARP3	Up
novel_circ_0015609	Up	ocu-miR-27b-3p	ENSOCUG00000021270	PARP3	Up
novel_circ_0011700	Up	ocu-miR-30c-2-3p	ENSOCUG00000021270	PARP3	Up
novel_circ_0008132	Up	ocu-miR-378-5p	ENSOCUG00000021270	PARP3	Up
novel_circ_0004838	Up	ocu-miR-378-5p	ENSOCUG00000021270	PARP3	Up
novel_circ_0008132	Up	ocu-miR-423-5p	ENSOCUG00000021270	PARP3	Up
novel_circ_0013479	Up	ocu-miR-423-5p	ENSOCUG00000021270	PARP3	Up
novel_circ_0012321	Up	ocu-miR-214-3p	ENSOCUG00000021270	PARP3	Up
novel_circ_0013080	Up	ocu-miR-214-3p	ENSOCUG00000021270	PARP3	Up
novel_circ_0006237	Up	ocu-miR-214-3p	ENSOCUG00000021270	PARP3	Up
novel_circ_0010180	Up	ocu-miR-214-3p	ENSOCUG00000021270	PARP3	Up
novel_circ_0014331	Up	ocu-miR-214-3p	ENSOCUG00000021270	PARP3	Up
novel_circ_0013080	Up	ocu-miR-486-5p	ENSOCUG00000021270	PARP3	Up
novel_circ_0013179	Up	ocu-miR-148b-3p	ENSOCUG00000021270	PARP3	Up
novel_circ_0001960	Up	ocu-miR-148b-3p	ENSOCUG00000021270	PARP3	Up
novel_circ_0001243	Up	ocu-miR-12093-3p	ENSOCUG00000021270	PARP3	Up
novel_circ_0010088	Up	ocu-miR-12093-3p	ENSOCUG00000021270	PARP3	Up
novel_circ_0005549	Up	ocu-miR-532-3p	ENSOCUG00000021270	PARP3	Up
novel_circ_0009820	Up	ocu-miR-27b-3p	ENSOCUG00000021270	PARP3	Up
novel_circ_0015609	Up	ocu-miR-27b-3p	ENSOCUG00000021270	PARP3	Up
novel_circ_0012115	Up	ocu-miR-370-5p	ENSOCUG00000027198	SLC38A4	Up
novel_circ_0001238	Up	ocu-miR-370-5p	ENSOCUG00000027198	SLC38A4	Up
novel_circ_0005896	Up	ocu-miR-370-5p	ENSOCUG00000027198	SLC38A4	Up
novel_circ_0005149	Up	ocu-miR-370-5p	ENSOCUG00000027198	SLC38A4	Up
novel_circ_0006217	Up	ocu-miR-370-5p	ENSOCUG00000027198	SLC38A4	Up
novel_circ_0009820	Up	ocu-miR-370-5p	ENSOCUG00000027198	SLC38A4	Up
novel_circ_0008132	Up	ocu-miR-7a-5p	ENSOCUG00000027198	SLC38A4	Up
novel_circ_0016298	Up	ocu-miR-7a-5p	ENSOCUG00000027198	SLC38A4	Up
novel_circ_0008132	Up	ocu-miR-15b-5p	ENSOCUG00000027198	SLC38A4	Up
novel_circ_0006395	Up	ocu-miR-15b-5p	ENSOCUG00000027198	SLC38A4	Up
novel_circ_0011408	Up	ocu-miR-15b-5p	ENSOCUG00000027198	SLC38A4	Up
novel_circ_0008132	Up	ocu-miR-16b-5p	ENSOCUG00000027198	SLC38A4	Up
novel_circ_0001960	Up	ocu-miR-16b-5p	ENSOCUG00000027198	SLC38A4	Up
novel_circ_0005149	Up	ocu-miR-16b-5p	ENSOCUG00000027198	SLC38A4	Up
novel_circ_0006395	Up	ocu-miR-16b-5p	ENSOCUG00000027198	SLC38A4	Up
novel_circ_0011112	Up	ocu-miR-16b-5p	ENSOCUG00000027198	SLC38A4	Up
novel_circ_0011144	Up	ocu-miR-16b-5p	ENSOCUG00000027198	SLC38A4	Up
novel_circ_0003438	Up	ocu-miR-22-3p	ENSOCUG00000027198	SLC38A4	Up
novel_circ_0005931	Up	ocu-miR-22-3p	ENSOCUG00000027198	SLC38A4	Up
novel_circ_0006237	Up	ocu-miR-22-3p	ENSOCUG00000027198	SLC38A4	Up
novel_circ_0006562	Up	ocu-miR-22-3p	ENSOCUG00000027198	SLC38A4	Up
novel_circ_0005149	Up	ocu-miR-497-5p	ENSOCUG00000027198	SLC38A4	Up
novel_circ_0006395	Up	ocu-miR-497-5p	ENSOCUG00000027198	SLC38A4	Up
novel_circ_0006837	Up	ocu-miR-541-3p	ENSOCUG00000027198	SLC38A4	Up
novel_circ_0006237	Up	ocu-miR-541-3p	ENSOCUG00000027198	SLC38A4	Up
novel_circ_0009607	Up	ocu-miR-541-3p	ENSOCUG00000027198	SLC38A4	Up
novel_circ_0012115	Up	ocu-miR-370-5p	ENSOCUG00000010841	SLC25A35	Up
novel_circ_0001238	Up	ocu-miR-370-5p	ENSOCUG00000010841	SLC25A35	Up
novel_circ_0005896	Up	ocu-miR-370-5p	ENSOCUG00000010841	SLC25A35	Up
novel_circ_0005149	Up	ocu-miR-370-5p	ENSOCUG00000010841	SLC25A35	Up
novel_circ_0006217	Up	ocu-miR-370-5p	ENSOCUG00000010841	SLC25A35	Up
novel_circ_0009820	Up	ocu-miR-370-5p	ENSOCUG00000010841	SLC25A35	Up
novel_circ_0002082	Up	ocu-miR-125b-5p	ENSOCUG00000010841	SLC25A35	Up
novel_circ_0001238	Up	ocu-miR-185-3p	ENSOCUG00000010841	SLC25A35	Up
novel_circ_0014946	Up	ocu-miR-185-3p	ENSOCUG00000010841	SLC25A35	Up
novel_circ_0001243	Up	ocu-miR-12093-3p	ENSOCUG00000010841	SLC25A35	Up
novel_circ_0010088	Up	ocu-miR-12093-3p	ENSOCUG00000010841	SLC25A35	Up
novel_circ_0003284	Up	ocu-miR-361-3p	ENSOCUG00000010841	SLC25A35	Up
novel_circ_0003438	Up	ocu-miR-361-3p	ENSOCUG00000010841	SLC25A35	Up
novel_circ_0005592	Up	ocu-miR-361-3p	ENSOCUG00000010841	SLC25A35	Up
novel_circ_0005059	Up	ocu-miR-361-3p	ENSOCUG00000010841	SLC25A35	Up
novel_circ_0016932	Up	ocu-miR-361-3p	ENSOCUG00000010841	SLC25A35	Up
novel_circ_0011700	Up	ocu-miR-30c-2-3p	ENSOCUG00000010841	SLC25A35	Up
novel_circ_0011700	Up	ocu-miR-1197-3p	ENSOCUG00000010841	SLC25A35	Up
novel_circ_0012115	Up	ocu-miR-370-5p	ENSOCUG00000010841	SLC25A35	Up
novel_circ_0001238	Up	ocu-miR-370-5p	ENSOCUG00000010841	SLC25A35	Up
novel_circ_0005896	Up	ocu-miR-370-5p	ENSOCUG00000010841	SLC25A35	Up
novel_circ_0005149	Up	ocu-miR-370-5p	ENSOCUG00000010841	SLC25A35	Up
novel_circ_0006217	Up	ocu-miR-370-5p	ENSOCUG00000010841	SLC25A35	Up
novel_circ_0009820	Up	ocu-miR-370-5p	ENSOCUG00000010841	SLC25A35	Up
novel_circ_0002082	Up	ocu-miR-125b-5p	ENSOCUG00000010841	SLC25A35	Up
novel_circ_0001238	Up	ocu-miR-185-3p	ENSOCUG00000010841	SLC25A35	Up
novel_circ_0014946	Up	ocu-miR-185-3p	ENSOCUG00000010841	SLC25A35	Up
novel_circ_0011700	Up	ocu-miR-30c-2-3p	ENSOCUG00000010841	SLC25A35	Up
novel_circ_0011700	Up	ocu-miR-1197-3p	ENSOCUG00000010841	SLC25A35	Up
novel_circ_0012115	Up	ocu-miR-370-5p	ENSOCUG00000012070	SPNS2	Up
novel_circ_0001238	Up	ocu-miR-370-5p	ENSOCUG00000012070	SPNS2	Up
novel_circ_0005896	Up	ocu-miR-370-5p	ENSOCUG00000012070	SPNS2	Up
novel_circ_0005149	Up	ocu-miR-370-5p	ENSOCUG00000012070	SPNS2	Up
novel_circ_0006217	Up	ocu-miR-370-5p	ENSOCUG00000012070	SPNS2	Up
novel_circ_0009820	Up	ocu-miR-370-5p	ENSOCUG00000012070	SPNS2	Up
novel_circ_0008132	Up	ocu-miR-15b-5p	ENSOCUG00000012070	SPNS2	Up
novel_circ_0006395	Up	ocu-miR-15b-5p	ENSOCUG00000012070	SPNS2	Up
novel_circ_0011408	Up	ocu-miR-15b-5p	ENSOCUG00000012070	SPNS2	Up
novel_circ_0008132	Up	ocu-miR-138-5p	ENSOCUG00000012070	SPNS2	Up
novel_circ_0008132	Up	ocu-miR-138-5p	ENSOCUG00000012070	SPNS2	Up
novel_circ_0016078	Up	ocu-miR-138-5p	ENSOCUG00000012070	SPNS2	Up
novel_circ_0016078	Up	ocu-miR-138-5p	ENSOCUG00000012070	SPNS2	Up
novel_circ_0001903	Up	ocu-miR-138-5p	ENSOCUG00000012070	SPNS2	Up
novel_circ_0001903	Up	ocu-miR-138-5p	ENSOCUG00000012070	SPNS2	Up
novel_circ_0008132	Up	ocu-miR-378-5p	ENSOCUG00000012070	SPNS2	Up
novel_circ_0004838	Up	ocu-miR-378-5p	ENSOCUG00000012070	SPNS2	Up
novel_circ_0008132	Up	ocu-miR-423-5p	ENSOCUG00000012070	SPNS2	Up
novel_circ_0013479	Up	ocu-miR-423-5p	ENSOCUG00000012070	SPNS2	Up
novel_circ_0008134	Up	ocu-miR-2387-5p	ENSOCUG00000012070	SPNS2	Up
novel_circ_0013114	Up	ocu-miR-136-5p	ENSOCUG00000012070	SPNS2	Up
novel_circ_0003774	Up	ocu-miR-136-5p	ENSOCUG00000012070	SPNS2	Up
novel_circ_0003914	Up	ocu-miR-136-5p	ENSOCUG00000012070	SPNS2	Up
novel_circ_0001238	Up	ocu-miR-185-3p	ENSOCUG00000012070	SPNS2	Up
novel_circ_0001238	Up	ocu-miR-185-3p	ENSOCUG00000012070	SPNS2	Up
novel_circ_0014946	Up	ocu-miR-185-3p	ENSOCUG00000012070	SPNS2	Up
novel_circ_0014946	Up	ocu-miR-185-3p	ENSOCUG00000012070	SPNS2	Up
novel_circ_0001243	Up	ocu-miR-12093-3p	ENSOCUG00000012070	SPNS2	Up
novel_circ_0010088	Up	ocu-miR-12093-3p	ENSOCUG00000012070	SPNS2	Up
novel_circ_0003197	Up	ocu-miR-370-3p	ENSOCUG00000012070	SPNS2	Up
novel_circ_0017406	Up	ocu-miR-370-3p	ENSOCUG00000012070	SPNS2	Up
novel_circ_0013473	Up	ocu-miR-370-3p	ENSOCUG00000012070	SPNS2	Up
novel_circ_0010684	Up	ocu-miR-370-3p	ENSOCUG00000012070	SPNS2	Up
novel_circ_0010685	Up	ocu-miR-370-3p	ENSOCUG00000012070	SPNS2	Up
novel_circ_0003284	Up	ocu-miR-361-3p	ENSOCUG00000012070	SPNS2	Up
novel_circ_0003438	Up	ocu-miR-361-3p	ENSOCUG00000012070	SPNS2	Up
novel_circ_0005592	Up	ocu-miR-361-3p	ENSOCUG00000012070	SPNS2	Up
novel_circ_0005059	Up	ocu-miR-361-3p	ENSOCUG00000012070	SPNS2	Up
novel_circ_0016932	Up	ocu-miR-361-3p	ENSOCUG00000012070	SPNS2	Up
novel_circ_0005549	Up	ocu-miR-532-3p	ENSOCUG00000012070	SPNS2	Up
novel_circ_0005592	Up	ocu-let-7i-5p	ENSOCUG00000012070	SPNS2	Up
novel_circ_0017032	Up	ocu-let-7i-5p	ENSOCUG00000012070	SPNS2	Up
novel_circ_0014329	Up	ocu-let-7i-5p	ENSOCUG00000012070	SPNS2	Up
novel_circ_0009538	Up	ocu-miR-29a-3p	ENSOCUG00000012070	SPNS2	Up
novel_circ_0010088	Up	ocu-miR-29a-3p	ENSOCUG00000012070	SPNS2	Up
novel_circ_0012115	Up	ocu-miR-370-5p	ENSOCUG00000006986	SCIN	Up
novel_circ_0001238	Up	ocu-miR-370-5p	ENSOCUG00000006986	SCIN	Up
novel_circ_0005896	Up	ocu-miR-370-5p	ENSOCUG00000006986	SCIN	Up
novel_circ_0005149	Up	ocu-miR-370-5p	ENSOCUG00000006986	SCIN	Up
novel_circ_0006217	Up	ocu-miR-370-5p	ENSOCUG00000006986	SCIN	Up
novel_circ_0009820	Up	ocu-miR-370-5p	ENSOCUG00000006986	SCIN	Up
novel_circ_0012115	Up	ocu-miR-3059-5p	ENSOCUG00000006986	SCIN	Up
novel_circ_0006800	Up	ocu-miR-3059-5p	ENSOCUG00000006986	SCIN	Up
novel_circ_0006205	Up	ocu-miR-3059-5p	ENSOCUG00000006986	SCIN	Up
novel_circ_0009607	Up	ocu-miR-3059-5p	ENSOCUG00000006986	SCIN	Up
novel_circ_0015609	Up	ocu-miR-3059-5p	ENSOCUG00000006986	SCIN	Up
novel_circ_0008132	Up	ocu-miR-7a-5p	ENSOCUG00000006986	SCIN	Up
novel_circ_0016298	Up	ocu-miR-7a-5p	ENSOCUG00000006986	SCIN	Up
novel_circ_0016078	Up	ocu-miR-224-5p	ENSOCUG00000006986	SCIN	Up
novel_circ_0001960	Up	ocu-miR-185-5p	ENSOCUG00000006986	SCIN	Up
novel_circ_0001238	Up	ocu-miR-185-3p	ENSOCUG00000006986	SCIN	Up
novel_circ_0014946	Up	ocu-miR-185-3p	ENSOCUG00000006986	SCIN	Up
novel_circ_0003284	Up	ocu-miR-361-3p	ENSOCUG00000006986	SCIN	Up
novel_circ_0003284	Up	ocu-miR-361-3p	ENSOCUG00000006986	SCIN	Up
novel_circ_0003438	Up	ocu-miR-361-3p	ENSOCUG00000006986	SCIN	Up
novel_circ_0003438	Up	ocu-miR-361-3p	ENSOCUG00000006986	SCIN	Up
novel_circ_0005592	Up	ocu-miR-361-3p	ENSOCUG00000006986	SCIN	Up
novel_circ_0005592	Up	ocu-miR-361-3p	ENSOCUG00000006986	SCIN	Up
novel_circ_0005059	Up	ocu-miR-361-3p	ENSOCUG00000006986	SCIN	Up
novel_circ_0005059	Up	ocu-miR-361-3p	ENSOCUG00000006986	SCIN	Up
novel_circ_0016932	Up	ocu-miR-361-3p	ENSOCUG00000006986	SCIN	Up
novel_circ_0016932	Up	ocu-miR-361-3p	ENSOCUG00000006986	SCIN	Up
novel_circ_0005287	Up	ocu-miR-221-5p	ENSOCUG00000006986	SCIN	Up
novel_circ_0012115	Up	ocu-miR-370-5p	ENSOCUG00000006986	SCIN	Up
novel_circ_0001238	Up	ocu-miR-370-5p	ENSOCUG00000006986	SCIN	Up
novel_circ_0005896	Up	ocu-miR-370-5p	ENSOCUG00000006986	SCIN	Up
novel_circ_0005149	Up	ocu-miR-370-5p	ENSOCUG00000006986	SCIN	Up
novel_circ_0006217	Up	ocu-miR-370-5p	ENSOCUG00000006986	SCIN	Up
novel_circ_0009820	Up	ocu-miR-370-5p	ENSOCUG00000006986	SCIN	Up
novel_circ_0012115	Up	ocu-miR-3059-5p	ENSOCUG00000006986	SCIN	Up
novel_circ_0006800	Up	ocu-miR-3059-5p	ENSOCUG00000006986	SCIN	Up
novel_circ_0006205	Up	ocu-miR-3059-5p	ENSOCUG00000006986	SCIN	Up
novel_circ_0009607	Up	ocu-miR-3059-5p	ENSOCUG00000006986	SCIN	Up
novel_circ_0015609	Up	ocu-miR-3059-5p	ENSOCUG00000006986	SCIN	Up
novel_circ_0008132	Up	ocu-miR-7a-5p	ENSOCUG00000006986	SCIN	Up
novel_circ_0016298	Up	ocu-miR-7a-5p	ENSOCUG00000006986	SCIN	Up
novel_circ_0016078	Up	ocu-miR-224-5p	ENSOCUG00000006986	SCIN	Up
novel_circ_0001960	Up	ocu-miR-185-5p	ENSOCUG00000006986	SCIN	Up
novel_circ_0001238	Up	ocu-miR-185-3p	ENSOCUG00000006986	SCIN	Up
novel_circ_0014946	Up	ocu-miR-185-3p	ENSOCUG00000006986	SCIN	Up
novel_circ_0003284	Up	ocu-miR-361-3p	ENSOCUG00000006986	SCIN	Up
novel_circ_0003284	Up	ocu-miR-361-3p	ENSOCUG00000006986	SCIN	Up
novel_circ_0003438	Up	ocu-miR-361-3p	ENSOCUG00000006986	SCIN	Up
novel_circ_0003438	Up	ocu-miR-361-3p	ENSOCUG00000006986	SCIN	Up
novel_circ_0005592	Up	ocu-miR-361-3p	ENSOCUG00000006986	SCIN	Up
novel_circ_0005592	Up	ocu-miR-361-3p	ENSOCUG00000006986	SCIN	Up
novel_circ_0005059	Up	ocu-miR-361-3p	ENSOCUG00000006986	SCIN	Up
novel_circ_0005059	Up	ocu-miR-361-3p	ENSOCUG00000006986	SCIN	Up
novel_circ_0016932	Up	ocu-miR-361-3p	ENSOCUG00000006986	SCIN	Up
novel_circ_0016932	Up	ocu-miR-361-3p	ENSOCUG00000006986	SCIN	Up
novel_circ_0005287	Up	ocu-miR-221-5p	ENSOCUG00000006986	SCIN	Up
novel_circ_0012115	Up	ocu-miR-370-5p	ENSOCUG00000006986	SCIN	Up
novel_circ_0001238	Up	ocu-miR-370-5p	ENSOCUG00000006986	SCIN	Up
novel_circ_0005896	Up	ocu-miR-370-5p	ENSOCUG00000006986	SCIN	Up
novel_circ_0005149	Up	ocu-miR-370-5p	ENSOCUG00000006986	SCIN	Up
novel_circ_0006217	Up	ocu-miR-370-5p	ENSOCUG00000006986	SCIN	Up
novel_circ_0009820	Up	ocu-miR-370-5p	ENSOCUG00000006986	SCIN	Up
novel_circ_0012115	Up	ocu-miR-3059-5p	ENSOCUG00000006986	SCIN	Up
novel_circ_0006800	Up	ocu-miR-3059-5p	ENSOCUG00000006986	SCIN	Up
novel_circ_0006205	Up	ocu-miR-3059-5p	ENSOCUG00000006986	SCIN	Up
novel_circ_0009607	Up	ocu-miR-3059-5p	ENSOCUG00000006986	SCIN	Up
novel_circ_0015609	Up	ocu-miR-3059-5p	ENSOCUG00000006986	SCIN	Up
novel_circ_0008132	Up	ocu-miR-7a-5p	ENSOCUG00000006986	SCIN	Up
novel_circ_0016298	Up	ocu-miR-7a-5p	ENSOCUG00000006986	SCIN	Up
novel_circ_0016078	Up	ocu-miR-224-5p	ENSOCUG00000006986	SCIN	Up
novel_circ_0001960	Up	ocu-miR-185-5p	ENSOCUG00000006986	SCIN	Up
novel_circ_0001238	Up	ocu-miR-185-3p	ENSOCUG00000006986	SCIN	Up
novel_circ_0014946	Up	ocu-miR-185-3p	ENSOCUG00000006986	SCIN	Up
novel_circ_0003284	Up	ocu-miR-361-3p	ENSOCUG00000006986	SCIN	Up
novel_circ_0003284	Up	ocu-miR-361-3p	ENSOCUG00000006986	SCIN	Up
novel_circ_0003438	Up	ocu-miR-361-3p	ENSOCUG00000006986	SCIN	Up
novel_circ_0003438	Up	ocu-miR-361-3p	ENSOCUG00000006986	SCIN	Up
novel_circ_0005592	Up	ocu-miR-361-3p	ENSOCUG00000006986	SCIN	Up
novel_circ_0005592	Up	ocu-miR-361-3p	ENSOCUG00000006986	SCIN	Up
novel_circ_0005059	Up	ocu-miR-361-3p	ENSOCUG00000006986	SCIN	Up
novel_circ_0005059	Up	ocu-miR-361-3p	ENSOCUG00000006986	SCIN	Up
novel_circ_0016932	Up	ocu-miR-361-3p	ENSOCUG00000006986	SCIN	Up
novel_circ_0016932	Up	ocu-miR-361-3p	ENSOCUG00000006986	SCIN	Up
novel_circ_0005287	Up	ocu-miR-221-5p	ENSOCUG00000006986	SCIN	Up
novel_circ_0012115	Up	ocu-miR-370-5p	ENSOCUG00000002574	STEAP4	Up
novel_circ_0001238	Up	ocu-miR-370-5p	ENSOCUG00000002574	STEAP4	Up
novel_circ_0005896	Up	ocu-miR-370-5p	ENSOCUG00000002574	STEAP4	Up
novel_circ_0005149	Up	ocu-miR-370-5p	ENSOCUG00000002574	STEAP4	Up
novel_circ_0006217	Up	ocu-miR-370-5p	ENSOCUG00000002574	STEAP4	Up
novel_circ_0009820	Up	ocu-miR-370-5p	ENSOCUG00000002574	STEAP4	Up
novel_circ_0008899	Up	ocu-miR-15a-5p	ENSOCUG00000002574	STEAP4	Up
novel_circ_0001960	Up	ocu-miR-15a-5p	ENSOCUG00000002574	STEAP4	Up
novel_circ_0006395	Up	ocu-miR-15a-5p	ENSOCUG00000002574	STEAP4	Up
novel_circ_0011112	Up	ocu-miR-15a-5p	ENSOCUG00000002574	STEAP4	Up
novel_circ_0012321	Up	ocu-miR-302b-3p	ENSOCUG00000002574	STEAP4	Up
novel_circ_0002879	Up	ocu-miR-302b-3p	ENSOCUG00000002574	STEAP4	Up
novel_circ_0006056	Up	ocu-miR-302b-3p	ENSOCUG00000002574	STEAP4	Up
novel_circ_0009226	Up	ocu-miR-302b-3p	ENSOCUG00000002574	STEAP4	Up
novel_circ_0012321	Up	ocu-miR-302c-3p	ENSOCUG00000002574	STEAP4	Up
novel_circ_0002879	Up	ocu-miR-302c-3p	ENSOCUG00000002574	STEAP4	Up
novel_circ_0006056	Up	ocu-miR-302c-3p	ENSOCUG00000002574	STEAP4	Up
novel_circ_0012321	Up	ocu-miR-302d-3p	ENSOCUG00000002574	STEAP4	Up
novel_circ_0006056	Up	ocu-miR-302d-3p	ENSOCUG00000002574	STEAP4	Up
novel_circ_0005549	Up	ocu-miR-223-3p	ENSOCUG00000002574	STEAP4	Up
novel_circ_0005592	Up	ocu-let-7b-5p	ENSOCUG00000002574	STEAP4	Up
novel_circ_0017032	Up	ocu-let-7b-5p	ENSOCUG00000002574	STEAP4	Up
novel_circ_0014329	Up	ocu-let-7b-5p	ENSOCUG00000002574	STEAP4	Up
novel_circ_0005592	Up	ocu-let-7i-5p	ENSOCUG00000002574	STEAP4	Up
novel_circ_0017032	Up	ocu-let-7i-5p	ENSOCUG00000002574	STEAP4	Up
novel_circ_0014329	Up	ocu-let-7i-5p	ENSOCUG00000002574	STEAP4	Up
novel_circ_0006056	Up	ocu-miR-302a-3p	ENSOCUG00000002574	STEAP4	Up
novel_circ_0006056	Up	ocu-miR-17-5p	ENSOCUG00000002574	STEAP4	Up
novel_circ_0017398	Up	ocu-miR-17-5p	ENSOCUG00000002574	STEAP4	Up
novel_circ_0006056	Up	ocu-miR-106b-5p	ENSOCUG00000002574	STEAP4	Up
novel_circ_0017398	Up	ocu-miR-106b-5p	ENSOCUG00000002574	STEAP4	Up
novel_circ_0005149	Up	ocu-miR-497-5p	ENSOCUG00000002574	STEAP4	Up
novel_circ_0006395	Up	ocu-miR-497-5p	ENSOCUG00000002574	STEAP4	Up
novel_circ_0005149	Up	ocu-miR-660-5p	ENSOCUG00000002574	STEAP4	Up
novel_circ_0017032	Up	ocu-let-7a-5p	ENSOCUG00000002574	STEAP4	Up
novel_circ_0014329	Up	ocu-let-7a-5p	ENSOCUG00000002574	STEAP4	Up
novel_circ_0017032	Up	ocu-let-7c-5p	ENSOCUG00000002574	STEAP4	Up
novel_circ_0014329	Up	ocu-let-7c-5p	ENSOCUG00000002574	STEAP4	Up
novel_circ_0011408	Up	ocu-miR-26b-3p	ENSOCUG00000002574	STEAP4	Up
novel_circ_0012115	Up	ocu-miR-370-5p	ENSOCUG00000002574	STEAP4	Up
novel_circ_0001238	Up	ocu-miR-370-5p	ENSOCUG00000002574	STEAP4	Up
novel_circ_0005896	Up	ocu-miR-370-5p	ENSOCUG00000002574	STEAP4	Up
novel_circ_0005149	Up	ocu-miR-370-5p	ENSOCUG00000002574	STEAP4	Up
novel_circ_0006217	Up	ocu-miR-370-5p	ENSOCUG00000002574	STEAP4	Up
novel_circ_0009820	Up	ocu-miR-370-5p	ENSOCUG00000002574	STEAP4	Up
novel_circ_0008899	Up	ocu-miR-15a-5p	ENSOCUG00000002574	STEAP4	Up
novel_circ_0001960	Up	ocu-miR-15a-5p	ENSOCUG00000002574	STEAP4	Up
novel_circ_0006395	Up	ocu-miR-15a-5p	ENSOCUG00000002574	STEAP4	Up
novel_circ_0011112	Up	ocu-miR-15a-5p	ENSOCUG00000002574	STEAP4	Up
novel_circ_0012321	Up	ocu-miR-302b-3p	ENSOCUG00000002574	STEAP4	Up
novel_circ_0002879	Up	ocu-miR-302b-3p	ENSOCUG00000002574	STEAP4	Up
novel_circ_0006056	Up	ocu-miR-302b-3p	ENSOCUG00000002574	STEAP4	Up
novel_circ_0009226	Up	ocu-miR-302b-3p	ENSOCUG00000002574	STEAP4	Up
novel_circ_0012321	Up	ocu-miR-302c-3p	ENSOCUG00000002574	STEAP4	Up
novel_circ_0002879	Up	ocu-miR-302c-3p	ENSOCUG00000002574	STEAP4	Up
novel_circ_0006056	Up	ocu-miR-302c-3p	ENSOCUG00000002574	STEAP4	Up
novel_circ_0012321	Up	ocu-miR-302d-3p	ENSOCUG00000002574	STEAP4	Up
novel_circ_0006056	Up	ocu-miR-302d-3p	ENSOCUG00000002574	STEAP4	Up
novel_circ_0005549	Up	ocu-miR-223-3p	ENSOCUG00000002574	STEAP4	Up
novel_circ_0005592	Up	ocu-let-7b-5p	ENSOCUG00000002574	STEAP4	Up
novel_circ_0017032	Up	ocu-let-7b-5p	ENSOCUG00000002574	STEAP4	Up
novel_circ_0014329	Up	ocu-let-7b-5p	ENSOCUG00000002574	STEAP4	Up
novel_circ_0005592	Up	ocu-let-7i-5p	ENSOCUG00000002574	STEAP4	Up
novel_circ_0017032	Up	ocu-let-7i-5p	ENSOCUG00000002574	STEAP4	Up
novel_circ_0014329	Up	ocu-let-7i-5p	ENSOCUG00000002574	STEAP4	Up
novel_circ_0006056	Up	ocu-miR-302a-3p	ENSOCUG00000002574	STEAP4	Up
novel_circ_0006056	Up	ocu-miR-17-5p	ENSOCUG00000002574	STEAP4	Up
novel_circ_0017398	Up	ocu-miR-17-5p	ENSOCUG00000002574	STEAP4	Up
novel_circ_0006056	Up	ocu-miR-106b-5p	ENSOCUG00000002574	STEAP4	Up
novel_circ_0017398	Up	ocu-miR-106b-5p	ENSOCUG00000002574	STEAP4	Up
novel_circ_0005149	Up	ocu-miR-497-5p	ENSOCUG00000002574	STEAP4	Up
novel_circ_0006395	Up	ocu-miR-497-5p	ENSOCUG00000002574	STEAP4	Up
novel_circ_0005149	Up	ocu-miR-660-5p	ENSOCUG00000002574	STEAP4	Up
novel_circ_0017032	Up	ocu-let-7a-5p	ENSOCUG00000002574	STEAP4	Up
novel_circ_0014329	Up	ocu-let-7a-5p	ENSOCUG00000002574	STEAP4	Up
novel_circ_0017032	Up	ocu-let-7c-5p	ENSOCUG00000002574	STEAP4	Up
novel_circ_0014329	Up	ocu-let-7c-5p	ENSOCUG00000002574	STEAP4	Up
novel_circ_0011408	Up	ocu-miR-26b-3p	ENSOCUG00000002574	STEAP4	Up
novel_circ_0012115	Up	ocu-miR-370-5p	ENSOCUG00000002574	STEAP4	Up
novel_circ_0001238	Up	ocu-miR-370-5p	ENSOCUG00000002574	STEAP4	Up
novel_circ_0005896	Up	ocu-miR-370-5p	ENSOCUG00000002574	STEAP4	Up
novel_circ_0005149	Up	ocu-miR-370-5p	ENSOCUG00000002574	STEAP4	Up
novel_circ_0006217	Up	ocu-miR-370-5p	ENSOCUG00000002574	STEAP4	Up
novel_circ_0009820	Up	ocu-miR-370-5p	ENSOCUG00000002574	STEAP4	Up
novel_circ_0008899	Up	ocu-miR-15a-5p	ENSOCUG00000002574	STEAP4	Up
novel_circ_0001960	Up	ocu-miR-15a-5p	ENSOCUG00000002574	STEAP4	Up
novel_circ_0006395	Up	ocu-miR-15a-5p	ENSOCUG00000002574	STEAP4	Up
novel_circ_0011112	Up	ocu-miR-15a-5p	ENSOCUG00000002574	STEAP4	Up
novel_circ_0012321	Up	ocu-miR-302b-3p	ENSOCUG00000002574	STEAP4	Up
novel_circ_0002879	Up	ocu-miR-302b-3p	ENSOCUG00000002574	STEAP4	Up
novel_circ_0006056	Up	ocu-miR-302b-3p	ENSOCUG00000002574	STEAP4	Up
novel_circ_0009226	Up	ocu-miR-302b-3p	ENSOCUG00000002574	STEAP4	Up
novel_circ_0012321	Up	ocu-miR-302c-3p	ENSOCUG00000002574	STEAP4	Up
novel_circ_0002879	Up	ocu-miR-302c-3p	ENSOCUG00000002574	STEAP4	Up
novel_circ_0006056	Up	ocu-miR-302c-3p	ENSOCUG00000002574	STEAP4	Up
novel_circ_0012321	Up	ocu-miR-302d-3p	ENSOCUG00000002574	STEAP4	Up
novel_circ_0006056	Up	ocu-miR-302d-3p	ENSOCUG00000002574	STEAP4	Up
novel_circ_0005549	Up	ocu-miR-223-3p	ENSOCUG00000002574	STEAP4	Up
novel_circ_0005592	Up	ocu-let-7b-5p	ENSOCUG00000002574	STEAP4	Up
novel_circ_0017032	Up	ocu-let-7b-5p	ENSOCUG00000002574	STEAP4	Up
novel_circ_0014329	Up	ocu-let-7b-5p	ENSOCUG00000002574	STEAP4	Up
novel_circ_0005592	Up	ocu-let-7i-5p	ENSOCUG00000002574	STEAP4	Up
novel_circ_0017032	Up	ocu-let-7i-5p	ENSOCUG00000002574	STEAP4	Up
novel_circ_0014329	Up	ocu-let-7i-5p	ENSOCUG00000002574	STEAP4	Up
novel_circ_0006056	Up	ocu-miR-302a-3p	ENSOCUG00000002574	STEAP4	Up
novel_circ_0006056	Up	ocu-miR-17-5p	ENSOCUG00000002574	STEAP4	Up
novel_circ_0017398	Up	ocu-miR-17-5p	ENSOCUG00000002574	STEAP4	Up
novel_circ_0006056	Up	ocu-miR-106b-5p	ENSOCUG00000002574	STEAP4	Up
novel_circ_0017398	Up	ocu-miR-106b-5p	ENSOCUG00000002574	STEAP4	Up
novel_circ_0005149	Up	ocu-miR-497-5p	ENSOCUG00000002574	STEAP4	Up
novel_circ_0006395	Up	ocu-miR-497-5p	ENSOCUG00000002574	STEAP4	Up
novel_circ_0005149	Up	ocu-miR-660-5p	ENSOCUG00000002574	STEAP4	Up
novel_circ_0017032	Up	ocu-let-7a-5p	ENSOCUG00000002574	STEAP4	Up
novel_circ_0014329	Up	ocu-let-7a-5p	ENSOCUG00000002574	STEAP4	Up
novel_circ_0017032	Up	ocu-let-7c-5p	ENSOCUG00000002574	STEAP4	Up
novel_circ_0014329	Up	ocu-let-7c-5p	ENSOCUG00000002574	STEAP4	Up
novel_circ_0011408	Up	ocu-miR-26b-3p	ENSOCUG00000002574	STEAP4	Up
novel_circ_0012115	Up	ocu-miR-370-5p	ENSOCUG00000008515	PLA2G15	Up
novel_circ_0001238	Up	ocu-miR-370-5p	ENSOCUG00000008515	PLA2G15	Up
novel_circ_0005896	Up	ocu-miR-370-5p	ENSOCUG00000008515	PLA2G15	Up
novel_circ_0005149	Up	ocu-miR-370-5p	ENSOCUG00000008515	PLA2G15	Up
novel_circ_0006217	Up	ocu-miR-370-5p	ENSOCUG00000008515	PLA2G15	Up
novel_circ_0009820	Up	ocu-miR-370-5p	ENSOCUG00000008515	PLA2G15	Up
novel_circ_0001243	Up	ocu-miR-12093-3p	ENSOCUG00000008515	PLA2G15	Up
novel_circ_0010088	Up	ocu-miR-12093-3p	ENSOCUG00000008515	PLA2G15	Up
novel_circ_0005287	Up	ocu-miR-221-5p	ENSOCUG00000008515	PLA2G15	Up
novel_circ_0006395	Up	ocu-miR-424-5p	ENSOCUG00000008515	PLA2G15	Up
novel_circ_0011112	Up	ocu-miR-424-5p	ENSOCUG00000008515	PLA2G15	Up
novel_circ_0011408	Up	ocu-miR-424-5p	ENSOCUG00000008515	PLA2G15	Up
novel_circ_0012115	Up	ocu-miR-370-5p	ENSOCUG00000017956	ABCC1	Up
novel_circ_0001238	Up	ocu-miR-370-5p	ENSOCUG00000017956	ABCC1	Up
novel_circ_0005896	Up	ocu-miR-370-5p	ENSOCUG00000017956	ABCC1	Up
novel_circ_0005149	Up	ocu-miR-370-5p	ENSOCUG00000017956	ABCC1	Up
novel_circ_0006217	Up	ocu-miR-370-5p	ENSOCUG00000017956	ABCC1	Up
novel_circ_0009820	Up	ocu-miR-370-5p	ENSOCUG00000017956	ABCC1	Up
novel_circ_0008132	Up	ocu-miR-16b-5p	ENSOCUG00000017956	ABCC1	Up
novel_circ_0001960	Up	ocu-miR-16b-5p	ENSOCUG00000017956	ABCC1	Up
novel_circ_0005149	Up	ocu-miR-16b-5p	ENSOCUG00000017956	ABCC1	Up
novel_circ_0006395	Up	ocu-miR-16b-5p	ENSOCUG00000017956	ABCC1	Up
novel_circ_0011112	Up	ocu-miR-16b-5p	ENSOCUG00000017956	ABCC1	Up
novel_circ_0011144	Up	ocu-miR-16b-5p	ENSOCUG00000017956	ABCC1	Up
novel_circ_0008132	Up	ocu-miR-378-5p	ENSOCUG00000017956	ABCC1	Up
novel_circ_0004838	Up	ocu-miR-378-5p	ENSOCUG00000017956	ABCC1	Up
novel_circ_0008134	Up	ocu-miR-2387-5p	ENSOCUG00000017956	ABCC1	Up
novel_circ_0008899	Up	ocu-miR-15a-5p	ENSOCUG00000017956	ABCC1	Up
novel_circ_0001960	Up	ocu-miR-15a-5p	ENSOCUG00000017956	ABCC1	Up
novel_circ_0006395	Up	ocu-miR-15a-5p	ENSOCUG00000017956	ABCC1	Up
novel_circ_0011112	Up	ocu-miR-15a-5p	ENSOCUG00000017956	ABCC1	Up
novel_circ_0008899	Up	ocu-miR-16a-5p	ENSOCUG00000017956	ABCC1	Up
novel_circ_0005149	Up	ocu-miR-16a-5p	ENSOCUG00000017956	ABCC1	Up
novel_circ_0006395	Up	ocu-miR-16a-5p	ENSOCUG00000017956	ABCC1	Up
novel_circ_0011112	Up	ocu-miR-16a-5p	ENSOCUG00000017956	ABCC1	Up
novel_circ_0011144	Up	ocu-miR-16a-5p	ENSOCUG00000017956	ABCC1	Up
novel_circ_0011408	Up	ocu-miR-16a-5p	ENSOCUG00000017956	ABCC1	Up
novel_circ_0005149	Up	ocu-miR-497-5p	ENSOCUG00000017956	ABCC1	Up
novel_circ_0006395	Up	ocu-miR-497-5p	ENSOCUG00000017956	ABCC1	Up
novel_circ_0006837	Up	ocu-miR-541-3p	ENSOCUG00000017956	ABCC1	Up
novel_circ_0006237	Up	ocu-miR-541-3p	ENSOCUG00000017956	ABCC1	Up
novel_circ_0009607	Up	ocu-miR-541-3p	ENSOCUG00000017956	ABCC1	Up
novel_circ_0011408	Up	ocu-miR-139-3p	ENSOCUG00000017956	ABCC1	Up
novel_circ_0017786	Up	ocu-miR-145-3p	ENSOCUG00000017956	ABCC1	Up
novel_circ_0012115	Up	ocu-miR-370-5p	ENSOCUG00000017956	ABCC1	Up
novel_circ_0001238	Up	ocu-miR-370-5p	ENSOCUG00000017956	ABCC1	Up
novel_circ_0005896	Up	ocu-miR-370-5p	ENSOCUG00000017956	ABCC1	Up
novel_circ_0005149	Up	ocu-miR-370-5p	ENSOCUG00000017956	ABCC1	Up
novel_circ_0006217	Up	ocu-miR-370-5p	ENSOCUG00000017956	ABCC1	Up
novel_circ_0009820	Up	ocu-miR-370-5p	ENSOCUG00000017956	ABCC1	Up
novel_circ_0008132	Up	ocu-miR-16b-5p	ENSOCUG00000017956	ABCC1	Up
novel_circ_0001960	Up	ocu-miR-16b-5p	ENSOCUG00000017956	ABCC1	Up
novel_circ_0005149	Up	ocu-miR-16b-5p	ENSOCUG00000017956	ABCC1	Up
novel_circ_0006395	Up	ocu-miR-16b-5p	ENSOCUG00000017956	ABCC1	Up
novel_circ_0011112	Up	ocu-miR-16b-5p	ENSOCUG00000017956	ABCC1	Up
novel_circ_0011144	Up	ocu-miR-16b-5p	ENSOCUG00000017956	ABCC1	Up
novel_circ_0008132	Up	ocu-miR-378-5p	ENSOCUG00000017956	ABCC1	Up
novel_circ_0004838	Up	ocu-miR-378-5p	ENSOCUG00000017956	ABCC1	Up
novel_circ_0008134	Up	ocu-miR-2387-5p	ENSOCUG00000017956	ABCC1	Up
novel_circ_0008899	Up	ocu-miR-15a-5p	ENSOCUG00000017956	ABCC1	Up
novel_circ_0001960	Up	ocu-miR-15a-5p	ENSOCUG00000017956	ABCC1	Up
novel_circ_0006395	Up	ocu-miR-15a-5p	ENSOCUG00000017956	ABCC1	Up
novel_circ_0011112	Up	ocu-miR-15a-5p	ENSOCUG00000017956	ABCC1	Up
novel_circ_0008899	Up	ocu-miR-16a-5p	ENSOCUG00000017956	ABCC1	Up
novel_circ_0005149	Up	ocu-miR-16a-5p	ENSOCUG00000017956	ABCC1	Up
novel_circ_0006395	Up	ocu-miR-16a-5p	ENSOCUG00000017956	ABCC1	Up
novel_circ_0011112	Up	ocu-miR-16a-5p	ENSOCUG00000017956	ABCC1	Up
novel_circ_0011144	Up	ocu-miR-16a-5p	ENSOCUG00000017956	ABCC1	Up
novel_circ_0011408	Up	ocu-miR-16a-5p	ENSOCUG00000017956	ABCC1	Up
novel_circ_0005149	Up	ocu-miR-497-5p	ENSOCUG00000017956	ABCC1	Up
novel_circ_0006395	Up	ocu-miR-497-5p	ENSOCUG00000017956	ABCC1	Up
novel_circ_0006837	Up	ocu-miR-541-3p	ENSOCUG00000017956	ABCC1	Up
novel_circ_0006237	Up	ocu-miR-541-3p	ENSOCUG00000017956	ABCC1	Up
novel_circ_0009607	Up	ocu-miR-541-3p	ENSOCUG00000017956	ABCC1	Up
novel_circ_0011408	Up	ocu-miR-139-3p	ENSOCUG00000017956	ABCC1	Up
novel_circ_0017786	Up	ocu-miR-145-3p	ENSOCUG00000017956	ABCC1	Up
novel_circ_0012115	Up	ocu-miR-370-5p	ENSOCUG00000017956	ABCC1	Up
novel_circ_0001238	Up	ocu-miR-370-5p	ENSOCUG00000017956	ABCC1	Up
novel_circ_0005896	Up	ocu-miR-370-5p	ENSOCUG00000017956	ABCC1	Up
novel_circ_0005149	Up	ocu-miR-370-5p	ENSOCUG00000017956	ABCC1	Up
novel_circ_0006217	Up	ocu-miR-370-5p	ENSOCUG00000017956	ABCC1	Up
novel_circ_0009820	Up	ocu-miR-370-5p	ENSOCUG00000017956	ABCC1	Up
novel_circ_0008132	Up	ocu-miR-16b-5p	ENSOCUG00000017956	ABCC1	Up
novel_circ_0001960	Up	ocu-miR-16b-5p	ENSOCUG00000017956	ABCC1	Up
novel_circ_0005149	Up	ocu-miR-16b-5p	ENSOCUG00000017956	ABCC1	Up
novel_circ_0006395	Up	ocu-miR-16b-5p	ENSOCUG00000017956	ABCC1	Up
novel_circ_0011112	Up	ocu-miR-16b-5p	ENSOCUG00000017956	ABCC1	Up
novel_circ_0011144	Up	ocu-miR-16b-5p	ENSOCUG00000017956	ABCC1	Up
novel_circ_0008132	Up	ocu-miR-378-5p	ENSOCUG00000017956	ABCC1	Up
novel_circ_0004838	Up	ocu-miR-378-5p	ENSOCUG00000017956	ABCC1	Up
novel_circ_0008134	Up	ocu-miR-2387-5p	ENSOCUG00000017956	ABCC1	Up
novel_circ_0008899	Up	ocu-miR-15a-5p	ENSOCUG00000017956	ABCC1	Up
novel_circ_0001960	Up	ocu-miR-15a-5p	ENSOCUG00000017956	ABCC1	Up
novel_circ_0006395	Up	ocu-miR-15a-5p	ENSOCUG00000017956	ABCC1	Up
novel_circ_0011112	Up	ocu-miR-15a-5p	ENSOCUG00000017956	ABCC1	Up
novel_circ_0008899	Up	ocu-miR-16a-5p	ENSOCUG00000017956	ABCC1	Up
novel_circ_0005149	Up	ocu-miR-16a-5p	ENSOCUG00000017956	ABCC1	Up
novel_circ_0006395	Up	ocu-miR-16a-5p	ENSOCUG00000017956	ABCC1	Up
novel_circ_0011112	Up	ocu-miR-16a-5p	ENSOCUG00000017956	ABCC1	Up
novel_circ_0011144	Up	ocu-miR-16a-5p	ENSOCUG00000017956	ABCC1	Up
novel_circ_0011408	Up	ocu-miR-16a-5p	ENSOCUG00000017956	ABCC1	Up
novel_circ_0005149	Up	ocu-miR-497-5p	ENSOCUG00000017956	ABCC1	Up
novel_circ_0006395	Up	ocu-miR-497-5p	ENSOCUG00000017956	ABCC1	Up
novel_circ_0006837	Up	ocu-miR-541-3p	ENSOCUG00000017956	ABCC1	Up
novel_circ_0006237	Up	ocu-miR-541-3p	ENSOCUG00000017956	ABCC1	Up
novel_circ_0009607	Up	ocu-miR-541-3p	ENSOCUG00000017956	ABCC1	Up
novel_circ_0011408	Up	ocu-miR-139-3p	ENSOCUG00000017956	ABCC1	Up
novel_circ_0017786	Up	ocu-miR-145-3p	ENSOCUG00000017956	ABCC1	Up
novel_circ_0012115	Up	ocu-miR-370-5p	ENSOCUG00000017956	ABCC1	Up
novel_circ_0001238	Up	ocu-miR-370-5p	ENSOCUG00000017956	ABCC1	Up
novel_circ_0005896	Up	ocu-miR-370-5p	ENSOCUG00000017956	ABCC1	Up
novel_circ_0005149	Up	ocu-miR-370-5p	ENSOCUG00000017956	ABCC1	Up
novel_circ_0006217	Up	ocu-miR-370-5p	ENSOCUG00000017956	ABCC1	Up
novel_circ_0009820	Up	ocu-miR-370-5p	ENSOCUG00000017956	ABCC1	Up
novel_circ_0008132	Up	ocu-miR-16b-5p	ENSOCUG00000017956	ABCC1	Up
novel_circ_0001960	Up	ocu-miR-16b-5p	ENSOCUG00000017956	ABCC1	Up
novel_circ_0005149	Up	ocu-miR-16b-5p	ENSOCUG00000017956	ABCC1	Up
novel_circ_0006395	Up	ocu-miR-16b-5p	ENSOCUG00000017956	ABCC1	Up
novel_circ_0011112	Up	ocu-miR-16b-5p	ENSOCUG00000017956	ABCC1	Up
novel_circ_0011144	Up	ocu-miR-16b-5p	ENSOCUG00000017956	ABCC1	Up
novel_circ_0008132	Up	ocu-miR-378-5p	ENSOCUG00000017956	ABCC1	Up
novel_circ_0004838	Up	ocu-miR-378-5p	ENSOCUG00000017956	ABCC1	Up
novel_circ_0008134	Up	ocu-miR-2387-5p	ENSOCUG00000017956	ABCC1	Up
novel_circ_0008899	Up	ocu-miR-15a-5p	ENSOCUG00000017956	ABCC1	Up
novel_circ_0001960	Up	ocu-miR-15a-5p	ENSOCUG00000017956	ABCC1	Up
novel_circ_0006395	Up	ocu-miR-15a-5p	ENSOCUG00000017956	ABCC1	Up
novel_circ_0011112	Up	ocu-miR-15a-5p	ENSOCUG00000017956	ABCC1	Up
novel_circ_0008899	Up	ocu-miR-16a-5p	ENSOCUG00000017956	ABCC1	Up
novel_circ_0005149	Up	ocu-miR-16a-5p	ENSOCUG00000017956	ABCC1	Up
novel_circ_0006395	Up	ocu-miR-16a-5p	ENSOCUG00000017956	ABCC1	Up
novel_circ_0011112	Up	ocu-miR-16a-5p	ENSOCUG00000017956	ABCC1	Up
novel_circ_0011144	Up	ocu-miR-16a-5p	ENSOCUG00000017956	ABCC1	Up
novel_circ_0011408	Up	ocu-miR-16a-5p	ENSOCUG00000017956	ABCC1	Up
novel_circ_0005149	Up	ocu-miR-497-5p	ENSOCUG00000017956	ABCC1	Up
novel_circ_0006395	Up	ocu-miR-497-5p	ENSOCUG00000017956	ABCC1	Up
novel_circ_0006837	Up	ocu-miR-541-3p	ENSOCUG00000017956	ABCC1	Up
novel_circ_0006237	Up	ocu-miR-541-3p	ENSOCUG00000017956	ABCC1	Up
novel_circ_0009607	Up	ocu-miR-541-3p	ENSOCUG00000017956	ABCC1	Up
novel_circ_0011408	Up	ocu-miR-139-3p	ENSOCUG00000017956	ABCC1	Up
novel_circ_0017786	Up	ocu-miR-145-3p	ENSOCUG00000017956	ABCC1	Up
novel_circ_0012115	Up	ocu-miR-370-5p	ENSOCUG00000017956	ABCC1	Up
novel_circ_0001238	Up	ocu-miR-370-5p	ENSOCUG00000017956	ABCC1	Up
novel_circ_0005896	Up	ocu-miR-370-5p	ENSOCUG00000017956	ABCC1	Up
novel_circ_0005149	Up	ocu-miR-370-5p	ENSOCUG00000017956	ABCC1	Up
novel_circ_0006217	Up	ocu-miR-370-5p	ENSOCUG00000017956	ABCC1	Up
novel_circ_0009820	Up	ocu-miR-370-5p	ENSOCUG00000017956	ABCC1	Up
novel_circ_0008132	Up	ocu-miR-16b-5p	ENSOCUG00000017956	ABCC1	Up
novel_circ_0001960	Up	ocu-miR-16b-5p	ENSOCUG00000017956	ABCC1	Up
novel_circ_0005149	Up	ocu-miR-16b-5p	ENSOCUG00000017956	ABCC1	Up
novel_circ_0006395	Up	ocu-miR-16b-5p	ENSOCUG00000017956	ABCC1	Up
novel_circ_0011112	Up	ocu-miR-16b-5p	ENSOCUG00000017956	ABCC1	Up
novel_circ_0011144	Up	ocu-miR-16b-5p	ENSOCUG00000017956	ABCC1	Up
novel_circ_0008132	Up	ocu-miR-378-5p	ENSOCUG00000017956	ABCC1	Up
novel_circ_0004838	Up	ocu-miR-378-5p	ENSOCUG00000017956	ABCC1	Up
novel_circ_0008134	Up	ocu-miR-2387-5p	ENSOCUG00000017956	ABCC1	Up
novel_circ_0008899	Up	ocu-miR-15a-5p	ENSOCUG00000017956	ABCC1	Up
novel_circ_0001960	Up	ocu-miR-15a-5p	ENSOCUG00000017956	ABCC1	Up
novel_circ_0006395	Up	ocu-miR-15a-5p	ENSOCUG00000017956	ABCC1	Up
novel_circ_0011112	Up	ocu-miR-15a-5p	ENSOCUG00000017956	ABCC1	Up
novel_circ_0008899	Up	ocu-miR-16a-5p	ENSOCUG00000017956	ABCC1	Up
novel_circ_0005149	Up	ocu-miR-16a-5p	ENSOCUG00000017956	ABCC1	Up
novel_circ_0006395	Up	ocu-miR-16a-5p	ENSOCUG00000017956	ABCC1	Up
novel_circ_0011112	Up	ocu-miR-16a-5p	ENSOCUG00000017956	ABCC1	Up
novel_circ_0011144	Up	ocu-miR-16a-5p	ENSOCUG00000017956	ABCC1	Up
novel_circ_0011408	Up	ocu-miR-16a-5p	ENSOCUG00000017956	ABCC1	Up
novel_circ_0005149	Up	ocu-miR-497-5p	ENSOCUG00000017956	ABCC1	Up
novel_circ_0006395	Up	ocu-miR-497-5p	ENSOCUG00000017956	ABCC1	Up
novel_circ_0006837	Up	ocu-miR-541-3p	ENSOCUG00000017956	ABCC1	Up
novel_circ_0006237	Up	ocu-miR-541-3p	ENSOCUG00000017956	ABCC1	Up
novel_circ_0009607	Up	ocu-miR-541-3p	ENSOCUG00000017956	ABCC1	Up
novel_circ_0011408	Up	ocu-miR-139-3p	ENSOCUG00000017956	ABCC1	Up
novel_circ_0017786	Up	ocu-miR-145-3p	ENSOCUG00000017956	ABCC1	Up
novel_circ_0007502	Up	ocu-miR-6529-5p	ENSOCUG00000017956	ABCC1	Up
novel_circ_0005545	Up	ocu-miR-6529-5p	ENSOCUG00000017956	ABCC1	Up
novel_circ_0008132	Up	ocu-miR-423-5p	ENSOCUG00000017956	ABCC1	Up
novel_circ_0013479	Up	ocu-miR-423-5p	ENSOCUG00000017956	ABCC1	Up
novel_circ_0008134	Up	ocu-miR-2387-5p	ENSOCUG00000017956	ABCC1	Up
novel_circ_0012321	Up	ocu-miR-214-3p	ENSOCUG00000017956	ABCC1	Up
novel_circ_0013080	Up	ocu-miR-214-3p	ENSOCUG00000017956	ABCC1	Up
novel_circ_0006237	Up	ocu-miR-214-3p	ENSOCUG00000017956	ABCC1	Up
novel_circ_0010180	Up	ocu-miR-214-3p	ENSOCUG00000017956	ABCC1	Up
novel_circ_0014331	Up	ocu-miR-214-3p	ENSOCUG00000017956	ABCC1	Up
novel_circ_0001829	Up	ocu-miR-329-3p	ENSOCUG00000017956	ABCC1	Up
novel_circ_0006895	Up	ocu-miR-329-3p	ENSOCUG00000017956	ABCC1	Up
novel_circ_0002082	Up	ocu-miR-125b-5p	ENSOCUG00000017956	ABCC1	Up
novel_circ_0001243	Up	ocu-miR-12093-3p	ENSOCUG00000017956	ABCC1	Up
novel_circ_0010088	Up	ocu-miR-12093-3p	ENSOCUG00000017956	ABCC1	Up
novel_circ_0004056	Up	ocu-miR-425-5p	ENSOCUG00000017956	ABCC1	Up
novel_circ_0005592	Up	ocu-let-7b-5p	ENSOCUG00000017956	ABCC1	Up
novel_circ_0017032	Up	ocu-let-7b-5p	ENSOCUG00000017956	ABCC1	Up
novel_circ_0014329	Up	ocu-let-7b-5p	ENSOCUG00000017956	ABCC1	Up
novel_circ_0007502	Up	ocu-miR-6529-5p	ENSOCUG00000017956	ABCC1	Up
novel_circ_0005545	Up	ocu-miR-6529-5p	ENSOCUG00000017956	ABCC1	Up
novel_circ_0008132	Up	ocu-miR-423-5p	ENSOCUG00000017956	ABCC1	Up
novel_circ_0013479	Up	ocu-miR-423-5p	ENSOCUG00000017956	ABCC1	Up
novel_circ_0008134	Up	ocu-miR-2387-5p	ENSOCUG00000017956	ABCC1	Up
novel_circ_0012321	Up	ocu-miR-214-3p	ENSOCUG00000017956	ABCC1	Up
novel_circ_0013080	Up	ocu-miR-214-3p	ENSOCUG00000017956	ABCC1	Up
novel_circ_0006237	Up	ocu-miR-214-3p	ENSOCUG00000017956	ABCC1	Up
novel_circ_0010180	Up	ocu-miR-214-3p	ENSOCUG00000017956	ABCC1	Up
novel_circ_0014331	Up	ocu-miR-214-3p	ENSOCUG00000017956	ABCC1	Up
novel_circ_0001829	Up	ocu-miR-329-3p	ENSOCUG00000017956	ABCC1	Up
novel_circ_0006895	Up	ocu-miR-329-3p	ENSOCUG00000017956	ABCC1	Up
novel_circ_0002082	Up	ocu-miR-125b-5p	ENSOCUG00000017956	ABCC1	Up
novel_circ_0001243	Up	ocu-miR-12093-3p	ENSOCUG00000017956	ABCC1	Up
novel_circ_0010088	Up	ocu-miR-12093-3p	ENSOCUG00000017956	ABCC1	Up
novel_circ_0004056	Up	ocu-miR-425-5p	ENSOCUG00000017956	ABCC1	Up
novel_circ_0005592	Up	ocu-let-7b-5p	ENSOCUG00000017956	ABCC1	Up
novel_circ_0017032	Up	ocu-let-7b-5p	ENSOCUG00000017956	ABCC1	Up
novel_circ_0014329	Up	ocu-let-7b-5p	ENSOCUG00000017956	ABCC1	Up
novel_circ_0012115	Up	ocu-miR-370-5p	ENSOCUG00000008644	.	Up
novel_circ_0001238	Up	ocu-miR-370-5p	ENSOCUG00000008644	.	Up
novel_circ_0005896	Up	ocu-miR-370-5p	ENSOCUG00000008644	.	Up
novel_circ_0005149	Up	ocu-miR-370-5p	ENSOCUG00000008644	.	Up
novel_circ_0006217	Up	ocu-miR-370-5p	ENSOCUG00000008644	.	Up
novel_circ_0009820	Up	ocu-miR-370-5p	ENSOCUG00000008644	.	Up
novel_circ_0008132	Up	ocu-miR-15b-5p	ENSOCUG00000008644	.	Up
novel_circ_0006395	Up	ocu-miR-15b-5p	ENSOCUG00000008644	.	Up
novel_circ_0011408	Up	ocu-miR-15b-5p	ENSOCUG00000008644	.	Up
novel_circ_0018190	Up	ocu-miR-328-3p	ENSOCUG00000008644	.	Up
novel_circ_0001238	Up	ocu-miR-328-3p	ENSOCUG00000008644	.	Up
novel_circ_0013080	Up	ocu-miR-486-5p	ENSOCUG00000008644	.	Up
novel_circ_0013179	Up	ocu-miR-148a-3p	ENSOCUG00000008644	.	Up
novel_circ_0001960	Up	ocu-miR-148a-3p	ENSOCUG00000008644	.	Up
novel_circ_0005549	Up	ocu-miR-148a-3p	ENSOCUG00000008644	.	Up
novel_circ_0013179	Up	ocu-miR-152-3p	ENSOCUG00000008644	.	Up
novel_circ_0005549	Up	ocu-miR-152-3p	ENSOCUG00000008644	.	Up
novel_circ_0001243	Up	ocu-miR-12093-3p	ENSOCUG00000008644	.	Up
novel_circ_0010088	Up	ocu-miR-12093-3p	ENSOCUG00000008644	.	Up
novel_circ_0003197	Up	ocu-miR-449a-5p	ENSOCUG00000008644	.	Up
novel_circ_0005896	Up	ocu-miR-449a-5p	ENSOCUG00000008644	.	Up
novel_circ_0004838	Up	ocu-miR-449a-5p	ENSOCUG00000008644	.	Up
novel_circ_0006837	Up	ocu-miR-541-3p	ENSOCUG00000008644	.	Up
novel_circ_0006237	Up	ocu-miR-541-3p	ENSOCUG00000008644	.	Up
novel_circ_0009607	Up	ocu-miR-541-3p	ENSOCUG00000008644	.	Up
novel_circ_0012115	Up	ocu-miR-6529-3p	ENSOCUG00000008644	.	Up
novel_circ_0010205	Up	ocu-miR-6529-3p	ENSOCUG00000008644	.	Up
novel_circ_0003284	Up	ocu-miR-361-3p	ENSOCUG00000008644	.	Up
novel_circ_0003438	Up	ocu-miR-361-3p	ENSOCUG00000008644	.	Up
novel_circ_0005592	Up	ocu-miR-361-3p	ENSOCUG00000008644	.	Up
novel_circ_0005059	Up	ocu-miR-361-3p	ENSOCUG00000008644	.	Up
novel_circ_0016932	Up	ocu-miR-361-3p	ENSOCUG00000008644	.	Up
novel_circ_0005592	Up	ocu-let-7b-5p	ENSOCUG00000008644	.	Up
novel_circ_0017032	Up	ocu-let-7b-5p	ENSOCUG00000008644	.	Up
novel_circ_0014329	Up	ocu-let-7b-5p	ENSOCUG00000008644	.	Up
novel_circ_0012115	Up	ocu-miR-370-5p	ENSOCUG00000002628	SDF2L1	Up
novel_circ_0001238	Up	ocu-miR-370-5p	ENSOCUG00000002628	SDF2L1	Up
novel_circ_0005896	Up	ocu-miR-370-5p	ENSOCUG00000002628	SDF2L1	Up
novel_circ_0005149	Up	ocu-miR-370-5p	ENSOCUG00000002628	SDF2L1	Up
novel_circ_0006217	Up	ocu-miR-370-5p	ENSOCUG00000002628	SDF2L1	Up
novel_circ_0009820	Up	ocu-miR-370-5p	ENSOCUG00000002628	SDF2L1	Up
novel_circ_0012115	Up	ocu-miR-6529-3p	ENSOCUG00000002628	SDF2L1	Up
novel_circ_0012115	Up	ocu-miR-6529-3p	ENSOCUG00000002628	SDF2L1	Up
novel_circ_0010205	Up	ocu-miR-6529-3p	ENSOCUG00000002628	SDF2L1	Up
novel_circ_0010205	Up	ocu-miR-6529-3p	ENSOCUG00000002628	SDF2L1	Up
novel_circ_0008132	Up	ocu-miR-138-5p	ENSOCUG00000002628	SDF2L1	Up
novel_circ_0008132	Up	ocu-miR-138-5p	ENSOCUG00000002628	SDF2L1	Up
novel_circ_0016078	Up	ocu-miR-138-5p	ENSOCUG00000002628	SDF2L1	Up
novel_circ_0016078	Up	ocu-miR-138-5p	ENSOCUG00000002628	SDF2L1	Up
novel_circ_0001903	Up	ocu-miR-138-5p	ENSOCUG00000002628	SDF2L1	Up
novel_circ_0001903	Up	ocu-miR-138-5p	ENSOCUG00000002628	SDF2L1	Up
novel_circ_0008132	Up	ocu-miR-378-5p	ENSOCUG00000002628	SDF2L1	Up
novel_circ_0004838	Up	ocu-miR-378-5p	ENSOCUG00000002628	SDF2L1	Up
novel_circ_0008132	Up	ocu-miR-423-5p	ENSOCUG00000002628	SDF2L1	Up
novel_circ_0013479	Up	ocu-miR-423-5p	ENSOCUG00000002628	SDF2L1	Up
novel_circ_0018190	Up	ocu-miR-328-3p	ENSOCUG00000002628	SDF2L1	Up
novel_circ_0001238	Up	ocu-miR-328-3p	ENSOCUG00000002628	SDF2L1	Up
novel_circ_0018477	Up	ocu-miR-501-5p	ENSOCUG00000002628	SDF2L1	Up
novel_circ_0003197	Up	ocu-miR-501-5p	ENSOCUG00000002628	SDF2L1	Up
novel_circ_0017392	Up	ocu-miR-501-5p	ENSOCUG00000002628	SDF2L1	Up
novel_circ_0013736	Up	ocu-miR-501-5p	ENSOCUG00000002628	SDF2L1	Up
novel_circ_0014331	Up	ocu-miR-501-5p	ENSOCUG00000002628	SDF2L1	Up
novel_circ_0012321	Up	ocu-miR-214-3p	ENSOCUG00000002628	SDF2L1	Up
novel_circ_0013080	Up	ocu-miR-214-3p	ENSOCUG00000002628	SDF2L1	Up
novel_circ_0006237	Up	ocu-miR-214-3p	ENSOCUG00000002628	SDF2L1	Up
novel_circ_0010180	Up	ocu-miR-214-3p	ENSOCUG00000002628	SDF2L1	Up
novel_circ_0014331	Up	ocu-miR-214-3p	ENSOCUG00000002628	SDF2L1	Up
novel_circ_0013179	Up	ocu-miR-152-3p	ENSOCUG00000002628	SDF2L1	Up
novel_circ_0005549	Up	ocu-miR-152-3p	ENSOCUG00000002628	SDF2L1	Up
novel_circ_0001903	Up	ocu-miR-218-5p	ENSOCUG00000002628	SDF2L1	Up
novel_circ_0013331	Up	ocu-miR-218-5p	ENSOCUG00000002628	SDF2L1	Up
novel_circ_0013696	Up	ocu-miR-218-5p	ENSOCUG00000002628	SDF2L1	Up
novel_circ_0001960	Up	ocu-miR-185-5p	ENSOCUG00000002628	SDF2L1	Up
novel_circ_0002879	Up	ocu-miR-7180-5p	ENSOCUG00000002628	SDF2L1	Up
novel_circ_0005549	Up	ocu-miR-7180-5p	ENSOCUG00000002628	SDF2L1	Up
novel_circ_0004652	Up	ocu-miR-7180-5p	ENSOCUG00000002628	SDF2L1	Up
novel_circ_0015204	Up	ocu-miR-7180-5p	ENSOCUG00000002628	SDF2L1	Up
novel_circ_0001238	Up	ocu-miR-185-3p	ENSOCUG00000002628	SDF2L1	Up
novel_circ_0014946	Up	ocu-miR-185-3p	ENSOCUG00000002628	SDF2L1	Up
novel_circ_0003197	Up	ocu-miR-449a-5p	ENSOCUG00000002628	SDF2L1	Up
novel_circ_0005896	Up	ocu-miR-449a-5p	ENSOCUG00000002628	SDF2L1	Up
novel_circ_0004838	Up	ocu-miR-449a-5p	ENSOCUG00000002628	SDF2L1	Up
novel_circ_0005592	Up	ocu-let-7b-5p	ENSOCUG00000002628	SDF2L1	Up
novel_circ_0017032	Up	ocu-let-7b-5p	ENSOCUG00000002628	SDF2L1	Up
novel_circ_0014329	Up	ocu-let-7b-5p	ENSOCUG00000002628	SDF2L1	Up
novel_circ_0005592	Up	ocu-let-7i-5p	ENSOCUG00000002628	SDF2L1	Up
novel_circ_0017032	Up	ocu-let-7i-5p	ENSOCUG00000002628	SDF2L1	Up
novel_circ_0014329	Up	ocu-let-7i-5p	ENSOCUG00000002628	SDF2L1	Up
novel_circ_0015202	Up	ocu-miR-196a-5p	ENSOCUG00000002628	SDF2L1	Up
novel_circ_0015204	Up	ocu-miR-196a-5p	ENSOCUG00000002628	SDF2L1	Up
novel_circ_0010307	Up	ocu-miR-130b-5p	ENSOCUG00000002628	SDF2L1	Up
novel_circ_0013955	Up	ocu-miR-452-3p	ENSOCUG00000002628	SDF2L1	Up
novel_circ_0011700	Up	ocu-miR-30c-2-3p	ENSOCUG00000002628	SDF2L1	Up
novel_circ_0012115	Up	ocu-miR-370-5p	ENSOCUG00000005957	RNF34	Up
novel_circ_0001238	Up	ocu-miR-370-5p	ENSOCUG00000005957	RNF34	Up
novel_circ_0005896	Up	ocu-miR-370-5p	ENSOCUG00000005957	RNF34	Up
novel_circ_0005149	Up	ocu-miR-370-5p	ENSOCUG00000005957	RNF34	Up
novel_circ_0006217	Up	ocu-miR-370-5p	ENSOCUG00000005957	RNF34	Up
novel_circ_0009820	Up	ocu-miR-370-5p	ENSOCUG00000005957	RNF34	Up
novel_circ_0008134	Up	ocu-miR-2387-5p	ENSOCUG00000005957	RNF34	Up
novel_circ_0001903	Up	ocu-miR-101-5p	ENSOCUG00000005957	RNF34	Up
novel_circ_0013331	Up	ocu-miR-101-5p	ENSOCUG00000005957	RNF34	Up
novel_circ_0001960	Up	ocu-miR-185-5p	ENSOCUG00000005957	RNF34	Up
novel_circ_0003197	Up	ocu-miR-370-3p	ENSOCUG00000005957	RNF34	Up
novel_circ_0017406	Up	ocu-miR-370-3p	ENSOCUG00000005957	RNF34	Up
novel_circ_0013473	Up	ocu-miR-370-3p	ENSOCUG00000005957	RNF34	Up
novel_circ_0010684	Up	ocu-miR-370-3p	ENSOCUG00000005957	RNF34	Up
novel_circ_0010685	Up	ocu-miR-370-3p	ENSOCUG00000005957	RNF34	Up
novel_circ_0005287	Up	ocu-miR-221-5p	ENSOCUG00000005957	RNF34	Up
novel_circ_0012115	Up	ocu-miR-370-5p	ENSOCUG00000005957	RNF34	Up
novel_circ_0001238	Up	ocu-miR-370-5p	ENSOCUG00000005957	RNF34	Up
novel_circ_0005896	Up	ocu-miR-370-5p	ENSOCUG00000005957	RNF34	Up
novel_circ_0005149	Up	ocu-miR-370-5p	ENSOCUG00000005957	RNF34	Up
novel_circ_0006217	Up	ocu-miR-370-5p	ENSOCUG00000005957	RNF34	Up
novel_circ_0009820	Up	ocu-miR-370-5p	ENSOCUG00000005957	RNF34	Up
novel_circ_0008134	Up	ocu-miR-2387-5p	ENSOCUG00000005957	RNF34	Up
novel_circ_0001903	Up	ocu-miR-101-5p	ENSOCUG00000005957	RNF34	Up
novel_circ_0013331	Up	ocu-miR-101-5p	ENSOCUG00000005957	RNF34	Up
novel_circ_0001960	Up	ocu-miR-185-5p	ENSOCUG00000005957	RNF34	Up
novel_circ_0003197	Up	ocu-miR-370-3p	ENSOCUG00000005957	RNF34	Up
novel_circ_0017406	Up	ocu-miR-370-3p	ENSOCUG00000005957	RNF34	Up
novel_circ_0013473	Up	ocu-miR-370-3p	ENSOCUG00000005957	RNF34	Up
novel_circ_0010684	Up	ocu-miR-370-3p	ENSOCUG00000005957	RNF34	Up
novel_circ_0010685	Up	ocu-miR-370-3p	ENSOCUG00000005957	RNF34	Up
novel_circ_0005287	Up	ocu-miR-221-5p	ENSOCUG00000005957	RNF34	Up
novel_circ_0012115	Up	ocu-miR-370-5p	ENSOCUG00000016718	MEDAG	Up
novel_circ_0001238	Up	ocu-miR-370-5p	ENSOCUG00000016718	MEDAG	Up
novel_circ_0005896	Up	ocu-miR-370-5p	ENSOCUG00000016718	MEDAG	Up
novel_circ_0005149	Up	ocu-miR-370-5p	ENSOCUG00000016718	MEDAG	Up
novel_circ_0006217	Up	ocu-miR-370-5p	ENSOCUG00000016718	MEDAG	Up
novel_circ_0009820	Up	ocu-miR-370-5p	ENSOCUG00000016718	MEDAG	Up
novel_circ_0013167	Up	ocu-miR-502a-5p	ENSOCUG00000016718	MEDAG	Up
novel_circ_0005592	Up	ocu-miR-502a-5p	ENSOCUG00000016718	MEDAG	Up
novel_circ_0013179	Up	ocu-miR-148a-3p	ENSOCUG00000016718	MEDAG	Up
novel_circ_0001960	Up	ocu-miR-148a-3p	ENSOCUG00000016718	MEDAG	Up
novel_circ_0005549	Up	ocu-miR-148a-3p	ENSOCUG00000016718	MEDAG	Up
novel_circ_0013179	Up	ocu-miR-148b-3p	ENSOCUG00000016718	MEDAG	Up
novel_circ_0001960	Up	ocu-miR-148b-3p	ENSOCUG00000016718	MEDAG	Up
novel_circ_0005592	Up	ocu-miR-362-5p	ENSOCUG00000016718	MEDAG	Up
novel_circ_0006837	Up	ocu-miR-889-5p	ENSOCUG00000016718	MEDAG	Up
novel_circ_0009818	Up	ocu-miR-889-5p	ENSOCUG00000016718	MEDAG	Up
novel_circ_0012115	Up	ocu-miR-370-5p	ENSOCUG00000005922	ASRGL1	Up
novel_circ_0001238	Up	ocu-miR-370-5p	ENSOCUG00000005922	ASRGL1	Up
novel_circ_0005896	Up	ocu-miR-370-5p	ENSOCUG00000005922	ASRGL1	Up
novel_circ_0005149	Up	ocu-miR-370-5p	ENSOCUG00000005922	ASRGL1	Up
novel_circ_0006217	Up	ocu-miR-370-5p	ENSOCUG00000005922	ASRGL1	Up
novel_circ_0009820	Up	ocu-miR-370-5p	ENSOCUG00000005922	ASRGL1	Up
novel_circ_0008132	Up	ocu-miR-423-5p	ENSOCUG00000005922	ASRGL1	Up
novel_circ_0013479	Up	ocu-miR-423-5p	ENSOCUG00000005922	ASRGL1	Up
novel_circ_0018477	Up	ocu-miR-145-5p	ENSOCUG00000005922	ASRGL1	Up
novel_circ_0001960	Up	ocu-miR-145-5p	ENSOCUG00000005922	ASRGL1	Up
novel_circ_0017480	Up	ocu-miR-379-5p	ENSOCUG00000005922	ASRGL1	Up
novel_circ_0003284	Up	ocu-miR-361-3p	ENSOCUG00000005922	ASRGL1	Up
novel_circ_0003438	Up	ocu-miR-361-3p	ENSOCUG00000005922	ASRGL1	Up
novel_circ_0005592	Up	ocu-miR-361-3p	ENSOCUG00000005922	ASRGL1	Up
novel_circ_0005059	Up	ocu-miR-361-3p	ENSOCUG00000005922	ASRGL1	Up
novel_circ_0016932	Up	ocu-miR-361-3p	ENSOCUG00000005922	ASRGL1	Up
novel_circ_0015027	Up	ocu-miR-181c-3p	ENSOCUG00000005922	ASRGL1	Up
novel_circ_0007858	Up	ocu-miR-199a-5p	ENSOCUG00000005922	ASRGL1	Up
novel_circ_0004056	Up	ocu-miR-199a-5p	ENSOCUG00000005922	ASRGL1	Up
novel_circ_0009818	Up	ocu-miR-199a-5p	ENSOCUG00000005922	ASRGL1	Up
novel_circ_0008132	Up	ocu-miR-423-5p	ENSOCUG00000005922	ASRGL1	Up
novel_circ_0013479	Up	ocu-miR-423-5p	ENSOCUG00000005922	ASRGL1	Up
novel_circ_0002082	Up	ocu-miR-125b-5p	ENSOCUG00000005922	ASRGL1	Up
novel_circ_0001238	Up	ocu-miR-185-3p	ENSOCUG00000005922	ASRGL1	Up
novel_circ_0001238	Up	ocu-miR-185-3p	ENSOCUG00000005922	ASRGL1	Up
novel_circ_0014946	Up	ocu-miR-185-3p	ENSOCUG00000005922	ASRGL1	Up
novel_circ_0014946	Up	ocu-miR-185-3p	ENSOCUG00000005922	ASRGL1	Up
novel_circ_0003197	Up	ocu-miR-449a-5p	ENSOCUG00000005922	ASRGL1	Up
novel_circ_0005896	Up	ocu-miR-449a-5p	ENSOCUG00000005922	ASRGL1	Up
novel_circ_0004838	Up	ocu-miR-449a-5p	ENSOCUG00000005922	ASRGL1	Up
novel_circ_0005545	Up	ocu-miR-432-5p	ENSOCUG00000005922	ASRGL1	Up
novel_circ_0012115	Up	ocu-miR-370-5p	ENSOCUG00000003499	FADS2	Up
novel_circ_0001238	Up	ocu-miR-370-5p	ENSOCUG00000003499	FADS2	Up
novel_circ_0005896	Up	ocu-miR-370-5p	ENSOCUG00000003499	FADS2	Up
novel_circ_0005149	Up	ocu-miR-370-5p	ENSOCUG00000003499	FADS2	Up
novel_circ_0006217	Up	ocu-miR-370-5p	ENSOCUG00000003499	FADS2	Up
novel_circ_0009820	Up	ocu-miR-370-5p	ENSOCUG00000003499	FADS2	Up
novel_circ_0008132	Up	ocu-miR-378-5p	ENSOCUG00000003499	FADS2	Up
novel_circ_0004838	Up	ocu-miR-378-5p	ENSOCUG00000003499	FADS2	Up
novel_circ_0012321	Up	ocu-miR-214-3p	ENSOCUG00000003499	FADS2	Up
novel_circ_0012321	Up	ocu-miR-214-3p	ENSOCUG00000003499	FADS2	Up
novel_circ_0012321	Up	ocu-miR-214-3p	ENSOCUG00000003499	FADS2	Up
novel_circ_0013080	Up	ocu-miR-214-3p	ENSOCUG00000003499	FADS2	Up
novel_circ_0013080	Up	ocu-miR-214-3p	ENSOCUG00000003499	FADS2	Up
novel_circ_0013080	Up	ocu-miR-214-3p	ENSOCUG00000003499	FADS2	Up
novel_circ_0006237	Up	ocu-miR-214-3p	ENSOCUG00000003499	FADS2	Up
novel_circ_0006237	Up	ocu-miR-214-3p	ENSOCUG00000003499	FADS2	Up
novel_circ_0006237	Up	ocu-miR-214-3p	ENSOCUG00000003499	FADS2	Up
novel_circ_0010180	Up	ocu-miR-214-3p	ENSOCUG00000003499	FADS2	Up
novel_circ_0010180	Up	ocu-miR-214-3p	ENSOCUG00000003499	FADS2	Up
novel_circ_0010180	Up	ocu-miR-214-3p	ENSOCUG00000003499	FADS2	Up
novel_circ_0014331	Up	ocu-miR-214-3p	ENSOCUG00000003499	FADS2	Up
novel_circ_0014331	Up	ocu-miR-214-3p	ENSOCUG00000003499	FADS2	Up
novel_circ_0014331	Up	ocu-miR-214-3p	ENSOCUG00000003499	FADS2	Up
novel_circ_0001960	Up	ocu-miR-185-5p	ENSOCUG00000003499	FADS2	Up
novel_circ_0001238	Up	ocu-miR-185-3p	ENSOCUG00000003499	FADS2	Up
novel_circ_0014946	Up	ocu-miR-185-3p	ENSOCUG00000003499	FADS2	Up
novel_circ_0005592	Up	ocu-let-7d-5p	ENSOCUG00000003499	FADS2	Up
novel_circ_0017032	Up	ocu-let-7d-5p	ENSOCUG00000003499	FADS2	Up
novel_circ_0011408	Up	ocu-let-7d-5p	ENSOCUG00000003499	FADS2	Up
novel_circ_0006056	Up	ocu-miR-30b-3p	ENSOCUG00000003499	FADS2	Up
novel_circ_0004649	Up	ocu-miR-30b-3p	ENSOCUG00000003499	FADS2	Up
novel_circ_0013473	Up	ocu-miR-30b-3p	ENSOCUG00000003499	FADS2	Up
novel_circ_0010180	Up	ocu-miR-30b-3p	ENSOCUG00000003499	FADS2	Up
novel_circ_0006837	Up	ocu-miR-541-3p	ENSOCUG00000003499	FADS2	Up
novel_circ_0006237	Up	ocu-miR-541-3p	ENSOCUG00000003499	FADS2	Up
novel_circ_0009607	Up	ocu-miR-541-3p	ENSOCUG00000003499	FADS2	Up
novel_circ_0006395	Up	ocu-miR-7180-3p	ENSOCUG00000003499	FADS2	Up
novel_circ_0011408	Up	ocu-miR-139-3p	ENSOCUG00000003499	FADS2	Up
novel_circ_0011700	Up	ocu-miR-30c-2-3p	ENSOCUG00000003499	FADS2	Up
novel_circ_0011700	Up	ocu-miR-30c-2-3p	ENSOCUG00000003499	FADS2	Up
novel_circ_0012115	Up	ocu-miR-370-5p	ENSOCUG00000007516	PFKFB3	Up
novel_circ_0001238	Up	ocu-miR-370-5p	ENSOCUG00000007516	PFKFB3	Up
novel_circ_0005896	Up	ocu-miR-370-5p	ENSOCUG00000007516	PFKFB3	Up
novel_circ_0005149	Up	ocu-miR-370-5p	ENSOCUG00000007516	PFKFB3	Up
novel_circ_0006217	Up	ocu-miR-370-5p	ENSOCUG00000007516	PFKFB3	Up
novel_circ_0009820	Up	ocu-miR-370-5p	ENSOCUG00000007516	PFKFB3	Up
novel_circ_0007836	Up	ocu-miR-140-3p	ENSOCUG00000007516	PFKFB3	Up
novel_circ_0001243	Up	ocu-miR-140-3p	ENSOCUG00000007516	PFKFB3	Up
novel_circ_0010180	Up	ocu-miR-140-3p	ENSOCUG00000007516	PFKFB3	Up
novel_circ_0010948	Up	ocu-miR-140-3p	ENSOCUG00000007516	PFKFB3	Up
novel_circ_0007858	Up	ocu-miR-199a-5p	ENSOCUG00000007516	PFKFB3	Up
novel_circ_0004056	Up	ocu-miR-199a-5p	ENSOCUG00000007516	PFKFB3	Up
novel_circ_0009818	Up	ocu-miR-199a-5p	ENSOCUG00000007516	PFKFB3	Up
novel_circ_0008132	Up	ocu-miR-7a-5p	ENSOCUG00000007516	PFKFB3	Up
novel_circ_0016298	Up	ocu-miR-7a-5p	ENSOCUG00000007516	PFKFB3	Up
novel_circ_0008134	Up	ocu-miR-2387-5p	ENSOCUG00000007516	PFKFB3	Up
novel_circ_0008134	Up	ocu-miR-2387-5p	ENSOCUG00000007516	PFKFB3	Up
novel_circ_0018190	Up	ocu-miR-328-3p	ENSOCUG00000007516	PFKFB3	Up
novel_circ_0001238	Up	ocu-miR-328-3p	ENSOCUG00000007516	PFKFB3	Up
novel_circ_0016024	Up	ocu-miR-193a-5p	ENSOCUG00000007516	PFKFB3	Up
novel_circ_0018477	Up	ocu-miR-28-5p	ENSOCUG00000007516	PFKFB3	Up
novel_circ_0003774	Up	ocu-miR-28-5p	ENSOCUG00000007516	PFKFB3	Up
novel_circ_0003914	Up	ocu-miR-28-5p	ENSOCUG00000007516	PFKFB3	Up
novel_circ_0018477	Up	ocu-miR-103a-3p	ENSOCUG00000007516	PFKFB3	Up
novel_circ_0005545	Up	ocu-miR-103a-3p	ENSOCUG00000007516	PFKFB3	Up
novel_circ_0005149	Up	ocu-miR-103a-3p	ENSOCUG00000007516	PFKFB3	Up
novel_circ_0014656	Up	ocu-miR-103a-3p	ENSOCUG00000007516	PFKFB3	Up
novel_circ_0011408	Up	ocu-miR-103a-3p	ENSOCUG00000007516	PFKFB3	Up
novel_circ_0018477	Up	ocu-miR-708-5p	ENSOCUG00000007516	PFKFB3	Up
novel_circ_0018477	Up	ocu-miR-708-5p	ENSOCUG00000007516	PFKFB3	Up
novel_circ_0003914	Up	ocu-miR-708-5p	ENSOCUG00000007516	PFKFB3	Up
novel_circ_0003914	Up	ocu-miR-708-5p	ENSOCUG00000007516	PFKFB3	Up
novel_circ_0010348	Up	ocu-miR-708-5p	ENSOCUG00000007516	PFKFB3	Up
novel_circ_0010348	Up	ocu-miR-708-5p	ENSOCUG00000007516	PFKFB3	Up
novel_circ_0012800	Up	ocu-miR-18a-5p	ENSOCUG00000007516	PFKFB3	Up
novel_circ_0010205	Up	ocu-miR-18a-5p	ENSOCUG00000007516	PFKFB3	Up
novel_circ_0001960	Up	ocu-miR-185-5p	ENSOCUG00000007516	PFKFB3	Up
novel_circ_0002879	Up	ocu-miR-106a-5p	ENSOCUG00000007516	PFKFB3	Up
novel_circ_0006056	Up	ocu-miR-106a-5p	ENSOCUG00000007516	PFKFB3	Up
novel_circ_0017398	Up	ocu-miR-106a-5p	ENSOCUG00000007516	PFKFB3	Up
novel_circ_0001243	Up	ocu-miR-12093-3p	ENSOCUG00000007516	PFKFB3	Up
novel_circ_0010088	Up	ocu-miR-12093-3p	ENSOCUG00000007516	PFKFB3	Up
novel_circ_0003284	Up	ocu-miR-361-3p	ENSOCUG00000007516	PFKFB3	Up
novel_circ_0003284	Up	ocu-miR-361-3p	ENSOCUG00000007516	PFKFB3	Up
novel_circ_0003438	Up	ocu-miR-361-3p	ENSOCUG00000007516	PFKFB3	Up
novel_circ_0003438	Up	ocu-miR-361-3p	ENSOCUG00000007516	PFKFB3	Up
novel_circ_0005592	Up	ocu-miR-361-3p	ENSOCUG00000007516	PFKFB3	Up
novel_circ_0005592	Up	ocu-miR-361-3p	ENSOCUG00000007516	PFKFB3	Up
novel_circ_0005059	Up	ocu-miR-361-3p	ENSOCUG00000007516	PFKFB3	Up
novel_circ_0005059	Up	ocu-miR-361-3p	ENSOCUG00000007516	PFKFB3	Up
novel_circ_0016932	Up	ocu-miR-361-3p	ENSOCUG00000007516	PFKFB3	Up
novel_circ_0016932	Up	ocu-miR-361-3p	ENSOCUG00000007516	PFKFB3	Up
novel_circ_0003774	Up	ocu-miR-182-5p	ENSOCUG00000007516	PFKFB3	Up
novel_circ_0005592	Up	ocu-miR-193b-3p	ENSOCUG00000007516	PFKFB3	Up
novel_circ_0006056	Up	ocu-miR-17-5p	ENSOCUG00000007516	PFKFB3	Up
novel_circ_0017398	Up	ocu-miR-17-5p	ENSOCUG00000007516	PFKFB3	Up
novel_circ_0006056	Up	ocu-miR-20a-5p	ENSOCUG00000007516	PFKFB3	Up
novel_circ_0017398	Up	ocu-miR-20a-5p	ENSOCUG00000007516	PFKFB3	Up
novel_circ_0006056	Up	ocu-miR-20b-5p	ENSOCUG00000007516	PFKFB3	Up
novel_circ_0017398	Up	ocu-miR-20b-5p	ENSOCUG00000007516	PFKFB3	Up
novel_circ_0006056	Up	ocu-miR-106b-5p	ENSOCUG00000007516	PFKFB3	Up
novel_circ_0017398	Up	ocu-miR-106b-5p	ENSOCUG00000007516	PFKFB3	Up
novel_circ_0005287	Up	ocu-miR-221-5p	ENSOCUG00000007516	PFKFB3	Up
novel_circ_0006395	Up	ocu-miR-424-5p	ENSOCUG00000007516	PFKFB3	Up
novel_circ_0011112	Up	ocu-miR-424-5p	ENSOCUG00000007516	PFKFB3	Up
novel_circ_0011408	Up	ocu-miR-424-5p	ENSOCUG00000007516	PFKFB3	Up
novel_circ_0013955	Up	ocu-miR-452-3p	ENSOCUG00000007516	PFKFB3	Up
novel_circ_0014343	Up	ocu-miR-653-5p	ENSOCUG00000007516	PFKFB3	Up
novel_circ_0011408	Up	ocu-miR-139-3p	ENSOCUG00000007516	PFKFB3	Up
novel_circ_0012115	Up	ocu-miR-370-5p	ENSOCUG00000007516	PFKFB3	Up
novel_circ_0001238	Up	ocu-miR-370-5p	ENSOCUG00000007516	PFKFB3	Up
novel_circ_0005896	Up	ocu-miR-370-5p	ENSOCUG00000007516	PFKFB3	Up
novel_circ_0005149	Up	ocu-miR-370-5p	ENSOCUG00000007516	PFKFB3	Up
novel_circ_0006217	Up	ocu-miR-370-5p	ENSOCUG00000007516	PFKFB3	Up
novel_circ_0009820	Up	ocu-miR-370-5p	ENSOCUG00000007516	PFKFB3	Up
novel_circ_0007836	Up	ocu-miR-140-3p	ENSOCUG00000007516	PFKFB3	Up
novel_circ_0001243	Up	ocu-miR-140-3p	ENSOCUG00000007516	PFKFB3	Up
novel_circ_0010180	Up	ocu-miR-140-3p	ENSOCUG00000007516	PFKFB3	Up
novel_circ_0010948	Up	ocu-miR-140-3p	ENSOCUG00000007516	PFKFB3	Up
novel_circ_0007858	Up	ocu-miR-199a-5p	ENSOCUG00000007516	PFKFB3	Up
novel_circ_0004056	Up	ocu-miR-199a-5p	ENSOCUG00000007516	PFKFB3	Up
novel_circ_0009818	Up	ocu-miR-199a-5p	ENSOCUG00000007516	PFKFB3	Up
novel_circ_0008132	Up	ocu-miR-7a-5p	ENSOCUG00000007516	PFKFB3	Up
novel_circ_0016298	Up	ocu-miR-7a-5p	ENSOCUG00000007516	PFKFB3	Up
novel_circ_0008134	Up	ocu-miR-2387-5p	ENSOCUG00000007516	PFKFB3	Up
novel_circ_0008134	Up	ocu-miR-2387-5p	ENSOCUG00000007516	PFKFB3	Up
novel_circ_0018190	Up	ocu-miR-328-3p	ENSOCUG00000007516	PFKFB3	Up
novel_circ_0001238	Up	ocu-miR-328-3p	ENSOCUG00000007516	PFKFB3	Up
novel_circ_0016024	Up	ocu-miR-193a-5p	ENSOCUG00000007516	PFKFB3	Up
novel_circ_0018477	Up	ocu-miR-28-5p	ENSOCUG00000007516	PFKFB3	Up
novel_circ_0003774	Up	ocu-miR-28-5p	ENSOCUG00000007516	PFKFB3	Up
novel_circ_0003914	Up	ocu-miR-28-5p	ENSOCUG00000007516	PFKFB3	Up
novel_circ_0018477	Up	ocu-miR-103a-3p	ENSOCUG00000007516	PFKFB3	Up
novel_circ_0005545	Up	ocu-miR-103a-3p	ENSOCUG00000007516	PFKFB3	Up
novel_circ_0005149	Up	ocu-miR-103a-3p	ENSOCUG00000007516	PFKFB3	Up
novel_circ_0014656	Up	ocu-miR-103a-3p	ENSOCUG00000007516	PFKFB3	Up
novel_circ_0011408	Up	ocu-miR-103a-3p	ENSOCUG00000007516	PFKFB3	Up
novel_circ_0018477	Up	ocu-miR-708-5p	ENSOCUG00000007516	PFKFB3	Up
novel_circ_0018477	Up	ocu-miR-708-5p	ENSOCUG00000007516	PFKFB3	Up
novel_circ_0003914	Up	ocu-miR-708-5p	ENSOCUG00000007516	PFKFB3	Up
novel_circ_0003914	Up	ocu-miR-708-5p	ENSOCUG00000007516	PFKFB3	Up
novel_circ_0010348	Up	ocu-miR-708-5p	ENSOCUG00000007516	PFKFB3	Up
novel_circ_0010348	Up	ocu-miR-708-5p	ENSOCUG00000007516	PFKFB3	Up
novel_circ_0012800	Up	ocu-miR-18a-5p	ENSOCUG00000007516	PFKFB3	Up
novel_circ_0010205	Up	ocu-miR-18a-5p	ENSOCUG00000007516	PFKFB3	Up
novel_circ_0001960	Up	ocu-miR-185-5p	ENSOCUG00000007516	PFKFB3	Up
novel_circ_0002879	Up	ocu-miR-106a-5p	ENSOCUG00000007516	PFKFB3	Up
novel_circ_0006056	Up	ocu-miR-106a-5p	ENSOCUG00000007516	PFKFB3	Up
novel_circ_0017398	Up	ocu-miR-106a-5p	ENSOCUG00000007516	PFKFB3	Up
novel_circ_0001243	Up	ocu-miR-12093-3p	ENSOCUG00000007516	PFKFB3	Up
novel_circ_0010088	Up	ocu-miR-12093-3p	ENSOCUG00000007516	PFKFB3	Up
novel_circ_0003284	Up	ocu-miR-361-3p	ENSOCUG00000007516	PFKFB3	Up
novel_circ_0003284	Up	ocu-miR-361-3p	ENSOCUG00000007516	PFKFB3	Up
novel_circ_0003438	Up	ocu-miR-361-3p	ENSOCUG00000007516	PFKFB3	Up
novel_circ_0003438	Up	ocu-miR-361-3p	ENSOCUG00000007516	PFKFB3	Up
novel_circ_0005592	Up	ocu-miR-361-3p	ENSOCUG00000007516	PFKFB3	Up
novel_circ_0005592	Up	ocu-miR-361-3p	ENSOCUG00000007516	PFKFB3	Up
novel_circ_0005059	Up	ocu-miR-361-3p	ENSOCUG00000007516	PFKFB3	Up
novel_circ_0005059	Up	ocu-miR-361-3p	ENSOCUG00000007516	PFKFB3	Up
novel_circ_0016932	Up	ocu-miR-361-3p	ENSOCUG00000007516	PFKFB3	Up
novel_circ_0016932	Up	ocu-miR-361-3p	ENSOCUG00000007516	PFKFB3	Up
novel_circ_0003774	Up	ocu-miR-182-5p	ENSOCUG00000007516	PFKFB3	Up
novel_circ_0005592	Up	ocu-miR-193b-3p	ENSOCUG00000007516	PFKFB3	Up
novel_circ_0006056	Up	ocu-miR-17-5p	ENSOCUG00000007516	PFKFB3	Up
novel_circ_0017398	Up	ocu-miR-17-5p	ENSOCUG00000007516	PFKFB3	Up
novel_circ_0006056	Up	ocu-miR-20a-5p	ENSOCUG00000007516	PFKFB3	Up
novel_circ_0017398	Up	ocu-miR-20a-5p	ENSOCUG00000007516	PFKFB3	Up
novel_circ_0006056	Up	ocu-miR-20b-5p	ENSOCUG00000007516	PFKFB3	Up
novel_circ_0017398	Up	ocu-miR-20b-5p	ENSOCUG00000007516	PFKFB3	Up
novel_circ_0006056	Up	ocu-miR-106b-5p	ENSOCUG00000007516	PFKFB3	Up
novel_circ_0017398	Up	ocu-miR-106b-5p	ENSOCUG00000007516	PFKFB3	Up
novel_circ_0005287	Up	ocu-miR-221-5p	ENSOCUG00000007516	PFKFB3	Up
novel_circ_0006395	Up	ocu-miR-424-5p	ENSOCUG00000007516	PFKFB3	Up
novel_circ_0011112	Up	ocu-miR-424-5p	ENSOCUG00000007516	PFKFB3	Up
novel_circ_0011408	Up	ocu-miR-424-5p	ENSOCUG00000007516	PFKFB3	Up
novel_circ_0013955	Up	ocu-miR-452-3p	ENSOCUG00000007516	PFKFB3	Up
novel_circ_0014343	Up	ocu-miR-653-5p	ENSOCUG00000007516	PFKFB3	Up
novel_circ_0011408	Up	ocu-miR-139-3p	ENSOCUG00000007516	PFKFB3	Up
novel_circ_0012115	Up	ocu-miR-370-5p	ENSOCUG00000013587	IL10RA	Up
novel_circ_0001238	Up	ocu-miR-370-5p	ENSOCUG00000013587	IL10RA	Up
novel_circ_0005896	Up	ocu-miR-370-5p	ENSOCUG00000013587	IL10RA	Up
novel_circ_0005149	Up	ocu-miR-370-5p	ENSOCUG00000013587	IL10RA	Up
novel_circ_0006217	Up	ocu-miR-370-5p	ENSOCUG00000013587	IL10RA	Up
novel_circ_0009820	Up	ocu-miR-370-5p	ENSOCUG00000013587	IL10RA	Up
novel_circ_0008134	Up	ocu-miR-2387-5p	ENSOCUG00000013587	IL10RA	Up
novel_circ_0012321	Up	ocu-miR-214-3p	ENSOCUG00000013587	IL10RA	Up
novel_circ_0012321	Up	ocu-miR-214-3p	ENSOCUG00000013587	IL10RA	Up
novel_circ_0013080	Up	ocu-miR-214-3p	ENSOCUG00000013587	IL10RA	Up
novel_circ_0013080	Up	ocu-miR-214-3p	ENSOCUG00000013587	IL10RA	Up
novel_circ_0006237	Up	ocu-miR-214-3p	ENSOCUG00000013587	IL10RA	Up
novel_circ_0006237	Up	ocu-miR-214-3p	ENSOCUG00000013587	IL10RA	Up
novel_circ_0010180	Up	ocu-miR-214-3p	ENSOCUG00000013587	IL10RA	Up
novel_circ_0010180	Up	ocu-miR-214-3p	ENSOCUG00000013587	IL10RA	Up
novel_circ_0014331	Up	ocu-miR-214-3p	ENSOCUG00000013587	IL10RA	Up
novel_circ_0014331	Up	ocu-miR-214-3p	ENSOCUG00000013587	IL10RA	Up
novel_circ_0001238	Up	ocu-miR-185-3p	ENSOCUG00000013587	IL10RA	Up
novel_circ_0014946	Up	ocu-miR-185-3p	ENSOCUG00000013587	IL10RA	Up
novel_circ_0003197	Up	ocu-miR-449a-5p	ENSOCUG00000013587	IL10RA	Up
novel_circ_0003197	Up	ocu-miR-449a-5p	ENSOCUG00000013587	IL10RA	Up
novel_circ_0005896	Up	ocu-miR-449a-5p	ENSOCUG00000013587	IL10RA	Up
novel_circ_0005896	Up	ocu-miR-449a-5p	ENSOCUG00000013587	IL10RA	Up
novel_circ_0004838	Up	ocu-miR-449a-5p	ENSOCUG00000013587	IL10RA	Up
novel_circ_0004838	Up	ocu-miR-449a-5p	ENSOCUG00000013587	IL10RA	Up
novel_circ_0005149	Up	ocu-miR-497-5p	ENSOCUG00000013587	IL10RA	Up
novel_circ_0006395	Up	ocu-miR-497-5p	ENSOCUG00000013587	IL10RA	Up
novel_circ_0005287	Up	ocu-miR-221-5p	ENSOCUG00000013587	IL10RA	Up
novel_circ_0006837	Up	ocu-miR-541-3p	ENSOCUG00000013587	IL10RA	Up
novel_circ_0006237	Up	ocu-miR-541-3p	ENSOCUG00000013587	IL10RA	Up
novel_circ_0009607	Up	ocu-miR-541-3p	ENSOCUG00000013587	IL10RA	Up
novel_circ_0011408	Up	ocu-miR-26b-3p	ENSOCUG00000013587	IL10RA	Up
novel_circ_0012115	Up	ocu-miR-370-5p	ENSOCUG00000013587	IL10RA	Up
novel_circ_0001238	Up	ocu-miR-370-5p	ENSOCUG00000013587	IL10RA	Up
novel_circ_0005896	Up	ocu-miR-370-5p	ENSOCUG00000013587	IL10RA	Up
novel_circ_0005149	Up	ocu-miR-370-5p	ENSOCUG00000013587	IL10RA	Up
novel_circ_0006217	Up	ocu-miR-370-5p	ENSOCUG00000013587	IL10RA	Up
novel_circ_0009820	Up	ocu-miR-370-5p	ENSOCUG00000013587	IL10RA	Up
novel_circ_0008134	Up	ocu-miR-2387-5p	ENSOCUG00000013587	IL10RA	Up
novel_circ_0012321	Up	ocu-miR-214-3p	ENSOCUG00000013587	IL10RA	Up
novel_circ_0012321	Up	ocu-miR-214-3p	ENSOCUG00000013587	IL10RA	Up
novel_circ_0013080	Up	ocu-miR-214-3p	ENSOCUG00000013587	IL10RA	Up
novel_circ_0013080	Up	ocu-miR-214-3p	ENSOCUG00000013587	IL10RA	Up
novel_circ_0006237	Up	ocu-miR-214-3p	ENSOCUG00000013587	IL10RA	Up
novel_circ_0006237	Up	ocu-miR-214-3p	ENSOCUG00000013587	IL10RA	Up
novel_circ_0010180	Up	ocu-miR-214-3p	ENSOCUG00000013587	IL10RA	Up
novel_circ_0010180	Up	ocu-miR-214-3p	ENSOCUG00000013587	IL10RA	Up
novel_circ_0014331	Up	ocu-miR-214-3p	ENSOCUG00000013587	IL10RA	Up
novel_circ_0014331	Up	ocu-miR-214-3p	ENSOCUG00000013587	IL10RA	Up
novel_circ_0001238	Up	ocu-miR-185-3p	ENSOCUG00000013587	IL10RA	Up
novel_circ_0014946	Up	ocu-miR-185-3p	ENSOCUG00000013587	IL10RA	Up
novel_circ_0003197	Up	ocu-miR-449a-5p	ENSOCUG00000013587	IL10RA	Up
novel_circ_0003197	Up	ocu-miR-449a-5p	ENSOCUG00000013587	IL10RA	Up
novel_circ_0005896	Up	ocu-miR-449a-5p	ENSOCUG00000013587	IL10RA	Up
novel_circ_0005896	Up	ocu-miR-449a-5p	ENSOCUG00000013587	IL10RA	Up
novel_circ_0004838	Up	ocu-miR-449a-5p	ENSOCUG00000013587	IL10RA	Up
novel_circ_0004838	Up	ocu-miR-449a-5p	ENSOCUG00000013587	IL10RA	Up
novel_circ_0005149	Up	ocu-miR-497-5p	ENSOCUG00000013587	IL10RA	Up
novel_circ_0006395	Up	ocu-miR-497-5p	ENSOCUG00000013587	IL10RA	Up
novel_circ_0005287	Up	ocu-miR-221-5p	ENSOCUG00000013587	IL10RA	Up
novel_circ_0006837	Up	ocu-miR-541-3p	ENSOCUG00000013587	IL10RA	Up
novel_circ_0006237	Up	ocu-miR-541-3p	ENSOCUG00000013587	IL10RA	Up
novel_circ_0009607	Up	ocu-miR-541-3p	ENSOCUG00000013587	IL10RA	Up
novel_circ_0011408	Up	ocu-miR-26b-3p	ENSOCUG00000013587	IL10RA	Up
novel_circ_0012115	Up	ocu-miR-370-5p	ENSOCUG00000011474	RNF157	Up
novel_circ_0001238	Up	ocu-miR-370-5p	ENSOCUG00000011474	RNF157	Up
novel_circ_0005896	Up	ocu-miR-370-5p	ENSOCUG00000011474	RNF157	Up
novel_circ_0005149	Up	ocu-miR-370-5p	ENSOCUG00000011474	RNF157	Up
novel_circ_0006217	Up	ocu-miR-370-5p	ENSOCUG00000011474	RNF157	Up
novel_circ_0009820	Up	ocu-miR-370-5p	ENSOCUG00000011474	RNF157	Up
novel_circ_0012115	Up	ocu-miR-6529-3p	ENSOCUG00000011474	RNF157	Up
novel_circ_0010205	Up	ocu-miR-6529-3p	ENSOCUG00000011474	RNF157	Up
novel_circ_0008132	Up	ocu-miR-138-5p	ENSOCUG00000011474	RNF157	Up
novel_circ_0016078	Up	ocu-miR-138-5p	ENSOCUG00000011474	RNF157	Up
novel_circ_0001903	Up	ocu-miR-138-5p	ENSOCUG00000011474	RNF157	Up
novel_circ_0008132	Up	ocu-miR-423-5p	ENSOCUG00000011474	RNF157	Up
novel_circ_0013479	Up	ocu-miR-423-5p	ENSOCUG00000011474	RNF157	Up
novel_circ_0012321	Up	ocu-miR-12092-5p	ENSOCUG00000011474	RNF157	Up
novel_circ_0013167	Up	ocu-miR-12092-5p	ENSOCUG00000011474	RNF157	Up
novel_circ_0014946	Up	ocu-miR-12092-5p	ENSOCUG00000011474	RNF157	Up
novel_circ_0017032	Up	ocu-miR-12092-5p	ENSOCUG00000011474	RNF157	Up
novel_circ_0010180	Up	ocu-miR-12092-5p	ENSOCUG00000011474	RNF157	Up
novel_circ_0013120	Up	ocu-miR-350-3p	ENSOCUG00000011474	RNF157	Up
novel_circ_0001960	Up	ocu-miR-350-3p	ENSOCUG00000011474	RNF157	Up
novel_circ_0010088	Up	ocu-miR-350-3p	ENSOCUG00000011474	RNF157	Up
novel_circ_0014331	Up	ocu-miR-350-3p	ENSOCUG00000011474	RNF157	Up
novel_circ_0013120	Up	ocu-miR-378-3p	ENSOCUG00000011474	RNF157	Up
novel_circ_0001243	Up	ocu-miR-378-3p	ENSOCUG00000011474	RNF157	Up
novel_circ_0014656	Up	ocu-miR-378-3p	ENSOCUG00000011474	RNF157	Up
novel_circ_0001238	Up	ocu-miR-185-3p	ENSOCUG00000011474	RNF157	Up
novel_circ_0001238	Up	ocu-miR-185-3p	ENSOCUG00000011474	RNF157	Up
novel_circ_0014946	Up	ocu-miR-185-3p	ENSOCUG00000011474	RNF157	Up
novel_circ_0014946	Up	ocu-miR-185-3p	ENSOCUG00000011474	RNF157	Up
novel_circ_0001243	Up	ocu-miR-12093-3p	ENSOCUG00000011474	RNF157	Up
novel_circ_0001243	Up	ocu-miR-12093-3p	ENSOCUG00000011474	RNF157	Up
novel_circ_0010088	Up	ocu-miR-12093-3p	ENSOCUG00000011474	RNF157	Up
novel_circ_0010088	Up	ocu-miR-12093-3p	ENSOCUG00000011474	RNF157	Up
novel_circ_0003197	Up	ocu-miR-370-3p	ENSOCUG00000011474	RNF157	Up
novel_circ_0017406	Up	ocu-miR-370-3p	ENSOCUG00000011474	RNF157	Up
novel_circ_0013473	Up	ocu-miR-370-3p	ENSOCUG00000011474	RNF157	Up
novel_circ_0010684	Up	ocu-miR-370-3p	ENSOCUG00000011474	RNF157	Up
novel_circ_0010685	Up	ocu-miR-370-3p	ENSOCUG00000011474	RNF157	Up
novel_circ_0003197	Up	ocu-miR-449a-5p	ENSOCUG00000011474	RNF157	Up
novel_circ_0005896	Up	ocu-miR-449a-5p	ENSOCUG00000011474	RNF157	Up
novel_circ_0004838	Up	ocu-miR-449a-5p	ENSOCUG00000011474	RNF157	Up
novel_circ_0003284	Up	ocu-miR-361-3p	ENSOCUG00000011474	RNF157	Up
novel_circ_0003284	Up	ocu-miR-361-3p	ENSOCUG00000011474	RNF157	Up
novel_circ_0003438	Up	ocu-miR-361-3p	ENSOCUG00000011474	RNF157	Up
novel_circ_0003438	Up	ocu-miR-361-3p	ENSOCUG00000011474	RNF157	Up
novel_circ_0005592	Up	ocu-miR-361-3p	ENSOCUG00000011474	RNF157	Up
novel_circ_0005592	Up	ocu-miR-361-3p	ENSOCUG00000011474	RNF157	Up
novel_circ_0005059	Up	ocu-miR-361-3p	ENSOCUG00000011474	RNF157	Up
novel_circ_0005059	Up	ocu-miR-361-3p	ENSOCUG00000011474	RNF157	Up
novel_circ_0016932	Up	ocu-miR-361-3p	ENSOCUG00000011474	RNF157	Up
novel_circ_0016932	Up	ocu-miR-361-3p	ENSOCUG00000011474	RNF157	Up
novel_circ_0005549	Up	ocu-miR-532-3p	ENSOCUG00000011474	RNF157	Up
novel_circ_0005592	Up	ocu-miR-193b-3p	ENSOCUG00000011474	RNF157	Up
novel_circ_0006056	Up	ocu-miR-30b-3p	ENSOCUG00000011474	RNF157	Up
novel_circ_0006056	Up	ocu-miR-30b-3p	ENSOCUG00000011474	RNF157	Up
novel_circ_0006056	Up	ocu-miR-30b-3p	ENSOCUG00000011474	RNF157	Up
novel_circ_0004649	Up	ocu-miR-30b-3p	ENSOCUG00000011474	RNF157	Up
novel_circ_0004649	Up	ocu-miR-30b-3p	ENSOCUG00000011474	RNF157	Up
novel_circ_0004649	Up	ocu-miR-30b-3p	ENSOCUG00000011474	RNF157	Up
novel_circ_0013473	Up	ocu-miR-30b-3p	ENSOCUG00000011474	RNF157	Up
novel_circ_0013473	Up	ocu-miR-30b-3p	ENSOCUG00000011474	RNF157	Up
novel_circ_0013473	Up	ocu-miR-30b-3p	ENSOCUG00000011474	RNF157	Up
novel_circ_0010180	Up	ocu-miR-30b-3p	ENSOCUG00000011474	RNF157	Up
novel_circ_0010180	Up	ocu-miR-30b-3p	ENSOCUG00000011474	RNF157	Up
novel_circ_0010180	Up	ocu-miR-30b-3p	ENSOCUG00000011474	RNF157	Up
novel_circ_0006395	Up	ocu-miR-7180-3p	ENSOCUG00000011474	RNF157	Up
novel_circ_0006395	Up	ocu-miR-7180-3p	ENSOCUG00000011474	RNF157	Up
novel_circ_0010307	Up	ocu-miR-130b-5p	ENSOCUG00000011474	RNF157	Up
novel_circ_0013955	Up	ocu-miR-452-3p	ENSOCUG00000011474	RNF157	Up
novel_circ_0011700	Up	ocu-miR-1197-3p	ENSOCUG00000011474	RNF157	Up
novel_circ_0012115	Up	ocu-miR-370-5p	ENSOCUG00000011474	RNF157	Up
novel_circ_0001238	Up	ocu-miR-370-5p	ENSOCUG00000011474	RNF157	Up
novel_circ_0005896	Up	ocu-miR-370-5p	ENSOCUG00000011474	RNF157	Up
novel_circ_0005149	Up	ocu-miR-370-5p	ENSOCUG00000011474	RNF157	Up
novel_circ_0006217	Up	ocu-miR-370-5p	ENSOCUG00000011474	RNF157	Up
novel_circ_0009820	Up	ocu-miR-370-5p	ENSOCUG00000011474	RNF157	Up
novel_circ_0012115	Up	ocu-miR-6529-3p	ENSOCUG00000011474	RNF157	Up
novel_circ_0010205	Up	ocu-miR-6529-3p	ENSOCUG00000011474	RNF157	Up
novel_circ_0008132	Up	ocu-miR-423-5p	ENSOCUG00000011474	RNF157	Up
novel_circ_0013479	Up	ocu-miR-423-5p	ENSOCUG00000011474	RNF157	Up
novel_circ_0012321	Up	ocu-miR-12092-5p	ENSOCUG00000011474	RNF157	Up
novel_circ_0013167	Up	ocu-miR-12092-5p	ENSOCUG00000011474	RNF157	Up
novel_circ_0014946	Up	ocu-miR-12092-5p	ENSOCUG00000011474	RNF157	Up
novel_circ_0017032	Up	ocu-miR-12092-5p	ENSOCUG00000011474	RNF157	Up
novel_circ_0010180	Up	ocu-miR-12092-5p	ENSOCUG00000011474	RNF157	Up
novel_circ_0013120	Up	ocu-miR-378-3p	ENSOCUG00000011474	RNF157	Up
novel_circ_0001243	Up	ocu-miR-378-3p	ENSOCUG00000011474	RNF157	Up
novel_circ_0014656	Up	ocu-miR-378-3p	ENSOCUG00000011474	RNF157	Up
novel_circ_0001238	Up	ocu-miR-185-3p	ENSOCUG00000011474	RNF157	Up
novel_circ_0014946	Up	ocu-miR-185-3p	ENSOCUG00000011474	RNF157	Up
novel_circ_0001243	Up	ocu-miR-12093-3p	ENSOCUG00000011474	RNF157	Up
novel_circ_0001243	Up	ocu-miR-12093-3p	ENSOCUG00000011474	RNF157	Up
novel_circ_0010088	Up	ocu-miR-12093-3p	ENSOCUG00000011474	RNF157	Up
[truncated: 55,238 more rows]
